# Supplementary material for: Resistance is futile: RNA-sequencing reveals differing responses to bat fungal pathogen in Nearctic Myotis lucifugus and Palearctic Myotis myotis
Source: Oecologia. 2019 Sep 10;191(2):295–309. doi: 10.1007/s00442-019-04499-6 (PMC6763535; doi:10.1007/s00442-019-04499-6)
Supplement: Supplementary file 1 — Supplementary material 1 (XLSX 5190 kb) [file 442_2019_4499_MOESM1_ESM.xlsx]

## Sheet: edgeR.merged.named
Id	Mylu08UV-	Mylu08UV+	Mylu11UV-	Mylu11UV+	Mylu21UV-	Mylu21UV+	Mylu23UV-	Mylu23UV+	Mylu16UV-	Mylu16UV+	baseMean.Mylu	Uninfected.Mylu	Infected.Mylu	FC.Mylu	log2FoldChange.Mylu	pvalue.Mylu	padj.Mylu	Mymy02UV-	Mymy02UV+	Mymy09UV-	Mymy09UV+	Mymy13UV-	Mymy13UV+	Mymy17UV-	Mymy17UV+	Mymy18UV-	Mymy18UV+	baseMean.Mymy	Uninfected.Mymy	Infected.Mymy	FC.Mymy	log2FoldChange.Mymy	pvalue.Mymy	padj.Mymy	hgnc_symbol	description
ENSMLUT00000016442	2	257	0	811	3	845	0	1152	2	4477	754.91	1	1508	1143.72	10.16	3.73972e-206	4.3721e-202	30215	6	463	0	29	0	3162	37506	7324	20522	9922.66	8239	11607	0.013	-6.257	0.0405349	1	MYH1	myosin heavy chain 1 [Source:NCBI gene;Acc:102437011]
ENSMLUT00000016388	0	363	0	333	0	486	0	623	0	1192	299.62	0	599	4826.28	12.237	2.6279e-147	1.53614e-143	2774	0	600	0	13	0	1202	3965	2979	3275	1480.66	1514	1448	0.021	-5.579	0.0136308	1	MYH8	myosin-8 [Source:NCBI gene;Acc:102436184]
ENSMLUT00000015576	0	83	0	194	3	213	0	162	0	717	137.18	1	274	520.526	9.024	1.17338e-81	4.57266e-78	2538	0	308	0	0	0	316	1663	753	922	650.03	783	517	0.094	-3.417	0.146138	1	CSRP3	cysteine and glycine rich protein 3 [Source:NCBI gene;Acc:102437603]
ENSMLUT00000012452	70	2916	168	2518	219	2420	78	1218	125	3189	1292.04	132	2452	19.103	4.256	5.36892e-66	1.25536e-62	9818	493	1663	405	876	528	3698	16484	6627	8188	4878.15	4536	5220	0.548	-0.867	0.203384	1	PDE4DIP	myomegalin [Source:NCBI gene;Acc:102430540]
ENSMLUT00000015157	1	145	0	192	8	379	0	170	0	449	134.43	2	267	181.097	7.501	4.683e-66	1.25536e-62	1437	2	252	2	2	0	658	2372	883	885	649.25	646	652	0.096	-3.386	0.0322478	1	TMOD4	tropomodulin 4 [Source:NCBI gene;Acc:102419728]
ENSMLUT00000011937	1	344	0	371	8	260	0	145	0	490	161.92	2	322	213.38	7.737	1.55678e-62	3.03338e-59	849	1	159	0	0	0	236	1342	869	875	433.12	423	444	0.11	-3.184	0.101915	1	PGAM2	phosphoglycerate mutase 2 [Source:NCBI gene;Acc:102435092]
ENSMLUT00000012733	1	183	1	146	0	144	0	70	1	284	82.91	1	165	233.722	7.869	5.37931e-61	8.98421e-58	731	0	77	0	0	3	189	1400	544	643	358.79	308	409	0.573	-0.802	0.663301	1	MYOZ1	myozenin 1 [Source:NCBI gene;Acc:102440079]
ENSMLUT00000006728	0	551	1	548	10	358	0	292	2	1076	283.73	3	565	253.026	7.983	2.95882e-60	4.32394e-57	2306	9	408	1	1	5	518	3051	1713	1496	950.63	989	912	0.395	-1.341	0.377237	1	MYLPF	myosin light chain, phosphorylatable, fast skeletal muscle [Source:NCBI gene;Acc:102433527]
ENSMLUT00000009966	78	1861	29	2182	111	2073	42	1808	57	5839	1408.01	63	2753	42.388	5.406	1.01491e-59	1.31837e-56	20605	31	1189	8	56	17	3334	32472	7166	18840	8371.65	6470	10274	0.234	-2.096	0.220178	1	ATP2A1	ATPase sarcoplasmic/endoplasmic reticulum Ca2+ transporting 1 [Source:NCBI gene;Acc:102431228]
ENSMLUT00000016291	1	584	0	400	6	100	0	61	4	448	160.42	2	319	138.059	7.109	5.54299e-56	6.48031e-53	490	2	108	1	0	0	214	763	436	523	253.65	250	258	0.169	-2.562	0.0856714	1	CA3	carbonic anhydrase 3 [Source:NCBI gene;Acc:102420200]
ENSMLUT00000001615	18	630	5	171	12	221	5	158	2	448	167.04	8	326	37.869	5.243	4.09821e-54	4.35566e-51	571	0	172	2	5	0	319	939	461	406	287.63	306	269	0.082	-3.604	0.0139654	1	KLHL40	kelch like family member 40 [Source:NCBI gene;Acc:102442194]
ENSMLUT00000003802	81	2075	65	1084	114	1345	19	1032	34	1893	774.08	63	1486	26.483	4.727	1.07682e-53	1.04909e-50	5697	19	550	17	47	44	1589	8500	3076	5242	2478.02	2192	2764	0.414	-1.271	0.288463	1	NRAP	nebulin related anchoring protein [Source:NCBI gene;Acc:102429575]
ENSMLUT00000013176	0	452	3	132	4	130	0	117	1	181	101.99	2	202	108.636	6.763	2.7197e-53	2.44585e-50	1592	0	249	0	10	1	395	1587	648	806	528.86	579	479	0.094	-3.41	0.0528297	1	MYOM3	myomesin 3 [Source:NCBI gene;Acc:102432010]
ENSMLUT00000015211	25	1345	101	1807	37	739	17	788	24	2820	770.53	41	1500	38.564	5.269	4.24631e-53	3.54597e-50	14743	21	851	24	45	30	1743	18197	5907	11715	5327.49	4658	5997	0.391	-1.355	0.339139	1	PYGM	glycogen phosphorylase, muscle associated [Source:NCBI gene;Acc:102439611]
ENSMLUT00000026896	0	156	0	95	0	89	0	93	0	159	59.15	0	118	936.828	9.872	5.56762e-52	4.3394e-49	293	4	55	1	4	2	88	378	364	396	158.38	161	156	0.308	-1.699	0.0998722	1
ENSMLUT00000025909	1	258	12	788	0	52	0	43	0	21	117.6	3	232	91.539	6.516	1.44814e-50	1.05814e-47	NA	NA	NA	NA	NA	NA	NA	NA	NA	NA	NA	NA	NA	NA	NA	NA	NA
ENSMLUT00000001378	266	4140	225	1967	413	2255	150	1441	280	4758	1589.63	267	2912	10.395	3.378	5.53729e-50	3.80803e-47	8634	227	1869	199	113	223	4501	14487	5305	6894	4245.26	4084	4406	0.587	-0.768	0.36731	1	FLNC	filamin C [Source:NCBI gene;Acc:102437988]
ENSMLUT00000000036	1	229	25	1135	4	103	2	23	0	19	153.98	6	302	45.928	5.521	1.12526e-49	7.30859e-47	3	13	1	8	2	17	0	78	19	34	17.42	5	30	6.985	2.804	0.000101119	0.14829	PADI4	peptidyl arginine deiminase 4 [Source:NCBI gene;Acc:102419049]
ENSMLUT00000030207	40	1033	20	646	0	131	2	20	5	37	193.3	13	373	26.133	4.708	2.25545e-48	1.38782e-45	NA	NA	NA	NA	NA	NA	NA	NA	NA	NA	NA	NA	NA	NA	NA	NA	NA		protein S100-A7-like [Source:NCBI gene;Acc:102438611]
ENSMLUT00000013163	0	155	2	136	3	124	0	105	0	134	65.87	1	131	122.429	6.936	3.34723e-47	1.95662e-44	287	2	83	0	2	1	142	531	446	402	189.63	192	187	0.217	-2.207	0.072736	1
ENSMLUT00000011056	27	3469	80	2648	303	3827	46	1968	42	3374	1578.31	100	3057	44.312	5.47	5.49848e-45	3.06109e-42	13235	3	1440	1	20	10	2453	16596	6177	10477	5041.16	4665	5417	0.256	-1.966	0.272945	1	CMYA5	cardiomyopathy associated 5 [Source:NCBI gene;Acc:102424439]
ENSMLUT00000014987	0	200	4	175	6	136	0	142	1	288	95.27	2	188	84.784	6.406	1.40772e-44	7.48075e-42	642	0	107	0	2	1	237	772	548	508	281.68	307	256	0.19	-2.396	0.103022	1	TCAP	titin-cap [Source:NCBI gene;Acc:102439161]
ENSMLUT00000005513	0	345	4	254	10	364	8	329	0	966	227.99	4	452	97.537	6.608	1.28164e-43	6.51463e-41	3988	6	315	3	3	3	529	4308	1703	2898	1375.52	1308	1444	0.4	-1.323	0.369817	1		troponin C, skeletal muscle-like [Source:NCBI gene;Acc:102422286]
ENSMLUT00000003344	24	893	10	333	1	250	3	73	16	153	175.49	11	340	28.942	4.855	1.31927e-42	6.42652e-40	NA	NA	NA	NA	NA	NA	NA	NA	NA	NA	NA	NA	NA	NA	NA	NA	NA	CSF3	colony stimulating factor 3 [Source:HGNC Symbol;Acc:HGNC:2438]
ENSMLUT00000010134	29	1741	12	1316	84	890	22	765	22	1680	656.2	34	1278	44.642	5.48	3.62084e-42	1.69325e-39	3960	44	584	38	34	24	1797	6869	3635	4519	2150.47	2002	2299	0.38	-1.397	0.129089	1	RYR1	ryanodine receptor 1 [Source:HGNC Symbol;Acc:HGNC:10483]
ENSMLUT00000002641	0	108	0	94	1	61	0	42	0	188	49.38	0	99	301.44	8.236	2.40352e-41	1.08075e-38	414	0	38	7	3	1	69	671	344	458	200.44	174	227	0.455	-1.136	0.318465	1	MYL1	myosin light chain 1 [Source:HGNC Symbol;Acc:HGNC:7582]
ENSMLUT00000007627	0	161	1	91	1	71	0	42	0	137	50.32	0	100	188.587	7.559	4.3051e-41	1.86411e-38	164	3	60	4	1	0	133	216	184	98	86.26	108	64	0.209	-2.259	0.00453792	1	MYOZ2	myozenin 2 [Source:NCBI gene;Acc:102432517]
ENSMLUT00000009596	0	166	17	1888	5	148	5	57	2	31	231.89	6	458	47.785	5.579	6.53022e-40	2.7266e-37	36	20	25	19	33	47	12	24	36	57	30.81	28	33	1.124	0.169	0.661168	1
ENSMLUT00000014934	30	265	15	158	18	181	6	63	33	341	111.16	20	202	9.849	3.3	2.42132e-38	9.76125e-36	1471	0	90	5	14	0	429	1685	530	622	484.66	507	462	0.119	-3.067	0.0310876	1	LMOD2	leiomodin 2 [Source:NCBI gene;Acc:102424404]
ENSMLUT00000025560	0	37	0	58	0	139	0	70	0	110	41.29	0	83	637.672	9.317	4.93581e-38	1.92349e-35	185	0	10	0	0	0	57	334	97	170	85.36	70	101	0.368	-1.441	0.290712	1	SMTNL1	smoothelin like 1 [Source:HGNC Symbol;Acc:HGNC:32394]
ENSMLUT00000028726	0	115	0	144	4	49	1	52	0	289	65.47	1	130	128.012	7	3.75661e-37	1.41673e-34	404	0	56	0	0	0	123	422	223	350	157.76	161	154	0.168	-2.571	0.139108	1
ENSMLUT00000011431	1	111	5	414	0	48	1	29	0	11	61.91	1	123	80.56	6.332	2.67246e-35	9.76368e-33	3	9	1	4	19	9	0	75	1	19	13.99	5	23	5.21	2.381	0.0115339	1	NFE2	nuclear factor, erythroid 2 [Source:HGNC Symbol;Acc:HGNC:7780]
ENSMLUT00000004293	6	150	10	139	5	123	2	101	2	128	66.44	5	128	26.914	4.75	5.47967e-35	1.9413e-32	313	0	66	5	0	0	160	454	327	335	165.99	173	159	0.258	-1.953	0.105648	1	SPTB	spectrin beta, erythrocytic [Source:HGNC Symbol;Acc:HGNC:11274]
ENSMLUT00000016768	5	409	6	332	30	339	5	198	1	422	174.62	9	340	47.283	5.563	1.20284e-33	4.13601e-31	1415	19	251	40	37	29	649	2230	1253	1565	748.64	721	777	0.478	-1.065	0.181034	1	EEF1A2	eukaryotic translation elongation factor 1 alpha 2 [Source:HGNC Symbol;Acc:HGNC:3192]
ENSMLUT00000000984	9	247	16	350	0	485	5	69	4	57	124.1	7	242	28.76	4.846	1.13123e-30	3.77862e-28	NA	NA	NA	NA	NA	NA	NA	NA	NA	NA	NA	NA	NA	NA	NA	NA	NA	MMP3	stromelysin-1 [Source:NCBI gene;Acc:102427039]
ENSMLUT00000010215	14	3372	60	2078	85	2242	2	1540	10	3898	1330.12	34	2626	129.279	7.014	4.47163e-30	1.45216e-27	4761	2	1187	2	14	0	2369	8258	6621	5950	2916.38	2990	2842	0.026	-5.264	0.00902838	1	DES	desmin [Source:NCBI gene;Acc:102434126]
ENSMLUT00000007585	0	137	0	50	5	78	3	76	1	263	61.31	2	121	58.429	5.869	1.54457e-29	4.88044e-27	816	3	115	0	2	0	267	1142	435	613	339.35	327	352	0.109	-3.204	0.0539586	1	TXLNB	taxilin beta [Source:NCBI gene;Acc:102435699]
ENSMLUT00000003560	14	1777	8	755	124	1428	45	1048	8	1751	695.74	40	1352	54.554	5.77	1.68043e-29	5.16998e-27	6914	24	1272	12	46	18	2840	10096	4159	4605	2998.67	3046	2951	0.211	-2.246	0.0676084	1	KLHL41	kelch like family member 41 [Source:HGNC Symbol;Acc:HGNC:16905]
ENSMLUT00000014337	15	468	39	298	26	261	15	207	18	992	233.81	23	445	17.473	4.127	2.7627e-29	8.28173e-27	2415	13	356	27	20	32	422	1784	1467	1713	825.01	936	714	0.496	-1.012	0.320265	1		four and a half LIM domains 1 [Source:NCBI gene;Acc:102434330]
ENSMLUT00000015353	12	1602	6	463	45	329	7	234	8	471	317.7	16	620	42.073	5.395	7.79137e-29	2.27722e-26	568	25	578	33	63	61	591	2053	618	50	464	484	444	0.195	-2.359	0.00393203	0.977159	TNNC1	troponin C1, slow skeletal and cardiac type [Source:NCBI gene;Acc:102422482]
ENSMLUT00000011317	0	81	0	42	3	63	0	18	0	166	37.28	1	74	132.537	7.05	2.07408e-28	5.91417e-26	126	0	30	0	0	0	66	187	143	121	67.19	73	62	0.183	-2.453	0.0592181	1	APOBEC2	apolipoprotein B mRNA editing enzyme catalytic subunit 2 [Source:NCBI gene;Acc:102431839]
ENSMLUT00000012272	0	61	2	64	5	106	0	51	0	137	42.46	1	84	65.962	6.044	2.42219e-28	6.74235e-26	739	7	127	2	3	5	283	990	405	546	310.61	311	310	0.394	-1.343	0.240139	1	KCNJ11	potassium voltage-gated channel subfamily J member 11 [Source:NCBI gene;Acc:102420464]
ENSMLUT00000011039	383	3290	815	3394	84	1907	191	1277	263	1623	1322.66	347	2298	7.831	2.969	3.0368e-28	8.25658e-26	218	214	98	301	150	245	95	333	242	596	249.09	161	338	2.116	1.082	4.71526e-05	0.0935429	FOSL1	FOS like 1, AP-1 transcription factor subunit [Source:NCBI gene;Acc:102430462]
ENSMLUT00000015856	24	286	68	423	8	91	6	112	10	72	109.93	23	197	9.588	3.261	3.63264e-28	9.65209e-26	NA	NA	NA	NA	NA	NA	NA	NA	NA	NA	NA	NA	NA	NA	NA	NA	NA	IL6	interleukin 6 [Source:NCBI gene;Acc:102431882]
ENSMLUT00000012056	143	631	186	720	128	393	234	770	262	822	428.94	191	667	3.52	1.816	7.46633e-28	1.93975e-25	337	243	114	127	132	188	138	133	108	117	163.81	166	162	1.031	0.044	0.844525	1	ZC3HAV1	zinc finger CCCH-type containing, antiviral 1 [Source:HGNC Symbol;Acc:HGNC:23721]
ENSMLUT00000004969	1	122	1	67	8	86	7	111	2	182	58.61	4	114	31.925	4.997	1.24746e-27	3.17045e-25	451	2	55	11	11	10	102	396	235	231	150.51	171	130	0.503	-0.992	0.250745	1	STAC3	SH3 and cysteine rich domain 3 [Source:NCBI gene;Acc:102418259]
ENSMLUT00000011363	93	1547	113	599	52	434	49	393	51	196	352.68	72	634	7.444	2.896	2.38019e-27	5.92059e-25	25	27	12	34	15	15	24	60	10	16	23.85	17	30	1.67	0.74	0.0636108	1	CCL2	C-C motif chemokine 2 [Source:NCBI gene;Acc:102435576]
ENSMLUT00000011769	3	635	8	1357	4	143	7	52	0	19	222.82	4	441	58.866	5.879	2.97583e-27	7.248e-25	NA	NA	NA	NA	NA	NA	NA	NA	NA	NA	NA	NA	NA	NA	NA	NA	NA
ENSMLUT00000017540	22	1161	8	198	1	1098	0	8	8	103	260.78	8	514	44.62	5.48	9.96863e-27	2.37843e-24	NA	NA	NA	NA	NA	NA	NA	NA	NA	NA	NA	NA	NA	NA	NA	NA	NA		serpin family B member 3 [Source:NCBI gene;Acc:102417482]
ENSMLUT00000012715	7	390	8	168	13	130	12	99	6	521	135.4	9	262	22.63	4.5	1.18364e-26	2.7676e-24	1683	15	272	14	6	10	549	2393	1393	1553	788.86	781	797	0.449	-1.156	0.262893	1
ENSMLUT00000003709	35	916	122	789	35	520	46	424	38	2387	531.18	55	1007	16.615	4.054	2.85246e-26	6.53885e-24	5449	35	518	62	38	60	797	5307	2273	3733	1827.2	1815	1839	0.645	-0.633	0.529271	1	SLC25A4	solute carrier family 25 member 4 [Source:NCBI gene;Acc:102435956]
ENSMLUT00000012531	0	61	0	32	0	45	0	10	0	94	24.34	0	48	372.693	8.542	7.38847e-26	1.66113e-23	578	3	60	0	4	0	51	326	163	244	142.9	171	115	0.123	-3.029	0.051802	1	UNC45B	unc-45 myosin chaperone B [Source:NCBI gene;Acc:102442611]
ENSMLUT00000008703	1	397	1	347	25	389	0	214	0	332	170.51	5	336	170.381	7.413	9.31843e-26	2.05551e-23	633	0	114	0	6	0	311	876	965	842	374.77	406	344	0.057	-4.136	0.0131893	1	MYO18B	myosin XVIIIB [Source:HGNC Symbol;Acc:HGNC:18150]
ENSMLUT00000030635	740	4715	2120	5909	516	4658	522	1882	297	1992	2335.11	839	3831	5.211	2.382	1.72907e-25	3.74344e-23	412	483	551	899	450	724	565	901	777	1611	737.32	551	924	1.592	0.671	0.000225687	0.17909	ZC3H12A	zinc finger CCCH-type containing 12A [Source:NCBI gene;Acc:102423313]
ENSMLUT00000005114	0	95	9	349	0	39	2	25	0	4	52.29	2	102	43.895	5.456	1.84222e-25	3.9159e-23	NA	NA	NA	NA	NA	NA	NA	NA	NA	NA	NA	NA	NA	NA	NA	NA	NA	TBC1D10C	TBC1 domain family member 10C [Source:NCBI gene;Acc:102429548]
ENSMLUT00000011643	1	171	4	158	1	143	12	103	1	235	82.88	4	162	45.758	5.516	1.23219e-24	2.57241e-22	846	0	99	0	1	0	164	1006	479	748	334.22	318	351	0.112	-3.152	0.113737	1	RPL3L	ribosomal protein L3 like [Source:NCBI gene;Acc:102419963]
ENSMLUT00000022636	0	13	0	37	0	41	0	23	0	114	22.82	0	46	364.875	8.511	3.06058e-24	6.2774e-22	414	0	84	0	0	0	156	705	258	388	200.56	182	219	0.153	-2.712	0.15013	1	SMTNL1	smoothelin like 1 [Source:HGNC Symbol;Acc:HGNC:32394]
ENSMLUT00000000135	2	279	0	156	10	117	0	120	0	283	96.8	2	191	114.1	6.834	9.4767e-24	1.91021e-21	1074	0	128	0	3	0	335	1477	622	943	458.21	432	484	0.074	-3.752	0.0578878	1	TRDN	triadin [Source:HGNC Symbol;Acc:HGNC:12261]
ENSMLUT00000015446	2	135	9	473	4	89	3	11	4	29	75.82	4	147	23.247	4.539	1.89841e-23	3.76175e-21	3	15	2	8	4	22	3	61	13	17	14.75	5	25	4.603	2.203	0.000166848	0.152769	NCF2	neutrophil cytosolic factor 2 [Source:HGNC Symbol;Acc:HGNC:7661]
ENSMLUT00000010675	0	70	0	131	6	77	0	62	0	209	55.41	1	110	109.717	6.778	3.73842e-23	7.28432e-21	913	0	72	0	0	0	134	684	320	550	267.23	288	247	0.164	-2.61	0.193374	1	MYBPC1	myosin binding protein C, slow type [Source:HGNC Symbol;Acc:HGNC:7549]
ENSMLUT00000006582	18	1133	42	714	106	523	34	265	63	1159	405.75	53	759	14.348	3.843	5.75428e-23	1.10284e-20	413	33	485	82	126	71	529	1347	1324	435	484.58	575	394	0.352	-1.505	0.00368172	0.977159	MYL6B	myosin light chain 6B [Source:NCBI gene;Acc:102437101]
ENSMLUT00000008206	42	894	111	548	27	1936	37	573	29	295	449.15	49	849	15.841	3.986	9.93638e-23	1.87365e-20	12	16	7	22	15	7	15	33	18	12	15.59	13	18	1.277	0.353	0.466514	1	PTGS2	prostaglandin-endoperoxide synthase 2 [Source:NCBI gene;Acc:102423775]
ENSMLUT00000004990	0	87	1	86	4	40	1	22	3	80	32.32	2	63	35.914	5.166	4.04253e-22	7.50177e-20	276	2	50	6	3	1	53	294	162	163	100.97	109	93	0.362	-1.466	0.13649	1	LDB3	LIM domain binding 3 [Source:HGNC Symbol;Acc:HGNC:15710]
ENSMLUT00000014192	0	36	0	25	0	28	0	19	0	80	18.8	0	38	295.947	8.209	5.72947e-22	1.04661e-19	21	0	9	0	0	0	33	125	64	29	28.11	25	31	0.287	-1.803	0.0651619	1	CACNG1	calcium voltage-gated channel auxiliary subunit gamma 1 [Source:NCBI gene;Acc:102439429]
ENSMLUT00000007641	85	398	152	445	45	262	30	112	88	348	196.6	80	313	4.053	2.019	9.02396e-22	1.62306e-19	192	100	72	91	94	137	123	94	75	87	106.42	111	102	0.965	-0.051	0.856484	1	LRIF1	ligand dependent nuclear receptor interacting factor 1 [Source:NCBI gene;Acc:102423492]
ENSMLUT00000028556	0	1038	1	692	45	695	2	349	0	1133	395.59	10	781	336.828	8.396	1.25101e-21	2.216e-19	2813	5	542	1	5	0	1288	5487	2982	2802	1592.48	1526	1659	0.051	-4.3	0.014727	1	ACTN2	actinin alpha 2 [Source:HGNC Symbol;Acc:HGNC:164]
ENSMLUT00000010415	0	24	0	15	0	56	0	17	0	78	19.02	0	38	285.375	8.157	1.97045e-21	3.4383e-19	NA	NA	NA	NA	NA	NA	NA	NA	NA	NA	NA	NA	NA	NA	NA	NA	NA	PPP1R3A	protein phosphatase 1 regulatory subunit 3A [Source:NCBI gene;Acc:102423504]
ENSMLUT00000026044	0	51	0	16	0	40	0	13	0	65	18.6	0	37	278.974	8.124	2.1726e-21	3.73527e-19	99	0	7	0	0	0	45	174	92	111	52.76	49	57	0.327	-1.612	0.23317	1	DUSP27	dual specificity phosphatase 27, atypical [Source:NCBI gene;Acc:102427565]
ENSMLUT00000008229	20	285	43	154	32	198	17	129	21	282	117.96	27	210	7.756	2.955	2.56291e-21	4.34247e-19	421	37	109	27	19	31	158	587	395	310	209.52	220	198	0.653	-0.614	0.294392	1	MEF2C	myocyte enhancer factor 2C [Source:NCBI gene;Acc:102435872]
ENSMLUT00000029513	3	168	15	118	10	148	17	104	14	108	70.45	12	129	10.622	3.409	9.34852e-21	1.56134e-18	249	17	59	13	12	16	100	287	215	226	119.41	127	112	0.62	-0.69	0.256845	1
ENSMLUT00000016866	0	11	241	1217	25	511	2	4	136	965	311.09	81	542	8.233	3.041	1.58013e-20	2.60187e-18	NA	NA	NA	NA	NA	NA	NA	NA	NA	NA	NA	NA	NA	NA	NA	NA	NA
ENSMLUT00000030895	33	1014	42	512	10	84	13	77	11	42	183.88	22	346	9.912	3.309	2.31943e-20	3.76618e-18	33	41	73	581	12	49	77	9	13	98	98.5	42	156	2.493	1.318	0.0562873	1
ENSMLUT00000001402	1092	4785	838	2264	729	2665	363	836	607	1387	1556.62	726	2387	2.966	1.568	2.92196e-20	4.67955e-18	170	167	327	438	381	368	289	267	393	426	322.51	312	333	1.05	0.071	0.701025	1	TNFRSF12A	TNF receptor superfamily member 12A [Source:NCBI gene;Acc:102435123]
ENSMLUT00000013961	0	26	0	23	1	60	0	13	0	66	19.11	0	38	113.647	6.828	3.82036e-20	6.03565e-18	122	1	33	2	0	0	42	250	72	103	62.49	54	71	0.359	-1.478	0.257529	1	PITX2	paired like homeodomain 2 [Source:NCBI gene;Acc:102439037]
ENSMLUT00000001266	3	73	1	89	5	44	0	34	0	111	36.03	2	70	40.702	5.347	4.0513e-20	6.31517e-18	369	0	27	0	0	0	43	370	117	233	115.82	111	121	0.269	-1.895	0.292047	1	CASQ1	calsequestrin 1 [Source:NCBI gene;Acc:102441961]
ENSMLUT00000005460	0	28	0	32	0	37	0	18	0	42	15.81	0	31	249.977	7.966	4.27003e-20	6.56854e-18	163	0	4	0	0	0	50	215	92	137	66.06	62	70	0.417	-1.261	0.35422	1	LMOD3	leiomodin 3 [Source:HGNC Symbol;Acc:HGNC:6649]
ENSMLUT00000016464	0	9	0	43	0	33	0	13	2	116	21.72	0	43	93.628	6.549	4.69582e-20	7.12971e-18	2243	0	55	0	0	0	251	3075	550	1361	753.43	620	887	0.229	-2.126	0.347367	1		myosin heavy chain 2 [Source:NCBI gene;Acc:102437317]
ENSMLUT00000005645	0	1616	5	943	26	415	0	224	0	1995	522.36	6	1039	402.025	8.651	6.5121e-20	9.76063e-18	771	0	277	1	2	0	403	628	670	452	320.33	425	216	0.063	-3.986	0.00972595	1	XIRP1	xin actin binding repeat containing 1 [Source:NCBI gene;Acc:102419124]
ENSMLUT00000012713	0	37	0	27	0	12	0	29	0	47	15.17	0	30	247.417	7.951	2.18954e-19	3.24024e-17	144	0	16	0	0	0	27	97	60	97	44.01	49	39	0.28	-1.834	0.194172	1	AGBL1	ATP/GTP binding protein like 1 [Source:HGNC Symbol;Acc:HGNC:26504]
ENSMLUT00000012655	606	2068	785	2134	257	835	244	638	380	712	866.04	454	1277	2.716	1.441	4.4443e-19	6.49479e-17	491	811	472	749	791	850	896	687	306	370	642.29	591	693	1.212	0.277	0.170462	1	AMOTL2	angiomotin like 2 [Source:NCBI gene;Acc:102440763]
ENSMLUT00000008807	367	1877	770	2499	161	1468	1120	4684	478	1043	1446.8	579	2314	4.205	2.072	6.89806e-19	9.95619e-17	303	434	360	415	291	457	340	296	251	296	344.49	309	380	1.218	0.284	0.144937	1	HMOX1	heme oxygenase 1 [Source:HGNC Symbol;Acc:HGNC:5013]
ENSMLUT00000010168	0	63	0	139	6	55	0	120	0	178	56.21	1	111	121.406	6.924	7.51048e-19	1.07079e-16	1173	0	199	0	0	0	284	2137	1035	1279	610.81	538	683	0.11	-3.18	0.15932	1	MYOT	myotilin [Source:NCBI gene;Acc:102419680]
ENSMLUT00000004069	95	758	151	443	143	448	51	295	61	682	312.56	100	525	5.394	2.431	1.00064e-18	1.40945e-16	1548	65	309	106	55	92	604	2352	1191	968	729.06	741	717	0.679	-0.559	0.387535	1	NEXN	nexilin F-actin binding protein [Source:HGNC Symbol;Acc:HGNC:29557]
ENSMLUT00000023631	0	175	18	156	0	228	1	135	1	66	78.03	4	152	69.497	6.119	1.24057e-18	1.72661e-16	NA	NA	NA	NA	NA	NA	NA	NA	NA	NA	NA	NA	NA	NA	NA	NA	NA		cornifin alpha-like [Source:NCBI gene;Acc:111827323]
ENSMLUT00000016713	0	32	0	16	0	9	0	18	0	90	16.49	0	33	259.545	8.02	1.35465e-18	1.8632e-16	62	0	31	0	0	0	53	113	109	56	42.4	51	34	0.146	-2.778	0.0467803	1	NMRK2	nicotinamide riboside kinase 2 [Source:NCBI gene;Acc:102419784]
ENSMLUT00000012289	120	715	200	979	50	377	47	112	202	570	337.21	124	551	4.293	2.102	2.28838e-18	3.11087e-16	149	78	57	119	41	113	53	67	62	153	89.21	72	106	1.57	0.651	0.0657664	1	ICAM1	intercellular adhesion molecule 1 [Source:NCBI gene;Acc:102436833]
ENSMLUT00000013998	1491	4603	1248	4385	966	2872	744	1459	1043	2241	2105.14	1098	3112	2.674	1.419	2.44048e-18	3.2795e-16	440	452	225	172	153	288	143	243	172	215	250.26	227	274	1.256	0.329	0.146181	1	STEAP4	STEAP4 metalloreductase [Source:NCBI gene;Acc:102427561]
ENSMLUT00000017722	38	590	53	380	1	190	0	67	43	236	159.98	27	293	15.311	3.936	3.31215e-18	4.40027e-16	NA	NA	NA	NA	NA	NA	NA	NA	NA	NA	NA	NA	NA	NA	NA	NA	NA	IL24	interleukin 24 [Source:NCBI gene;Acc:102416887]
ENSMLUT00000003448	0	6572	5	3302	226	4428	0	2538	0	5652	2272.29	46	4498	1829.49	10.837	4.91846e-18	6.46087e-16	25393	4	2639	0	29	2	5501	31464	13865	23711	10260.8	9485	11036	0.068	-3.881	0.0952703	1	NEB	nebulin [Source:HGNC Symbol;Acc:HGNC:7720]
ENSMLUT00000005680	39	446	0	180	0	367	0	233	0	241	150.61	8	293	241.999	7.919	6.08481e-18	7.90417e-16	637	0	220	0	0	0	554	1627	616	474	412.87	405	420	0.079	-3.659	0.054424	1	ALPK3	alpha kinase 3 [Source:HGNC Symbol;Acc:HGNC:17574]
ENSMLUT00000025919	3	80	2	44	15	84	3	29	7	140	40.83	6	75	12.769	3.675	6.40763e-18	8.23205e-16	362	3	43	4	0	1	83	443	218	316	147.33	141	153	0.541	-0.887	0.42656	1	SRL	sarcalumenin [Source:HGNC Symbol;Acc:HGNC:11295]
ENSMLUT00000000247	2	57	5	198	15	55	4	69	7	240	65.29	7	124	17.439	4.124	9.56923e-18	1.21602e-15	107	7	18	2	11	5	16	77	51	42	33.54	41	27	0.434	-1.204	0.105764	1		troponin C2, fast skeletal type [Source:NCBI gene;Acc:102422790]
ENSMLUT00000010599	111	1686	22	283	21	1015	4	27	61	206	343.51	44	643	11.755	3.555	1.2264e-17	1.5417e-15	52	65	43	46	17	75	4	72	21	49	44.4	27	61	2.656	1.409	0.00367848	0.977159	SAMD9	sterile alpha motif domain containing 9 [Source:NCBI gene;Acc:102439746]
ENSMLUT00000000529	357	1688	532	1339	241	1291	240	553	253	662	715.71	325	1107	3.279	1.713	1.36077e-17	1.69242e-15	715	622	415	427	505	756	390	394	591	590	540.49	523	558	1.061	0.086	0.647803	1	SLC20A1	solute carrier family 20 member 1 [Source:NCBI gene;Acc:102426232]
ENSMLUT00000008647	0	54	0	10	0	12	0	15	0	55	14.56	0	29	220.742	7.786	1.43871e-17	1.77052e-15	82	0	9	0	0	0	21	93	71	85	36.12	37	36	0.316	-1.662	0.21655	1	DHRS7C	dehydrogenase/reductase 7C [Source:NCBI gene;Acc:102435050]
ENSMLUT00000004223	0	159	14	332	1	31	3	13	0	10	56.38	4	109	24.811	4.633	1.72003e-17	2.09468e-15	39	33	8	4	6	29	4	16	7	7	15.4	13	18	1.487	0.572	0.293143	1	SAMSN1	SAM domain, SH3 domain and nuclear localization signals 1 [Source:NCBI gene;Acc:102433243]
ENSMLUT00000012262	1	1082	12	480	90	746	2	290	1	1077	377.97	21	735	104.314	6.705	1.83548e-17	2.21223e-15	4561	4	264	19	11	11	742	7087	1689	3283	1767.16	1453	2081	0.54	-0.888	0.479027	1	CKM	creatine kinase M-type [Source:NCBI gene;Acc:102421981]
ENSMLUT00000010814	122	2916	314	2596	43	397	27	1101	149	415	807.88	131	1485	11.541	3.529	3.30675e-17	3.94482e-15	136	100	129	1522	57	187	347	67	112	449	310.38	156	465	2.003	1.002	0.11548	1		keratin 6A [Source:NCBI gene;Acc:102433991]
ENSMLUT00000013766	23	177	187	502	14	136	34	157	54	218	150.17	62	238	4.828	2.271	6.37831e-17	7.53221e-15	88	62	60	43	47	84	47	28	71	77	60.59	63	59	0.901	-0.151	0.634388	1	LPAR5	lysophosphatidic acid receptor 5 [Source:NCBI gene;Acc:102423544]
ENSMLUT00000004451	15	71	13	87	12	66	3	49	14	157	48.53	11	86	7.471	2.901	8.13553e-17	9.51125e-15	246	3	42	3	4	0	32	157	197	148	83.1	104	62	0.219	-2.192	0.0288849	1	SRPK3	SRSF protein kinase 3 [Source:NCBI gene;Acc:102424593]
ENSMLUT00000010422	3472	11082	4302	11520	2708	8229	1270	3086	2069	4001	5173.78	2764	7584	2.616	1.387	1.56345e-16	1.80973e-14	275	285	269	310	212	264	252	222	249	238	257.56	251	264	1.047	0.066	0.726664	1		ornithine decarboxylase 1 [Source:NCBI gene;Acc:102427481]
ENSMLUT00000014635	567	2094	694	2531	443	1033	252	425	341	1156	953.58	459	1448	2.841	1.507	1.98929e-16	2.28008e-14	491	564	238	227	433	448	364	541	374	411	409.17	380	438	1.133	0.18	0.341658	1	KDM6B	lysine demethylase 6B [Source:HGNC Symbol;Acc:HGNC:29012]
ENSMLUT00000000191	17	595	33	406	0	121	4	5	4	36	122.02	12	233	15.275	3.933	2.11797e-16	2.404e-14	NA	NA	NA	NA	NA	NA	NA	NA	NA	NA	NA	NA	NA	NA	NA	NA	NA		protein S100-A7-like [Source:NCBI gene;Acc:102428405]
ENSMLUT00000006666	944	3050	990	2775	389	1453	235	660	613	985	1209.35	634	1785	2.737	1.453	2.7385e-16	3.07845e-14	160	185	175	138	97	201	145	128	158	157	154.31	147	162	1.103	0.141	0.571446	1		ornithine decarboxylase-like [Source:NCBI gene;Acc:102435504]
ENSMLUT00000010857	302	3370	162	1356	70	266	25	86	100	236	597.2	132	1063	5.055	2.338	3.26341e-16	3.63357e-14	322	239	201	219	110	213	257	187	150	388	228.57	208	249	1.232	0.302	0.279131	1	KRT17	keratin 17 [Source:NCBI gene;Acc:102429926]
ENSMLUT00000006487	7	1813	55	4313	1	769	34	222	13	160	738.59	22	1455	53.457	5.74	3.69782e-16	4.07842e-14	40	136	28	73	68	119	19	1086	93	194	185.56	50	322	3.794	1.924	0.000255453	0.190041	CSF3R	colony stimulating factor 3 receptor [Source:NCBI gene;Acc:102427246]
ENSMLUT00000004978	1	31	1	22	0	22	0	18	0	49	14.33	0	28	54.757	5.775	6.37398e-16	6.96432e-14	108	10	21	1	5	7	16	61	36	39	30.23	37	24	0.577	-0.793	0.30504	1	ALPK2	alpha kinase 2 [Source:NCBI gene;Acc:102438989]
ENSMLUT00000029987	0	81	2	228	0	22	0	21	4	18	37.53	1	74	50.501	5.658	7.38364e-16	7.99279e-14	NA	NA	NA	NA	NA	NA	NA	NA	NA	NA	NA	NA	NA	NA	NA	NA	NA		placenta specific 8 [Source:NCBI gene;Acc:102431959]
ENSMLUT00000027047	47	394	52	302	18	39	47	236	5	19	115.96	34	198	5.016	2.327	1.2408e-15	1.33084e-13	30	32	24	18	20	15	20	30	15	17	22.08	22	22	1.022	0.031	0.933851	1		leukocyte elastase inhibitor-like [Source:NCBI gene;Acc:102428271]
ENSMLUT00000029646	48	1038	13	451	6	775	0	6	44	153	253.53	22	485	22.891	4.517	1.2899e-15	1.37092e-13	185	126	555	1775	175	889	149	90	83	566	459.34	229	689	2.207	1.142	0.0135457	1		protein S100-A7-like [Source:NCBI gene;Acc:102439225]
ENSMLUT00000015106	405	3668	257	5699	68	139	87	549	188	958	1201.94	201	2203	6.78	2.761	1.36883e-15	1.44171e-13	283	126	176	293	164	511	60	93	38	220	196.52	144	249	1.847	0.885	0.0258529	1	TGM1	transglutaminase 1 [Source:NCBI gene;Acc:102420179]
ENSMLUT00000014354	13	166	28	139	6	105	0	127	5	379	96.66	10	183	21.988	4.459	1.4932e-15	1.55866e-13	1340	7	126	11	9	32	314	1319	363	383	390.45	430	350	0.602	-0.732	0.490695	1	PDLIM3	PDZ and LIM domain 3 [Source:NCBI gene;Acc:102431690]
ENSMLUT00000016420	2475	20459	4168	10282	568	9043	471	4221	2549	8537	6277.4	2046	10508	6.284	2.652	1.66175e-15	1.71925e-13	3096	2312	2705	3076	1686	2231	4014	3679	1254	1624	2567.45	2551	2584	1.059	0.083	0.686988	1	THBS1	thrombospondin 1 [Source:NCBI gene;Acc:102441094]
ENSMLUT00000013311	0	462	3	206	13	84	0	117	0	768	165.25	3	327	147.674	7.206	1.9513e-15	2.00111e-13	106	1	25	0	1	0	51	278	251	386	109.85	87	133	0.266	-1.913	0.125001	1	MB	myoglobin [Source:NCBI gene;Acc:102421481]
ENSMLUT00000013725	47	154	29	128	19	81	8	49	66	266	84.79	34	136	4.164	2.058	2.15325e-15	2.18901e-13	441	15	101	13	17	36	111	687	232	208	186.13	180	192	0.618	-0.695	0.402217	1	USP13	ubiquitin specific peptidase 13 [Source:NCBI gene;Acc:102430067]
ENSMLUT00000004859	55	539	91	957	21	158	37	124	73	168	222.29	55	389	5.715	2.515	2.33288e-15	2.35118e-13	83	71	24	36	14	57	10	58	24	27	40.44	31	50	1.951	0.964	0.0283399	1
ENSMLUT00000001355	3	569	15	1159	1	149	17	66	2	18	200.06	8	392	35.811	5.162	2.39225e-15	2.39041e-13	16	11	17	16	15	39	3	91	21	41	26.97	14	40	2.184	1.127	0.0632832	1	MMP25	matrix metallopeptidase 25 [Source:NCBI gene;Acc:102433268]
ENSMLUT00000004880	3	645	18	1648	13	208	9	56	10	64	267.4	11	524	24.209	4.597	2.55838e-15	2.53475e-13	34	37	6	25	30	33	8	115	30	80	39.82	22	58	2.608	1.383	0.00599983	1	CXCR2	C-X-C motif chemokine receptor 2 [Source:NCBI gene;Acc:102417769]
ENSMLUT00000004942	686	1997	1078	3548	418	2380	1253	2517	1084	2367	1732.82	904	2562	2.973	1.572	2.81967e-15	2.77015e-13	2465	2323	2021	2663	1659	1524	2943	3692	5302	4604	2919.55	2878	2961	1.044	0.062	0.757914	1		cystatin-B-like [Source:NCBI gene;Acc:102422249]
ENSMLUT00000007185	25	132	40	321	18	166	16	39	3	39	80.07	20	139	6.272	2.649	2.8653e-15	2.79152e-13	24	47	18	24	16	33	11	121	33	40	36.64	20	53	2.268	1.181	0.00899753	1	CD101	CD101 molecule [Source:HGNC Symbol;Acc:HGNC:5949]
ENSMLUT00000009057	23	271	5	218	19	95	2	12	0	16	66.16	10	122	13.245	3.727	3.54634e-15	3.40989e-13	NA	NA	NA	NA	NA	NA	NA	NA	NA	NA	NA	NA	NA	NA	NA	NA	NA	CSTA	cystatin A [Source:NCBI gene;Acc:102437895]
ENSMLUT00000011486	169	1118	274	595	260	808	131	560	147	1681	574.36	196	952	4.622	2.209	3.55835e-15	3.40989e-13	4580	214	765	241	127	165	1209	7107	2603	3222	2023.3	1857	2190	0.748	-0.419	0.538202	1	TPM2	tropomyosin 2 [Source:NCBI gene;Acc:102427486]
ENSMLUT00000015164	150	591	68	436	106	304	8	31	17	45	175.62	70	281	3.872	1.953	3.59014e-15	3.41239e-13	91	130	55	73	62	71	61	50	53	72	71.97	64	79	1.198	0.261	0.346431	1	NOD2	nucleotide binding oligomerization domain containing 2 [Source:NCBI gene;Acc:102438897]
ENSMLUT00000001858	273	1220	268	597	96	1581	213	2355	175	777	755.55	205	1306	5.984	2.581	3.85804e-15	3.63745e-13	108	131	146	173	248	229	203	143	117	149	164.74	164	165	1.032	0.046	0.836578	1	EGR3	early growth response 3 [Source:NCBI gene;Acc:102423219]
ENSMLUT00000011677	2	110	0	342	0	47	5	37	0	9	55.26	1	109	55.115	5.784	5.8766e-15	5.49626e-13	NA	NA	NA	NA	NA	NA	NA	NA	NA	NA	NA	NA	NA	NA	NA	NA	NA	ARID3A	AT-rich interaction domain 3A [Source:NCBI gene;Acc:102426441]
ENSMLUT00000015889	369	1211	208	663	241	935	198	547	357	571	530.15	275	785	2.823	1.497	6.25323e-15	5.8021e-13	249	176	163	186	153	232	103	143	124	149	167.72	158	177	1.149	0.201	0.37914	1	RGS3	regulator of G protein signaling 3 [Source:NCBI gene;Acc:102419319]
ENSMLUT00000029244	204	1298	194	340	62	348	100	378	160	552	363.39	144	583	3.81	1.93	7.1836e-15	6.61287e-13	272	233	52	94	33	54	26	27	63	57	91.14	89	93	1.18	0.238	0.405822	1	TNFAIP6	TNF alpha induced protein 6 [Source:NCBI gene;Acc:102441451]
ENSMLUT00000030823	1879	266	244	181	2133	277	2430	405	955	108	887.84	1528	247	0.185	-2.436	7.33488e-15	6.69938e-13	1485	1875	5386	3166	2113	1507	4195	2091	4459	3215	2949.3	3528	2371	0.716	-0.482	0.0364944	1	DDIT4	DNA damage inducible transcript 4 [Source:NCBI gene;Acc:102428383]
ENSMLUT00000007978	624	1477	1422	2846	451	1477	542	1648	870	1524	1288.08	782	1794	2.412	1.27	9.01973e-15	8.17439e-13	488	561	565	482	259	446	261	420	515	707	470.38	418	523	1.298	0.377	0.0687174	1	ARF4	ADP ribosylation factor 4 [Source:NCBI gene;Acc:102439867]
ENSMLUT00000003700	13	329	49	346	8	66	2	17	33	111	97.17	21	174	8.098	3.018	1.19451e-14	1.07423e-12	23	31	7	9	17	23	9	23	22	25	19.02	16	22	1.428	0.514	0.190944	1	ANKRD22	ankyrin repeat domain 22 [Source:NCBI gene;Acc:102426731]
ENSMLUT00000016220	986	1887	1154	3314	572	1496	415	715	1581	3671	1579.25	942	2217	2.253	1.172	1.28144e-14	1.14361e-12	1005	616	1031	954	531	639	1420	1345	986	1106	963.26	995	932	0.938	-0.092	0.614466	1	TUBB6	tubulin beta 6 class V [Source:HGNC Symbol;Acc:HGNC:20776]
ENSMLUT00000010196	3579	11205	5833	12805	1700	10287	4247	20396	3548	8587	8218.61	3781	12656	3.436	1.781	1.58153e-14	1.40074e-12	2917	3033	4514	5300	3596	2767	2659	4366	4114	9404	4266.99	3560	4974	1.286	0.363	0.180839	1		stratifin [Source:NCBI gene;Acc:102438844]
ENSMLUT00000024286	478	169	713	290	59	25	260	53	305	107	246.05	363	129	0.336	-1.573	2.18024e-14	1.91648e-12	749	1383	659	496	546	485	497	584	182	189	577.05	527	627	1.087	0.12	0.573288	1	LOX	lysyl oxidase [Source:NCBI gene;Acc:102421922]
ENSMLUT00000006911	12	195	3	136	0	27	4	19	15	82	49.27	7	92	12.929	3.693	2.90644e-14	2.53576e-12	NA	NA	NA	NA	NA	NA	NA	NA	NA	NA	NA	NA	NA	NA	NA	NA	NA	ACOD1	aconitate decarboxylase 1 [Source:NCBI gene;Acc:102422057]
ENSMLUT00000014863	2	626	34	1626	12	218	15	92	15	68	270.76	16	526	20.241	4.339	4.99889e-14	4.32904e-12	33	43	25	13	21	44	18	190	22	46	45.4	24	67	1.992	0.994	0.0475389	1
ENSMLUT00000009551	316	635	461	787	316	1028	329	1075	261	769	597.69	337	859	2.546	1.348	5.40284e-14	4.64445e-12	310	342	487	503	426	329	400	352	444	473	406.38	413	400	0.963	-0.055	0.770291	1
ENSMLUT00000003431	1	154	2	72	14	68	3	46	0	196	55.6	4	107	28.387	4.827	5.70311e-14	4.86679e-12	337	37	79	9	27	16	113	367	203	218	140.77	152	129	0.496	-1.01	0.0887567	1	MYOM1	myomesin 1 [Source:NCBI gene;Acc:102442237]
ENSMLUT00000000873	0	1990	0	762	152	891	0	961	0	2213	696.84	30	1363	1908.69	10.898	6.77353e-14	5.73836e-12	4003	0	859	0	16	0	2442	3637	3803	2656	1741.74	2225	1259	0.015	-6.051	0.00411968	0.980732	XIRP2	xin actin binding repeat containing 2 [Source:HGNC Symbol;Acc:HGNC:14303]
ENSMLUT00000014852	12	278	10	1048	1	48	8	28	3	14	145.06	7	283	18.791	4.232	7.73402e-14	6.50492e-12	14	17	15	12	11	47	7	157	14	65	35.81	12	60	3.302	1.723	0.0027012	0.868545	HK3	hexokinase 3 [Source:NCBI gene;Acc:102417861]
ENSMLUT00000000996	46	284	65	190	50	231	55	142	35	409	150.58	50	251	4.717	2.238	8.03655e-14	6.71109e-12	1504	32	217	39	38	46	485	2120	590	1048	611.86	567	657	0.65	-0.622	0.438237	1	FHL3	four and a half LIM domains 3 [Source:HGNC Symbol;Acc:HGNC:3704]
ENSMLUT00000010224	5	116	38	110	8	86	4	46	7	174	59.28	12	106	10.585	3.404	8.47105e-14	7.02376e-12	137	4	33	0	0	7	43	152	66	75	51.64	56	48	0.624	-0.681	0.576671	1	HSPB7	heat shock protein family B (small) member 7 [Source:HGNC Symbol;Acc:HGNC:5249]
ENSMLUT00000009918	1333	262	411	129	1646	115	1448	694	1302	268	760.88	1228	294	0.215	-2.217	8.79678e-14	7.24247e-12	408	498	338	211	140	219	390	269	526	500	350.08	360	339	0.95	-0.074	0.742655	1	PIK3IP1	phosphoinositide-3-kinase interacting protein 1 [Source:NCBI gene;Acc:102439084]
ENSMLUT00000011581	2	200	3	263	0	39	6	22	1	9	54.59	2	107	29.004	4.858	9.333e-14	7.63022e-12	NA	NA	NA	NA	NA	NA	NA	NA	NA	NA	NA	NA	NA	NA	NA	NA	NA	CLEC4E	C-type lectin domain family 4 member E [Source:NCBI gene;Acc:102428750]
ENSMLUT00000010867	0	307	13	870	0	97	14	47	2	35	138.37	6	271	41.671	5.381	1.12498e-13	9.13344e-12	5	14	2	9	7	29	0	74	8	35	18.18	4	32	6.025	2.591	3.15689e-05	0.0870473	ADGRE3	adhesion G protein-coupled receptor E3 [Source:HGNC Symbol;Acc:HGNC:23647]
ENSMLUT00000013899	8	72	18	83	4	47	5	35	4	136	41.16	8	75	9.621	3.266	1.21313e-13	9.78116e-12	385	10	27	9	12	16	77	496	245	276	155.19	149	161	0.73	-0.453	0.556214	1	TMEM38A	transmembrane protein 38A [Source:NCBI gene;Acc:102440629]
ENSMLUT00000000839	668	1807	836	1634	595	1878	337	615	671	1299	1033.95	621	1447	2.26	1.176	1.22541e-13	9.81255e-12	437	535	593	711	540	582	539	461	515	582	549.52	525	574	1.09	0.124	0.488155	1	SGMS2	sphingomyelin synthase 2 [Source:NCBI gene;Acc:102439892]
ENSMLUT00000006364	9	286	11	838	1	131	9	35	10	45	137.5	8	267	19.101	4.256	1.25148e-13	9.95307e-12	26	30	16	13	19	37	4	101	9	46	30.08	15	45	2.688	1.426	0.0144649	1	EVI2B	ecotropic viral integration site 2B [Source:NCBI gene;Acc:102420793]
ENSMLUT00000028830	0	178	5	497	0	63	6	21	0	11	78.05	2	154	55.027	5.782	1.3117e-13	1.03616e-11	NA	NA	NA	NA	NA	NA	NA	NA	NA	NA	NA	NA	NA	NA	NA	NA	NA
ENSMLUT00000007598	1129	322	1180	423	1644	820	2119	1080	1193	658	1056.73	1453	661	0.43	-1.218	2.56327e-13	2.01122e-11	1280	1392	2479	1911	1612	902	2557	1389	2869	1905	1829.52	2159	1500	0.701	-0.513	0.00821873	1	CITED2	Cbp/p300 interacting transactivator with Glu/Asp rich carboxy-terminal domain 2 [Source:HGNC Symbol;Acc:HGNC:1987]
ENSMLUT00000017230	0	6174	9	2093	334	1857	0	683	0	249	1140.02	69	2211	488.336	8.932	3.14493e-13	2.45116e-11	1184	4	981	8	3	0	1738	4189	1397	7	951.07	1061	842	0.012	-6.362	3.4608e-07	0.00411939	MYH7	myosin heavy chain 7 [Source:NCBI gene;Acc:102442496]
ENSMLUT00000011721	0	19	0	12	0	20	0	9	0	22	8.21	0	16	126.844	6.987	3.22011e-13	2.49313e-11	34	0	15	0	0	0	27	77	34	27	21.42	22	21	0.241	-2.054	0.131959	1	LBX1	ladybird homeobox 1 [Source:NCBI gene;Acc:102432255]
ENSMLUT00000007734	2	50	0	15	0	9	0	10	0	27	11.32	0	22	45.927	5.521	4.8911e-13	3.76196e-11	207	11	8	0	2	9	17	107	81	172	61.35	63	60	0.989	-0.016	0.980347	1	FBXO40	F-box protein 40 [Source:HGNC Symbol;Acc:HGNC:29816]
ENSMLUT00000008556	138	779	643	1301	45	317	90	449	143	296	420.17	212	628	3.756	1.909	5.60312e-13	4.28144e-11	90	122	77	110	85	69	71	54	69	44	78.94	78	80	0.958	-0.062	0.830229	1		DNA-binding protein inhibitor ID-2 [Source:NCBI gene;Acc:102434268]
ENSMLUT00000015481	21	177	40	175	1	56	4	13	15	67	56.99	16	98	6.153	2.621	1.05013e-12	7.97211e-11	23	35	4	11	7	21	8	5	3	19	13.66	9	18	2.098	1.069	0.0338449	1	AREG	amphiregulin [Source:NCBI gene;Acc:102426617]
ENSMLUT00000005952	2	10647	1	5613	347	4554	46	4346	0	12670	3822.55	79	7566	1198.17	10.227	1.11938e-12	8.41879e-11	36471	7	3433	3	59	2	10323	41306	21689	30351	14364.5	14395	14334	0.04	-4.655	0.0355058	1	TTN	titin [Source:HGNC Symbol;Acc:HGNC:12403]
ENSMLUT00000012783	0	15	1	21	3	20	0	15	0	66	13.99	1	27	35.951	5.168	1.12337e-12	8.41879e-11	153	0	7	1	0	0	28	112	39	45	38.42	45	32	0.425	-1.234	0.288149	1	C10orf71	chromosome unknown C10orf71 homolog [Source:NCBI gene;Acc:102424016]
ENSMLUT00000017545	37	1209	142	346	5	704	4	154	94	810	350.58	56	645	18.579	4.216	1.44264e-12	1.07426e-10	96	56	26	81	14	53	23	27	44	124	54.41	41	68	1.869	0.902	0.0313545	1
ENSMLUT00000015702	5	33	1	40	0	28	1	23	1	18	14.96	2	28	20.268	4.341	1.787e-12	1.32227e-10	59	7	9	3	2	3	15	58	76	45	27.62	32	23	0.659	-0.601	0.361563	1	CHRNA1	cholinergic receptor nicotinic alpha 1 subunit [Source:NCBI gene;Acc:102420291]
ENSMLUT00000005567	10	171	17	205	0	112	0	37	10	26	58.8	7	110	15.953	3.996	1.8162e-12	1.33542e-10	NA	NA	NA	NA	NA	NA	NA	NA	NA	NA	NA	NA	NA	NA	NA	NA	NA		beta-defensin 103 [Source:NCBI gene;Acc:102437161]
ENSMLUT00000000289	17	421	10	384	12	197	4	26	14	26	110.98	11	211	12.207	3.61	1.88244e-12	1.37547e-10	9	10	8	21	13	69	20	86	25	96	35.61	15	56	3.178	1.668	3.65653e-05	0.0870473	MMP9	matrix metallopeptidase 9 [Source:NCBI gene;Acc:102417294]
ENSMLUT00000023972	0	14	2	28	0	19	0	10	0	27	9.94	0	20	43.998	5.459	1.97003e-12	1.43054e-10	47	0	17	0	1	0	31	64	57	27	24.46	31	18	0.185	-2.433	0.0142102	1	CAV3	caveolin 3 [Source:NCBI gene;Acc:102430890]
ENSMLUT00000002952	16	75	18	57	10	123	6	60	6	166	53.74	11	96	8.177	3.032	2.53986e-12	1.83293e-10	233	13	35	9	7	10	28	220	116	157	82.88	84	82	0.788	-0.343	0.651238	1	TUBA8	tubulin alpha 8 [Source:NCBI gene;Acc:102425627]
ENSMLUT00000016789	799	305	589	257	1307	459	1257	875	1304	512	766.28	1051	482	0.438	-1.192	2.93023e-12	2.10168e-10	480	638	773	896	573	855	374	385	546	621	614.05	549	679	1.221	0.288	0.0963809	1	SLC2A12	solute carrier family 2 member 12 [Source:NCBI gene;Acc:102422531]
ENSMLUT00000012744	0	42	5	36	4	31	2	29	3	36	18.76	3	35	12.418	3.634	2.95595e-12	2.10719e-10	136	0	34	0	0	1	77	222	90	85	64.48	67	62	0.318	-1.654	0.188558	1	SYNPO2L	synaptopodin 2 like [Source:HGNC Symbol;Acc:HGNC:23532]
ENSMLUT00000005010	2059	5539	1610	2265	1676	4581	1208	4239	1696	4261	2913.45	1650	4177	2.471	1.305	2.98237e-12	2.11315e-10	1279	1329	936	851	753	747	1039	1147	746	786	961.16	951	972	1.017	0.025	0.876562	1	PPP1R15A	protein phosphatase 1 regulatory subunit 15A [Source:NCBI gene;Acc:102425426]
ENSMLUT00000017617	266	794	563	797	262	952	216	525	313	912	560.07	324	796	2.552	1.352	3.78103e-12	2.6629e-10	90	91	40	39	35	93	30	35	29	41	52.36	45	60	1.336	0.418	0.208403	1	CHKA	choline kinase alpha [Source:HGNC Symbol;Acc:HGNC:1937]
ENSMLUT00000001573	218	910	321	614	71	699	88	429	189	459	399.8	177	622	3.843	1.942	3.89984e-12	2.73012e-10	246	180	126	150	120	226	144	100	157	272	172.02	159	186	1.149	0.2	0.445224	1		polo like kinase 3 [Source:NCBI gene;Acc:102442906]
ENSMLUT00000028257	674	4213	1089	1857	687	6889	349	1975	715	1634	2008.32	703	3314	4.262	2.092	8.31816e-12	5.78855e-10	161	279	279	280	184	116	161	205	458	863	298.88	249	349	1.225	0.292	0.221788	1		hydroxycarboxylic acid receptor 2 [Source:NCBI gene;Acc:102429456]
ENSMLUT00000012799	171	708	794	1653	58	404	115	619	144	248	491.37	256	726	3.491	1.804	9.16304e-12	6.33876e-10	93	180	132	172	157	93	142	134	127	100	132.94	130	136	1.025	0.035	0.898085	1
ENSMLUT00000005716	86	644	61	1113	36	152	55	115	26	97	238.57	53	424	5.423	2.439	9.31811e-12	6.40812e-10	80	96	28	30	32	31	31	132	52	47	55.94	45	67	1.362	0.446	0.228127	1	CXCR4	C-X-C motif chemokine receptor 4 [Source:NCBI gene;Acc:102427675]
ENSMLUT00000024996	25	225	44	310	39	92	34	102	26	90	98.62	34	164	4.35	2.121	1.01406e-11	6.93298e-10	159	36	19	25	20	21	54	114	42	139	62.9	59	67	1.21	0.274	0.564433	1	TGM2	transglutaminase 2 [Source:NCBI gene;Acc:102423230]
ENSMLUT00000011059	93	559	530	853	48	1000	97	932	131	581	482.32	180	785	6.055	2.598	1.18277e-11	8.03943e-10	17	21	10	27	21	16	9	24	11	54	20.99	14	28	1.951	0.965	0.0380105	1	RND1	Rho family GTPase 1 [Source:NCBI gene;Acc:102434928]
ENSMLUT00000014042	122	695	220	705	187	371	160	380	120	1152	411.12	162	661	3.8	1.926	1.34497e-11	9.08902e-10	3679	42	487	76	66	61	729	3845	1904	2803	1369.21	1373	1365	0.552	-0.859	0.318898	1	ENO3	enolase 3 [Source:NCBI gene;Acc:102441674]
ENSMLUT00000012672	0	20	5	35	0	14	0	16	1	63	15.34	1	30	27.332	4.773	2.07851e-11	1.39655e-09	226	24	27	16	6	23	34	156	50	108	67.17	69	65	1.291	0.369	0.565489	1	TMEM182	transmembrane protein 182 [Source:NCBI gene;Acc:102433919]
ENSMLUT00000029252	15	220	76	305	23	351	75	346	54	103	156.83	49	265	5.716	2.515	2.1355e-11	1.42664e-09	12	44	43	80	38	25	50	62	114	68	53.64	51	56	1.241	0.311	0.42546	1		growth-regulated protein homolog gamma [Source:NCBI gene;Acc:102427544]
ENSMLUT00000002542	564	1542	539	903	316	1099	238	407	177	463	624.87	367	883	2.345	1.23	2.2446e-11	1.491e-09	16	22	25	48	39	45	58	49	40	47	38.98	36	42	1.25	0.322	0.336627	1		C-X-C motif chemokine ligand 16 [Source:NCBI gene;Acc:102420074]
ENSMLUT00000000473	20561	62727	18335	46846	6611	30920	6513	18065	12152	23584	24631.3	12834	36428	2.872	1.522	2.354e-11	1.55306e-09	23070	23712	16518	21675	16537	11584	13052	12384	33775	30358	20266.6	20590	19943	0.958	-0.062	0.867489	1	ANXA1	annexin A1 [Source:HGNC Symbol;Acc:HGNC:533]
ENSMLUT00000007008	831	1513	854	1624	760	1792	408	1091	547	2868	1228.81	680	1778	2.568	1.36	2.3646e-11	1.55306e-09	8293	462	1613	577	297	455	2429	11130	5094	7135	3748.56	3545	3952	0.817	-0.291	0.659715	1	TPM1	tropomyosin 1 [Source:NCBI gene;Acc:102436891]
ENSMLUT00000013609	0	175	12	98	1	33	1	15	16	82	43.21	6	81	14.898	3.897	2.54224e-11	1.66041e-09	80	4	21	0	0	1	18	39	57	118	33.8	35	32	0.501	-0.998	0.301445	1		Myotis lucifugus fatty acid binding protein 3 (FABP3), mRNA. [Source:RefSeq mRNA;Acc:NM_001287019]
ENSMLUT00000008598	809	3923	485	860	161	2973	320	1969	616	1914	1402.88	478	2328	4.871	2.284	3.39826e-11	2.20717e-09	83	103	71	95	53	41	72	71	44	20	65.18	65	66	0.928	-0.108	0.724742	1	SELE	selectin E [Source:NCBI gene;Acc:102425896]
ENSMLUT00000026602	3881	9598	3192	8218	2661	5499	1589	2914	2783	4666	4500.09	2821	6179	2.097	1.068	3.56153e-11	2.30043e-09	3597	3668	3075	3779	2960	4231	2468	2141	2903	3410	3223.2	3001	3446	1.128	0.174	0.408372	1	CALM2	calmodulin 2 [Source:NCBI gene;Acc:102430787]
ENSMLUT00000013710	713	5073	1586	5368	374	1271	254	655	987	1413	1769.48	783	2756	3.13	1.646	3.91061e-11	2.51203e-09	196	181	424	248	487	376	308	442	945	1445	505.15	472	538	0.985	-0.021	0.926452	1	FAM83A	family with sequence similarity 83 member A [Source:NCBI gene;Acc:102420312]
ENSMLUT00000001102	5	60	6	144	3	20	2	13	3	9	26.47	4	49	10.426	3.382	4.00061e-11	2.5558e-09	36	45	62	57	73	71	30	58	70	54	55.59	54	57	1.091	0.126	0.681998	1	AQP9	aquaporin 9 [Source:NCBI gene;Acc:102431121]
ENSMLUT00000012080	18	140	23	236	1	38	9	25	23	63	57.71	15	100	6.029	2.592	4.6863e-11	2.97758e-09	NA	NA	NA	NA	NA	NA	NA	NA	NA	NA	NA	NA	NA	NA	NA	NA	NA	NABP1	nucleic acid binding protein 1 [Source:NCBI gene;Acc:102426024]
ENSMLUT00000008516	2	99	9	465	1	21	6	11	3	24	64.19	4	124	14.893	3.897	4.79862e-11	3.03247e-09	NA	NA	NA	NA	NA	NA	NA	NA	NA	NA	NA	NA	NA	NA	NA	NA	NA	F5	coagulation factor V [Source:NCBI gene;Acc:102425587]
ENSMLUT00000011433	18	455	48	1032	65	232	11	40	21	63	198.69	33	364	7.311	2.87	4.88157e-11	3.0683e-09	NA	NA	NA	NA	NA	NA	NA	NA	NA	NA	NA	NA	NA	NA	NA	NA	NA	LRG1	leucine rich alpha-2-glycoprotein 1 [Source:HGNC Symbol;Acc:HGNC:29480]
ENSMLUT00000006170	694	1886	1045	1930	341	2124	601	2263	968	1681	1353.3	730	1977	2.878	1.525	6.19769e-11	3.87472e-09	264	414	667	567	291	327	337	454	476	703	450.19	407	493	1.243	0.314	0.11927	1	ADM	adrenomedullin [Source:NCBI gene;Acc:102441612]
ENSMLUT00000012477	3	52	2	50	0	25	6	17	2	64	22.04	3	42	15.33	3.938	6.58058e-11	4.09221e-09	281	0	25	0	0	0	31	174	96	175	78.21	87	70	0.256	-1.966	0.23833	1	SMYD1	SET and MYND domain containing 1 [Source:NCBI gene;Acc:102430567]
ENSMLUT00000007082	279	673	218	618	112	203	136	438	187	333	319.69	186	453	2.355	1.236	6.98124e-11	4.3184e-09	409	371	410	402	401	334	427	519	531	1092	489.53	436	544	1.131	0.177	0.424354	1
ENSMLUT00000007643	1092	532	2202	1174	784	546	1485	583	1367	612	1037.65	1386	689	0.501	-0.996	7.03017e-11	4.32578e-09	314	405	154	228	243	192	233	162	78	119	212.88	204	221	1.096	0.132	0.571428	1	SPARCL1	SPARC like 1 [Source:NCBI gene;Acc:102442006]
ENSMLUT00000017740	54	294	38	245	75	200	83	163	49	696	189.66	60	320	4.786	2.259	7.35629e-11	4.50274e-09	4174	49	213	38	31	39	422	3561	1077	2498	1210.19	1183	1237	0.759	-0.398	0.674418	1	PFKM	phosphofructokinase, muscle [Source:NCBI gene;Acc:102427855]
ENSMLUT00000000215	7	128	8	31	4	57	5	26	9	40	31.54	7	56	7.163	2.841	7.84654e-11	4.77781e-09	NA	NA	NA	NA	NA	NA	NA	NA	NA	NA	NA	NA	NA	NA	NA	NA	NA	MC4R	melanocortin 4 receptor [Source:NCBI gene;Acc:102427511]
ENSMLUT00000009243	716	1843	1210	2696	689	1817	437	685	993	1565	1265.16	809	1721	2.064	1.046	8.80069e-11	5.33103e-09	293	287	147	140	68	264	105	155	106	157	172.27	144	201	1.487	0.572	0.044636	1	LONRF3	LON peptidase N-terminal domain and ring finger 3 [Source:NCBI gene;Acc:102425804]
ENSMLUT00000016840	613	2178	1716	4808	408	6745	2466	28203	1377	3150	5166.37	1316	9017	5.242	2.39	8.85341e-11	5.33532e-09	608	761	832	977	556	742	267	870	373	750	673.66	527	820	1.654	0.726	0.00129766	0.614948	EGR1	early growth response 1 [Source:NCBI gene;Acc:102439838]
ENSMLUT00000026097	639	195	278	135	231	91	44	0	985	369	296.67	435	158	0.316	-1.661	1.21553e-10	7.28755e-09	701	651	1425	678	3	178	588	763	70	422	547.9	557	538	2.241	1.164	0.0807658	1
ENSMLUT00000014922	1856	4491	1370	3859	1375	2866	796	1347	913	1383	2025.56	1262	2789	2.055	1.039	1.29645e-10	7.73306e-09	629	791	1267	1289	917	925	904	895	1087	1596	1030.03	961	1099	1.134	0.181	0.286445	1		SH2 domain containing adaptor protein B [Source:NCBI gene;Acc:102418690]
ENSMLUT00000005801	59	304	39	198	9	194	29	69	24	70	99.47	32	167	4.868	2.283	1.45244e-10	8.61952e-09	NA	NA	NA	NA	NA	NA	NA	NA	NA	NA	NA	NA	NA	NA	NA	NA	NA	RUNX1	runt related transcription factor 1 [Source:HGNC Symbol;Acc:HGNC:10471]
ENSMLUT00000012386	5	144	3	453	6	69	5	26	5	14	73.03	5	141	14.752	3.883	1.56803e-10	9.25852e-09	3	11	1	2	8	30	0	33	6	17	11.15	4	19	4.758	2.25	0.000328671	0.217343	FFAR2	free fatty acid receptor 2 [Source:NCBI gene;Acc:102428726]
ENSMLUT00000003161	10	592	32	2177	6	258	34	81	18	75	328.39	20	637	17.904	4.162	1.65729e-10	9.6877e-09	34	55	22	22	23	57	16	135	14	62	43.97	22	66	2.714	1.44	0.00109315	0.542156	ITGB2	integrin subunit beta 2 [Source:NCBI gene;Acc:102425275]
ENSMLUT00000015410	1962	627	1197	499	2466	843	1314	788	1392	945	1203.35	1666	740	0.451	-1.15	1.65366e-10	9.6877e-09	1621	1759	1774	2502	1270	1938	1325	1200	1793	1666	1684.77	1557	1813	1.145	0.195	0.286447	1	PIK3R1	phosphoinositide-3-kinase regulatory subunit 1 [Source:NCBI gene;Acc:102427890]
ENSMLUT00000012509	0	16	1	20	4	16	0	22	0	66	14.44	1	28	29.428	4.879	1.75396e-10	1.02018e-08	456	1	61	0	0	0	67	437	170	207	139.85	151	129	0.17	-2.559	0.138662	1	MYPN	myopalladin [Source:HGNC Symbol;Acc:HGNC:23246]
ENSMLUT00000013535	0	19	1	32	3	23	3	19	0	11	10.97	1	21	17.061	4.093	2.11801e-10	1.22583e-08	86	0	9	0	3	0	48	262	94	102	60.36	48	73	0.245	-2.031	0.0816402	1	ARPP21	cAMP regulated phosphoprotein 21 [Source:NCBI gene;Acc:102426520]
ENSMLUT00000012908	90	372	218	525	120	405	261	374	211	565	314.18	180	448	2.617	1.388	2.14618e-10	1.23601e-08	68	39	88	54	102	122	39	38	28	29	60.55	65	56	0.838	-0.255	0.399858	1	MAB21L4	mab-21 like 4 [Source:NCBI gene;Acc:102417141]
ENSMLUT00000016139	45	178	118	276	28	95	58	107	77	257	123.86	65	183	2.827	1.499	2.4184e-10	1.38596e-08	66	78	29	41	55	67	30	28	25	34	45.2	41	50	1.204	0.268	0.381443	1	PPP1R3B	protein phosphatase 1 regulatory subunit 3B [Source:NCBI gene;Acc:102426781]
ENSMLUT00000003538	36	991	6	272	0	238	15	98	21	43	171.98	16	328	17.884	4.161	2.60635e-10	1.48638e-08	1	0	13	54	8	63	9	4	1	55	20.9	6	35	3.961	1.986	0.00967324	1		protein S100-A7-like [Source:NCBI gene;Acc:102438913]
ENSMLUT00000011719	110	330	267	392	80	222	58	252	114	357	217.97	126	311	2.762	1.466	2.81013e-10	1.59481e-08	75	71	88	59	83	64	41	79	122	132	81.49	82	81	0.999	-0.001	0.99621	1	NR4A3	nuclear receptor subfamily 4 group A member 3 [Source:NCBI gene;Acc:102430859]
ENSMLUT00000006594	395	752	350	689	311	546	105	238	166	513	406.57	265	548	2.141	1.098	3.0573e-10	1.72671e-08	95	85	54	92	79	103	63	59	107	131	86.77	80	94	1.178	0.236	0.371697	1	RELB	RELB proto-oncogene, NF-kB subunit [Source:NCBI gene;Acc:102419474]
ENSMLUT00000004937	360	901	134	515	198	1233	498	1061	674	1032	660.69	373	948	2.845	1.509	5.42399e-10	3.04864e-08	966	1084	3514	2940	2560	1592	754	1017	1576	1603	1760.54	1874	1647	0.955	-0.066	0.737944	1		cystatin-B-like [Source:NCBI gene;Acc:102435724]
ENSMLUT00000013180	1	144	16	680	1	35	13	31	6	24	95.14	7	183	14.364	3.844	5.60426e-10	3.1349e-08	NA	NA	NA	NA	NA	NA	NA	NA	NA	NA	NA	NA	NA	NA	NA	NA	NA	SERPINA1	alpha-1-antiproteinase 2 [Source:NCBI gene;Acc:102441084]
ENSMLUT00000009336	201	35	144	68	155	38	37	9	468	227	138.24	201	75	0.314	-1.671	5.83241e-10	3.24699e-08	74	34	27	10	2	7	12	26	11	11	21.47	25	18	0.922	-0.117	0.820507	1	FGFBP1	fibroblast growth factor binding protein 1 [Source:NCBI gene;Acc:102435473]
ENSMLUT00000000983	578	1573	1008	2404	359	1110	474	1791	279	317	989.24	540	1439	2.461	1.299	6.02781e-10	3.33987e-08	278	379	531	575	386	377	538	590	1270	1325	624.95	601	649	1.104	0.143	0.40348	1
ENSMLUT00000030708	346	1205	636	933	123	848	510	2441	357	688	808.7	394	1223	3.16	1.66	6.22547e-10	3.43311e-08	282	351	478	425	289	173	324	380	388	592	368.28	352	384	1.042	0.059	0.787574	1	ID1	inhibitor of DNA binding 1, HLH protein [Source:NCBI gene;Acc:102442045]
ENSMLUT00000006788	7880	1858	4935	1968	4337	1471	7576	4119	3689	2464	4029.71	5683	2376	0.41	-1.285	6.49945e-10	3.56738e-08	3205	3884	8794	6791	6065	3682	10221	8554	14522	9405	7512.29	8561	6463	0.789	-0.341	0.246345	1		metallothionein-1E-like [Source:NCBI gene;Acc:102436231]
ENSMLUT00000007017	111	589	262	824	57	343	200	339	135	250	310.88	153	469	3.118	1.64	7.42643e-10	4.05712e-08	83	85	43	68	54	63	49	75	82	71	67.32	62	72	1.198	0.261	0.357539	1	CHSY1	chondroitin sulfate synthase 1 [Source:HGNC Symbol;Acc:HGNC:17198]
ENSMLUT00000002906	6745	32008	5994	32483	2635	22241	4480	9112	3582	5968	12524.8	4687	20362	3.754	1.908	9.15719e-10	4.97938e-08	117	121	274	376	98	144	161	259	247	264	206	179	233	1.29	0.367	0.0694268	1	S100A8	S100 calcium binding protein A8 [Source:NCBI gene;Acc:102436282]
ENSMLUT00000016506	59	617	113	1136	65	286	85	142	44	101	264.78	73	456	4.515	2.175	1.36377e-09	7.38139e-08	165	165	37	46	25	59	65	218	63	56	89.9	71	109	1.533	0.616	0.0619528	1	PLEK	pleckstrin [Source:NCBI gene;Acc:102420150]
ENSMLUT00000005643	28	154	30	150	54	172	69	127	17	275	107.53	40	176	4.685	2.228	1.49305e-09	8.04391e-08	437	38	104	31	19	32	207	712	308	253	214.08	215	213	0.685	-0.546	0.337899	1	SNTA1	syntrophin alpha 1 [Source:NCBI gene;Acc:102422169]
ENSMLUT00000005454	387	1644	1380	3288	164	2104	181	1070	510	748	1147.73	524	1771	4.028	2.01	1.5003e-09	8.04586e-08	651	354	440	372	138	286	191	319	246	435	343.27	333	353	1.229	0.298	0.276914	1	SLC16A1	solute carrier family 16 member 1 [Source:NCBI gene;Acc:102438417]
ENSMLUT00000001205	529	254	447	143	502	328	931	456	601	304	449.54	602	297	0.48	-1.059	1.60024e-09	8.54267e-08	766	706	1013	811	732	476	1094	958	1070	795	841.93	935	749	0.793	-0.335	0.0543954	1		TSC22 domain family member 3 [Source:NCBI gene;Acc:102422824]
ENSMLUT00000010617	3164	7280	2731	4205	1478	4740	1371	2570	2065	3765	3337.06	2162	4512	2.076	1.054	1.65574e-09	8.79875e-08	1532	1162	1686	1968	1285	1874	1687	2367	1852	2537	1794.95	1608	1982	1.201	0.264	0.168715	1		RB binding protein 6, ubiquitin ligase [Source:NCBI gene;Acc:102442434]
ENSMLUT00000002768	8	46	10	76	12	33	9	33	5	51	28.38	9	48	5.365	2.424	1.69609e-09	8.97241e-08	62	8	12	6	15	10	75	201	98	144	63.03	52	74	0.778	-0.363	0.484402	1	DUSP26	dual specificity phosphatase 26 [Source:NCBI gene;Acc:102440356]
ENSMLUT00000014087	161	1778	365	891	62	2094	83	481	208	470	659.37	176	1143	6.252	2.644	1.87238e-09	9.86035e-08	37	57	27	37	30	39	28	20	39	102	41.54	32	51	1.424	0.51	0.153199	1	PRDM1	PR/SET domain 1 [Source:NCBI gene;Acc:102428407]
ENSMLUT00000003286	725	2967	696	3275	513	1383	561	740	688	1278	1282.58	637	1929	2.644	1.403	1.94432e-09	1.01933e-07	820	813	544	417	458	732	399	443	455	662	574.28	535	613	1.144	0.195	0.335039	1	SBNO2	strawberry notch homolog 2 [Source:HGNC Symbol;Acc:HGNC:29158]
ENSMLUT00000014822	648	169	516	103	525	245	557	353	443	216	377.46	538	217	0.38	-1.397	2.38923e-09	1.24699e-07	765	1088	1049	876	800	855	836	527	1280	992	906.8	946	868	0.909	-0.137	0.490164	1	GATA3	GATA binding protein 3 [Source:HGNC Symbol;Acc:HGNC:4172]
ENSMLUT00000003132	130	542	259	775	98	703	85	113	141	348	319.55	143	496	3.124	1.643	2.4735e-09	1.28523e-07	98	74	74	99	54	85	84	90	41	56	75.55	70	81	1.174	0.232	0.410428	1	PHLDB2	pleckstrin homology like domain family B member 2 [Source:NCBI gene;Acc:102419218]
ENSMLUT00000011146	8	480	22	1260	9	221	24	82	18	38	216.16	16	416	14.61	3.869	2.48943e-09	1.28779e-07	NA	NA	NA	NA	NA	NA	NA	NA	NA	NA	NA	NA	NA	NA	NA	NA	NA	TRPM2	transient receptor potential cation channel subfamily M member 2 [Source:NCBI gene;Acc:102423513]
ENSMLUT00000012815	91	666	263	1148	216	950	134	265	163	227	412.27	173	651	3.3	1.723	2.59107e-09	1.33446e-07	264	295	286	247	168	199	133	203	174	183	215.17	205	225	1.125	0.17	0.403747	1	TLR2	toll like receptor 2 [Source:NCBI gene;Acc:102424442]
ENSMLUT00000003640	95	254	105	209	49	208	18	148	79	177	134.25	69	199	3.202	1.679	2.63006e-09	1.3486e-07	59	60	53	27	37	39	32	43	60	63	47.37	48	46	0.955	-0.067	0.83607	1	DSG2	desmoglein 2 [Source:HGNC Symbol;Acc:HGNC:3049]
ENSMLUT00000016555	3700	1502	4854	2789	8063	3883	4378	2736	6599	3663	4216.65	5519	2915	0.523	-0.936	2.8351e-09	1.44739e-07	4693	5140	4755	3603	2307	4449	5683	6176	2015	3265	4208.59	3891	4527	1.23	0.299	0.247851	1	SCD	stearoyl-CoA desaturase [Source:NCBI gene;Acc:102426856]
ENSMLUT00000003912	25	113	11	74	1	58	9	25	0	10	32.57	9	56	6.869	2.78	3.37332e-09	1.70725e-07	NA	NA	NA	NA	NA	NA	NA	NA	NA	NA	NA	NA	NA	NA	NA	NA	NA	TLR7	toll like receptor 7 [Source:NCBI gene;Acc:102428265]
ENSMLUT00000007434	6	95	6	251	1	33	5	10	5	17	42.96	5	81	10.532	3.397	3.3658e-09	1.70725e-07	12	18	6	7	11	10	0	10	5	2	8.13	7	9	1.416	0.502	0.402595	1	PTPN22	protein tyrosine phosphatase, non-receptor type 22 [Source:HGNC Symbol;Acc:HGNC:9652]
ENSMLUT00000005844	2871	18237	4472	13642	1575	11712	1846	3885	3623	5577	6744.03	2877	10611	3.412	1.771	3.42557e-09	1.72622e-07	838	1022	724	949	362	879	561	604	357	613	690.88	568	813	1.48	0.566	0.00546588	1		solute carrier family 6 member 14 [Source:NCBI gene;Acc:102430250]
ENSMLUT00000024610	81	259	184	366	92	264	51	114	136	240	178.67	109	249	2.344	1.229	3.5668e-09	1.78968e-07	133	115	109	95	90	109	100	85	119	105	105.86	110	102	0.927	-0.11	0.644377	1		solute carrier family 41 member 1 [Source:NCBI gene;Acc:102431374]
ENSMLUT00000015852	120	706	283	827	129	269	76	130	341	709	359	190	528	2.639	1.4	3.60011e-09	1.79867e-07	313	362	335	780	500	520	633	284	835	627	518.85	523	515	0.988	-0.018	0.949919	1	SERPINB10	serpin family B member 10 [Source:NCBI gene;Acc:102434997]
ENSMLUT00000016640	2	106	4	310	0	43	6	22	6	14	51.34	4	99	16.776	4.068	3.8152e-09	1.89802e-07	NA	NA	NA	NA	NA	NA	NA	NA	NA	NA	NA	NA	NA	NA	NA	NA	NA	GPR65	G protein-coupled receptor 65 [Source:NCBI gene;Acc:102427722]
ENSMLUT00000006714	836	440	687	452	214	116	1000	529	769	335	537.66	701	374	0.533	-0.908	3.99516e-09	1.97913e-07	263	427	214	206	112	214	112	230	60	107	194.41	152	237	1.601	0.679	0.00224759	0.766901	NID1	nidogen 1 [Source:HGNC Symbol;Acc:HGNC:7821]
ENSMLUT00000005006	2986	892	2931	1275	3728	1651	5346	3127	1851	1335	2512.19	3368	1656	0.476	-1.072	4.11622e-09	2.03049e-07	591	747	1984	1482	978	613	2416	1892	2345	1595	1464.36	1663	1266	0.792	-0.336	0.0755547	1		metallothionein-2A [Source:NCBI gene;Acc:102436540]
ENSMLUT00000010626	198	677	247	790	571	1106	58	123	154	222	414.73	246	584	2.309	1.207	4.26293e-09	2.09403e-07	163	144	200	152	146	173	99	81	66	83	130.87	135	127	0.957	-0.063	0.787871	1	SLC39A14	solute carrier family 39 member 14 [Source:HGNC Symbol;Acc:HGNC:20858]
ENSMLUT00000012156	59	189	32	119	44	86	46	130	26	271	100.06	41	159	3.654	1.87	4.30676e-09	2.10671e-07	273	67	104	63	37	31	216	347	346	376	185.98	195	177	0.748	-0.419	0.200977	1		lactate dehydrogenase B [Source:NCBI gene;Acc:102439016]
ENSMLUT00000006294	58	262	162	444	80	213	58	74	87	418	185.5	89	282	2.933	1.553	4.435e-09	2.1604e-07	147	100	51	37	55	115	41	50	54	44	69.34	70	69	1.003	0.004	0.990617	1	NFKB2	nuclear factor kappa B subunit 2 [Source:NCBI gene;Acc:102426307]
ENSMLUT00000014401	10	973	30	2682	10	310	28	96	38	94	427.22	23	831	18.979	4.246	4.5268e-09	2.19444e-07	87	80	9	28	31	110	14	230	60	124	77.44	40	114	3.04	1.604	0.000753009	0.426812	LCP1	lymphocyte cytosolic protein 1 [Source:NCBI gene;Acc:102429756]
ENSMLUT00000023938	0	26	2	35	0	40	1	9	4	12	12.93	1	24	16.489	4.043	4.54242e-09	2.19444e-07	253	427	356	388	718	520	899	895	56	56	456.85	456	457	1.058	0.082	0.70623	1
ENSMLUT00000008567	0	820	14	1922	3	214	23	61	9	72	313.78	10	618	42.695	5.416	4.79937e-09	2.30903e-07	10	20	3	7	9	10	0	63	7	24	15.28	6	25	3.34	1.74	0.0126123	1	SELL	selectin L [Source:HGNC Symbol;Acc:HGNC:10720]
ENSMLUT00000008869	145	938	173	834	159	628	168	250	235	404	393.43	176	611	3.168	1.664	5.18307e-09	2.48341e-07	48	55	54	41	18	28	36	31	47	70	42.74	41	45	1.098	0.135	0.679748	1	SLC7A11	solute carrier family 7 member 11 [Source:NCBI gene;Acc:102417129]
ENSMLUT00000013618	12	139	10	68	15	55	8	12	18	92	42.98	13	73	5.015	2.326	5.63279e-09	2.68788e-07	49	33	26	15	2	30	8	27	6	34	22.98	18	28	2.247	1.168	0.0629705	1	HAL	histidine ammonia-lyase [Source:NCBI gene;Acc:102440030]
ENSMLUT00000004036	410	1361	588	1245	216	2162	366	949	429	749	847.43	402	1293	3.097	1.631	5.85855e-09	2.78424e-07	512	784	578	719	591	1067	254	157	520	542	572.4	491	654	1.185	0.245	0.277965	1	FST	follistatin [Source:NCBI gene;Acc:102427213]
ENSMLUT00000003816	101	276	141	282	87	301	36	49	231	612	211.68	119	304	2.378	1.25	7.33579e-09	3.47217e-07	37	30	9	19	26	47	26	11	59	45	30.95	31	30	0.984	-0.024	0.953898	1	CASP7	caspase 7 [Source:NCBI gene;Acc:102430193]
ENSMLUT00000011184	602	2616	1612	4519	351	6177	1230	4330	1211	1981	2463.04	1001	3925	4.014	2.005	7.54652e-09	3.55752e-07	482	761	569	805	427	373	326	353	680	1212	598.74	497	701	1.31	0.39	0.0479633	1	THBD	thrombomodulin [Source:NCBI gene;Acc:102427878]
ENSMLUT00000001952	149	804	441	610	112	751	100	281	205	453	390.62	201	580	3.128	1.645	7.67088e-09	3.60162e-07	285	300	221	233	210	303	87	76	281	297	229.4	217	242	1.089	0.123	0.533133	1	PNP	purine nucleoside phosphorylase [Source:NCBI gene;Acc:102422263]
ENSMLUT00000012752	0	59	2	362	0	29	2	16	5	9	48.21	2	95	29.124	4.864	7.7526e-09	3.62543e-07	NA	NA	NA	NA	NA	NA	NA	NA	NA	NA	NA	NA	NA	NA	NA	NA	NA	TLR8	toll like receptor 8 [Source:NCBI gene;Acc:102427949]
ENSMLUT00000026147	528	203	301	105	393	263	30	13	301	95	223.31	311	136	0.417	-1.261	8.13184e-09	3.78762e-07	158	193	165	90	10	209	201	245	34	118	142.23	114	171	2	1	0.0598173	1	FOXA1	forkhead box A1 [Source:NCBI gene;Acc:102421539]
ENSMLUT00000023766	1	7	24	80	15	42	29	115	25	417	75.65	19	132	5.065	2.34	8.26796e-09	3.83574e-07	399	440	525	366	70	82	267	186	250	249	283.4	302	265	0.901	-0.151	0.45707	1
ENSMLUT00000003440	50	1076	156	3370	71	500	138	221	52	133	576.65	93	1060	6.773	2.76	8.72086e-09	4.02986e-07	190	239	104	126	140	178	129	619	155	236	211.62	144	280	1.684	0.752	0.00860463	1	CORO1A	coronin 1A [Source:NCBI gene;Acc:102435696]
ENSMLUT00000013572	189	346	174	321	112	315	167	292	183	459	255.81	165	347	2.099	1.07	9.6304e-09	4.43264e-07	185	269	149	205	204	233	171	107	178	331	203.19	177	229	1.228	0.296	0.212893	1	SLC25A25	solute carrier family 25 member 25 [Source:NCBI gene;Acc:102440440]
ENSMLUT00000013327	0	15	3	17	4	30	0	8	8	56	14.16	3	25	8.899	3.154	9.84073e-09	4.51168e-07	30	7	25	43	9	28	21	34	20	26	24.25	21	28	1.264	0.338	0.491867	1	NUP210L	nucleoporin 210 like [Source:HGNC Symbol;Acc:HGNC:29915]
ENSMLUT00000001258	10	202	25	220	232	312	22	105	7	278	141.42	59	223	8.029	3.005	1.05536e-08	4.81962e-07	794	5	117	12	11	3	155	1074	545	873	359.02	324	393	0.365	-1.456	0.161556	1
ENSMLUT00000010235	203	464	224	388	260	670	213	375	197	350	334.45	219	449	1.997	0.998	1.06531e-08	4.84613e-07	133	232	193	181	90	109	92	70	110	156	136.49	124	150	1.173	0.23	0.352705	1		neuregulin 1 [Source:NCBI gene;Acc:102434467]
ENSMLUT00000027669	141	259	194	562	176	354	220	348	183	429	286.47	183	390	2.093	1.066	1.25587e-08	5.69082e-07	378	178	212	184	140	248	219	176	156	187	207.65	221	195	0.928	-0.108	0.677586	1
ENSMLUT00000015784	1916	10606	4978	7157	1531	11689	1851	5429	2503	5088	5274.83	2556	7994	3.24	1.696	1.27648e-08	5.7619e-07	2243	2616	5069	6015	4366	3116	3925	4690	6076	7005	4512.1	4336	4688	1.065	0.09	0.707336	1	BIRC2	baculoviral IAP repeat containing 2 [Source:NCBI gene;Acc:102424628]
ENSMLUT00000007570	1525	3064	1772	2873	1045	2257	855	1160	1579	3048	1917.9	1355	2480	1.792	0.842	1.2856e-08	5.78076e-07	1881	1381	1182	958	669	1327	733	790	1027	1203	1114.98	1098	1132	1.08	0.111	0.605188	1	HNRNPA2B1	heterogeneous nuclear ribonucleoprotein A2/B1 [Source:NCBI gene;Acc:102421258]
ENSMLUT00000004017	722	2856	585	2093	236	1356	523	733	682	1034	1082.06	550	1614	2.801	1.486	1.33193e-08	5.94566e-07	755	569	341	422	223	392	143	217	269	458	378.85	346	412	1.331	0.413	0.0628227	1	CEMIP2	cell migration inducing hyaluronidase 2 [Source:NCBI gene;Acc:102442846]
ENSMLUT00000004221	0	5	36	128	1	18	8	46	5	34	28.08	10	46	5.85	2.548	1.33504e-08	5.94566e-07	11	25	26	22	14	18	0	3	13	7	13.96	13	15	1.3	0.379	0.442696	1	KRT4	keratin 4 [Source:NCBI gene;Acc:102437522]
ENSMLUT00000025720	718	1521	1050	1321	502	1594	503	1159	592	1061	1002.19	673	1331	2.032	1.023	1.33753e-08	5.94566e-07	449	456	392	397	511	338	468	399	556	525	449.05	475	423	0.887	-0.172	0.366424	1	TGIF1	TGFB induced factor homeobox 1 [Source:HGNC Symbol;Acc:HGNC:11776]
ENSMLUT00000013988	47	249	45	396	53	140	34	67	18	38	108.78	39	178	3.605	1.85	1.35192e-08	5.98686e-07	30	26	8	14	4	33	15	93	32	44	29.94	18	42	2.431	1.281	0.0114614	1	FBP1	fructose-bisphosphatase 1 [Source:HGNC Symbol;Acc:HGNC:3606]
ENSMLUT00000000583	299	41	312	166	270	125	125	6	371	97	181.28	275	87	0.239	-2.067	1.36352e-08	6.01546e-07	573	419	225	155	7	234	99	157	72	413	235.5	195	276	2.315	1.211	0.043434	1	ACTG2	actin, gamma 2, smooth muscle, enteric [Source:NCBI gene;Acc:102423805]
ENSMLUT00000026928	16364	148884	11690	73301	7820	39838	9850	20415	12877	20707	36174.8	11720	60629	3.976	1.991	1.48239e-08	6.51528e-07	13840	14031	18631	20721	20484	16241	15317	21232	28035	24649	19318	19261	19375	1.017	0.024	0.947023	1	S100A12	S100 calcium binding protein A12 [Source:NCBI gene;Acc:102435972]
ENSMLUT00000005369	119	591	473	548	117	975	145	710	87	210	397.53	188	607	3.575	1.838	1.57931e-08	6.91526e-07	92	114	239	260	323	138	334	228	202	139	206.9	238	176	0.768	-0.38	0.119311	1	PCDH8	protocadherin 8 [Source:NCBI gene;Acc:102421023]
ENSMLUT00000013799	1659	434	719	502	2290	555	1625	868	999	577	1022.91	1458	587	0.424	-1.236	1.63411e-08	7.12849e-07	3899	4616	2319	2939	1958	3918	1105	671	3828	2934	2818.71	2622	3016	1.07	0.098	0.699508	1	PDCD4	programmed cell death 4 [Source:NCBI gene;Acc:102423465]
ENSMLUT00000004493	282	75	640	239	365	271	613	316	160	51	301.29	412	190	0.42	-1.253	1.78468e-08	7.7564e-07	340	477	570	286	345	227	387	269	316	245	346.35	392	301	0.758	-0.4	0.07649	1	G0S2	G0/G1 switch 2 [Source:NCBI gene;Acc:102440286]
ENSMLUT00000026908	2243	719	767	411	1427	628	1731	1066	1159	834	1098.56	1465	732	0.508	-0.978	1.88371e-08	8.15646e-07	1403	1682	2753	2781	1435	1409	3334	1585	2618	2313	2131.23	2309	1954	0.873	-0.196	0.362891	1	RASL11B	RAS like family 11 member B [Source:NCBI gene;Acc:102426721]
ENSMLUT00000004544	390	992	1006	1428	506	1262	202	407	328	504	702.42	486	919	1.943	0.958	1.93239e-08	8.33639e-07	133	189	185	255	202	194	206	175	228	253	201.92	191	213	1.123	0.167	0.414007	1	DLL4	delta like canonical Notch ligand 4 [Source:NCBI gene;Acc:102438421]
ENSMLUT00000028857	1263	3253	1353	2161	606	1755	975	1564	1347	2012	1628.88	1109	2149	1.951	0.964	1.99938e-08	8.59365e-07	612	605	473	640	484	527	800	642	1367	1293	744.43	747	741	1.019	0.027	0.878611	1		cystatin B [Source:NCBI gene;Acc:102420582]
ENSMLUT00000001762	155	615	284	778	137	488	292	347	478	957	453.02	269	637	2.463	1.301	2.11417e-08	9.05377e-07	403	277	443	389	278	544	386	823	437	608	458.95	389	528	1.289	0.366	0.149531	1	HIVEP2	human immunodeficiency virus type I enhancer binding protein 2 [Source:NCBI gene;Acc:102434571]
ENSMLUT00000012473	29	116	148	402	23	646	50	265	14	28	172.08	53	291	4.865	2.283	2.18452e-08	9.32087e-07	6	2	13	37	6	24	6	12	6	41	15.42	7	23	2.424	1.277	0.0199926	1	PRSS27	serine protease 27 [Source:HGNC Symbol;Acc:HGNC:15475]
ENSMLUT00000026218	1906	4252	3472	4215	1025	4450	1166	7112	2547	6708	3685.29	2023	5347	2.856	1.514	2.20983e-08	9.3946e-07	1079	1378	890	1231	1387	1342	1354	1318	1406	2232	1361.76	1223	1500	1.215	0.281	0.114241	1	SLC25A25	solute carrier family 25 member 25 [Source:NCBI gene;Acc:102440440]
ENSMLUT00000025902	13	75	15	45	21	40	37	107	23	134	50.88	22	80	3.583	1.841	2.36257e-08	1.00075e-06	60	44	32	8	16	23	24	54	78	87	42.59	42	43	0.945	-0.082	0.845355	1	ACHE	acetylcholinesterase (Cartwright blood group) [Source:HGNC Symbol;Acc:HGNC:108]
ENSMLUT00000008354	3	261	21	882	3	122	16	30	18	53	140.88	12	270	14.458	3.854	2.44844e-08	1.03338e-06	NA	NA	NA	NA	NA	NA	NA	NA	NA	NA	NA	NA	NA	NA	NA	NA	NA	ITGAL	integrin subunit alpha L [Source:NCBI gene;Acc:102436734]
ENSMLUT00000006513	7	69	4	165	9	78	7	21	11	30	39.97	8	73	7.516	2.91	2.48141e-08	1.04353e-06	35	32	68	36	3	44	35	39	11	16	31.92	30	33	1.39	0.475	0.373316	1	LNX1	ligand of numb-protein X 1 [Source:NCBI gene;Acc:102420673]
ENSMLUT00000011706	8	67	6	76	1	48	9	15	1	29	26.14	5	47	9.042	3.177	2.50045e-08	1.04777e-06	27	19	15	5	29	20	2	5	26	22	16.86	20	14	0.735	-0.444	0.316065	1	PLA2G4E	phospholipase A2 group IVE [Source:HGNC Symbol;Acc:HGNC:24791]
ENSMLUT00000006885	852	156	231	90	848	272	595	384	513	311	425.33	608	243	0.393	-1.348	2.78648e-08	1.16345e-06	643	660	1040	1080	771	752	748	615	1387	1122	881.78	918	846	0.929	-0.106	0.535021	1	SESN1	sestrin 1 [Source:NCBI gene;Acc:102438956]
ENSMLUT00000026207	8	85	19	169	10	22	6	24	9	28	38.09	10	66	4.954	2.309	3.22358e-08	1.34117e-06	23	15	10	9	10	11	15	27	19	15	15.37	15	15	0.996	-0.005	0.990181	1
ENSMLUT00000023027	99	873	46	1165	48	363	100	192	151	275	331.16	89	574	5.594	2.484	3.52615e-08	1.46185e-06	3	4	7	15	4	8	14	50	11	1	11.72	8	16	1.488	0.574	0.353074	1		cystatin-B-like [Source:NCBI gene;Acc:102436343]
ENSMLUT00000007656	17	81	6	27	4	37	3	13	7	28	22.45	7	37	4.728	2.241	3.55884e-08	1.47019e-06	11	10	18	9	11	28	3	10	15	6	12.01	12	13	1.063	0.089	0.866475	1	PLA2G4A	phospholipase A2 group IVA [Source:NCBI gene;Acc:102424085]
ENSMLUT00000005565	3	36	5	31	5	36	7	18	1	67	21.01	4	38	7.877	2.978	3.74065e-08	1.53986e-06	NA	NA	NA	NA	NA	NA	NA	NA	NA	NA	NA	NA	NA	NA	NA	NA	NA	SLC22A3	solute carrier family 22 member 3 [Source:NCBI gene;Acc:102425522]
ENSMLUT00000009667	33	139	71	117	15	399	9	131	30	115	106.14	32	180	5.829	2.543	3.75886e-08	1.54192e-06	NA	NA	NA	NA	NA	NA	NA	NA	NA	NA	NA	NA	NA	NA	NA	NA	NA	CTRC	chymotrypsin C [Source:NCBI gene;Acc:102427596]
ENSMLUT00000015894	383	1728	981	2085	405	888	400	670	573	841	895.36	548	1242	2.189	1.131	3.84416e-08	1.5714e-06	1236	1251	548	609	542	851	281	242	548	1071	717.85	631	805	1.246	0.317	0.124384	1	MAST4	microtubule associated serine/threonine kinase family member 4 [Source:HGNC Symbol;Acc:HGNC:19037]
ENSMLUT00000012719	63	179	111	218	30	126	12	23	27	107	89.57	49	131	2.833	1.503	3.9207e-08	1.5971e-06	17	6	11	10	7	17	15	14	21	21	13.98	14	14	0.943	-0.084	0.857008	1	PRDX2	peroxiredoxin 2 [Source:NCBI gene;Acc:102436318]
ENSMLUT00000025018	80	344	97	277	62	510	298	480	61	113	232.15	120	345	3.089	1.627	4.23789e-08	1.72032e-06	NA	NA	NA	NA	NA	NA	NA	NA	NA	NA	NA	NA	NA	NA	NA	NA	NA
ENSMLUT00000005659	914	2145	1234	1619	637	1979	419	790	809	1329	1187.52	803	1572	1.966	0.975	4.5204e-08	1.82865e-06	1470	1373	1308	1189	1190	1482	483	490	931	1453	1136.71	1076	1197	1.108	0.148	0.408574	1	DENND2C	DENN domain containing 2C [Source:NCBI gene;Acc:102431792]
ENSMLUT00000025036	151	644	203	263	71	324	74	243	87	166	222.69	117	328	2.749	1.459	4.81326e-08	1.94041e-06	126	119	219	154	233	147	222	204	194	212	182.87	199	167	0.842	-0.247	0.235714	1	PTRH2	peptidyl-tRNA hydrolase 2 [Source:NCBI gene;Acc:102432638]
ENSMLUT00000015537	590	2295	1646	1968	537	1435	703	1265	701	1569	1270.95	835	1706	2.183	1.126	4.90608e-08	1.97103e-06	761	658	873	796	780	934	655	561	823	769	760.83	778	744	0.946	-0.08	0.640897	1	GTF2F1	general transcription factor IIF subunit 1 [Source:HGNC Symbol;Acc:HGNC:4652]
ENSMLUT00000002954	341	525	61	146	41	104	44	124	30	98	151.34	103	199	2.373	1.247	5.00004e-08	2.0019e-06	16	20	23	52	25	32	22	53	77	214	53.32	33	74	1.933	0.951	0.00455652	1	PLEKHG2	pleckstrin homology and RhoGEF domain containing G2 [Source:NCBI gene;Acc:102424737]
ENSMLUT00000031197	10733	83932	9791	77733	4433	38329	12402	22484	12325	19021	29118.2	9937	48300	4.389	2.134	5.04184e-08	2.01175e-06	7055	7613	8490	12293	6378	6323	6063	9935	8758	10627	8353.51	7349	9358	1.252	0.324	0.274902	1		S100 calcium binding protein A9 [Source:NCBI gene;Acc:102435659]
ENSMLUT00000003631	37	122	12	30	8	56	3	9	19	87	38.37	16	61	3.908	1.966	5.12477e-08	2.03442e-06	NA	NA	NA	NA	NA	NA	NA	NA	NA	NA	NA	NA	NA	NA	NA	NA	NA	GUCY2C	guanylate cyclase 2C [Source:NCBI gene;Acc:102435698]
ENSMLUT00000010980	1009	2311	1114	1358	480	1664	298	832	1317	2154	1253.71	844	1664	2.127	1.089	5.13346e-08	2.03442e-06	515	581	253	408	534	844	234	117	193	205	388.47	346	431	1.104	0.143	0.561308	1	TM4SF1	transmembrane 4 L six family member 1 [Source:NCBI gene;Acc:102424390]
ENSMLUT00000000160	16	283	31	526	8	104	11	29	24	31	106.18	18	195	6.96	2.799	5.18855e-08	2.0493e-06	15	21	6	4	9	16	4	43	12	24	15.41	9	22	2.016	1.011	0.0569201	1	PTAFR	platelet activating factor receptor [Source:NCBI gene;Acc:102427767]
ENSMLUT00000008353	8	430	61	1767	10	192	45	85	28	60	268.66	30	507	10.307	3.366	5.27611e-08	2.07687e-06	21	44	21	45	14	44	8	98	20	68	38.18	17	60	3.421	1.774	1.37229e-05	0.0816718	HCK	HCK proto-oncogene, Src family tyrosine kinase [Source:HGNC Symbol;Acc:HGNC:4840]
ENSMLUT00000030840	140	247	349	508	77	262	126	289	146	572	271.58	168	376	2.372	1.246	5.40806e-08	2.12167e-06	174	115	83	47	33	70	80	45	20	56	72.34	78	67	1.013	0.019	0.96041	1	CISH	cytokine inducible SH2 containing protein [Source:NCBI gene;Acc:102436656]
ENSMLUT00000022221	103	492	76	1256	75	294	52	114	66	111	263.91	74	453	4.043	2.015	5.68223e-08	2.22177e-06	9	18	13	11	5	2	14	33	17	11	13.34	12	15	1.164	0.219	0.655334	1		junction adhesion molecule like [Source:NCBI gene;Acc:102437461]
ENSMLUT00000011812	3113	7242	2869	8185	696	2281	2392	3527	4131	5821	4025.69	2640	5411	2.141	1.098	5.82677e-08	2.27069e-06	419	384	237	285	255	590	262	269	190	276	316.7	273	361	1.305	0.384	0.0820999	1	ACTN1	actinin alpha 1 [Source:NCBI gene;Acc:102432738]
ENSMLUT00000005405	5791	3781	7932	4959	4324	1704	9949	5069	24567	9897	7797.44	10513	5082	0.506	-0.984	6.18479e-08	2.4022e-06	4190	6052	3851	15520	3503	4239	7463	5391	4112	5590	5991.21	4624	7358	1.457	0.543	0.115343	1	KRT1	keratin 1 [Source:NCBI gene;Acc:102436283]
ENSMLUT00000005595	6	39	0	18	1	10	3	12	1	24	11.55	2	21	9.584	3.261	6.35358e-08	2.45959e-06	180	4	75	2	0	2	48	364	68	117	85.99	74	98	0.655	-0.61	0.637823	1	MLXIPL	MLX interacting protein like [Source:HGNC Symbol;Acc:HGNC:12744]
ENSMLUT00000001008	492	3762	456	1850	142	1056	393	867	1250	1311	1158.01	547	1769	3.544	1.825	7.04541e-08	2.71841e-06	376	520	123	314	237	317	189	148	183	198	260.59	222	299	1.32	0.4	0.0940616	1	SERPINE1	serpin family E member 1 [Source:NCBI gene;Acc:102419788]
ENSMLUT00000001196	1373	929	1559	893	492	293	1494	789	1052	657	953.09	1194	712	0.598	-0.743	7.12479e-08	2.74e-06	1775	2109	994	771	539	517	648	1093	296	518	925.98	850	1002	1.209	0.273	0.186985	1	LAMA2	laminin subunit alpha 2 [Source:NCBI gene;Acc:102426930]
ENSMLUT00000006902	38	203	63	99	31	135	22	48	43	162	84.59	39	129	3.112	1.638	7.2391e-08	2.77483e-06	472	372	365	434	323	267	289	341	432	312	360.73	376	345	0.92	-0.121	0.535663	1	NUAK1	NUAK family kinase 1 [Source:NCBI gene;Acc:102431166]
ENSMLUT00000011948	6	55	16	50	4	33	11	26	7	56	26.38	9	44	4.942	2.305	7.90141e-08	3.0188e-06	245	22	36	10	1	31	80	412	131	239	120.87	99	143	1.396	0.482	0.566304	1	FILIP1	filamin A interacting protein 1 [Source:NCBI gene;Acc:102422369]
ENSMLUT00000007673	1057	550	1131	592	1536	822	1302	1028	1195	682	989.49	1244	735	0.581	-0.785	8.70594e-08	3.31535e-06	817	1043	1016	1055	1612	1289	1019	909	1361	858	1097.87	1165	1031	0.902	-0.149	0.425651	1	TM7SF3	transmembrane 7 superfamily member 3 [Source:HGNC Symbol;Acc:HGNC:23049]
ENSMLUT00000011730	1721	7211	1617	4181	881	4001	1024	1163	1430	2627	2585.72	1335	3837	2.534	1.341	9.2332e-08	3.50472e-06	887	1035	676	726	1461	1577	1382	1042	537	491	981.53	989	974	0.987	-0.02	0.908924	1	KRT80	keratin 80 [Source:HGNC Symbol;Acc:HGNC:27056]
ENSMLUT00000030694	545	1648	1196	2724	381	951	699	874	785	1168	1097.2	721	1473	1.998	0.999	9.40099e-08	3.55686e-06	737	760	609	851	762	659	678	572	959	783	737.07	749	725	0.97	-0.045	0.808382	1		cofilin 1 [Source:NCBI gene;Acc:102427794]
ENSMLUT00000001248	3	115	12	98	137	153	17	104	7	89	73.6	35	112	6.867	2.78	9.63902e-08	3.63515e-06	418	0	52	0	6	8	73	506	299	401	176.28	170	183	0.401	-1.319	0.347835	1		sodium/potassium-transporting ATPase subunit alpha-2-like [Source:NCBI gene;Acc:102417711]
ENSMLUT00000005308	408	859	589	1872	266	450	281	420	562	909	661.73	421	902	1.943	0.959	1.08836e-07	4.09133e-06	1043	1036	751	819	553	1029	727	711	669	806	814.49	749	880	1.187	0.247	0.196585	1	TXNRD1	thioredoxin reductase 1 [Source:HGNC Symbol;Acc:HGNC:12437]
ENSMLUT00000006890	1266	2212	1988	2222	457	1994	304	1918	508	1929	1479.85	905	2055	2.908	1.54	1.16453e-07	4.36363e-06	410	262	361	414	639	391	352	425	526	438	421.73	458	386	0.852	-0.231	0.274415	1	NR4A1	nuclear receptor subfamily 4 group A member 1 [Source:NCBI gene;Acc:102428614]
ENSMLUT00000021192	168	74	61	24	198	67	94	40	59	28	81.23	116	47	0.412	-1.279	1.21162e-07	4.52559e-06	2	9	20	9	24	6	49	23	31	16	18.73	25	13	0.594	-0.752	0.145281	1	NA	small Cajal body-specific RNA 2 [Source:HGNC Symbol;Acc:HGNC:32558]
ENSMLUT00000010058	2464	6678	2044	5440	2163	3980	2214	3119	1895	2806	3280.16	2156	4405	1.943	0.958	1.24557e-07	4.63757e-06	2115	2112	2289	2508	2317	2315	1895	1955	1590	1741	2083.57	2041	2126	1.043	0.061	0.723489	1	GLS	glutaminase [Source:HGNC Symbol;Acc:HGNC:4331]
ENSMLUT00000014964	3634	7950	5647	7923	2368	7916	2338	4795	3353	5443	5136.77	3468	6805	2.023	1.017	1.3697e-07	5.08354e-06	2058	2600	935	1355	1369	1406	885	614	1977	2338	1553.57	1445	1663	1.094	0.129	0.500264	1	EPHA2	EPH receptor A2 [Source:NCBI gene;Acc:102437052]
ENSMLUT00000000750	13	43	16	45	10	55	6	16	13	79	29.62	12	48	3.845	1.943	1.38154e-07	5.11125e-06	70	24	33	26	27	26	32	47	66	66	41.88	46	38	0.825	-0.277	0.454985	1	SYNC	syncoilin, intermediate filament protein [Source:HGNC Symbol;Acc:HGNC:28897]
ENSMLUT00000014356	322	142	150	82	110	64	248	64	71	22	127.6	180	75	0.414	-1.274	1.42603e-07	5.25922e-06	137	105	149	76	24	39	61	194	45	40	87.17	83	91	1.102	0.14	0.703432	1	FBLN1	fibulin 1 [Source:HGNC Symbol;Acc:HGNC:3600]
ENSMLUT00000017760	50	150	82	187	35	123	44	70	66	162	96.79	55	138	2.473	1.306	1.43474e-07	5.2747e-06	33	32	37	22	33	29	14	16	26	9	24.97	29	22	0.744	-0.427	0.271442	1
ENSMLUT00000003697	673	1089	633	1617	657	1244	290	371	430	830	783.31	537	1030	1.814	0.859	1.69208e-07	6.20128e-06	686	624	570	529	489	773	507	478	420	574	564.72	534	596	1.114	0.155	0.424729	1	TFG	TRK-fused gene [Source:NCBI gene;Acc:102422309]
ENSMLUT00000015767	7	25	17	49	22	61	9	37	16	62	30.61	14	47	3.356	1.747	1.88164e-07	6.87444e-06	48	35	32	26	14	24	27	23	26	37	29.09	29	29	1.027	0.038	0.915215	1	THY1	Thy-1 cell surface antigen [Source:NCBI gene;Acc:102432833]
ENSMLUT00000006181	341	1102	706	1012	216	1493	473	1124	684	1111	826.19	484	1168	2.584	1.369	1.90101e-07	6.92357e-06	110	56	98	76	97	119	81	192	85	98	101.18	94	108	1.062	0.087	0.785953	1		histone H2A type 2-A [Source:NCBI gene;Acc:102426513]
ENSMLUT00000024067	8	32	14	72	3	54	1	0	2	22	20.7	6	36	6.35	2.667	2.14648e-07	7.79333e-06	NA	NA	NA	NA	NA	NA	NA	NA	NA	NA	NA	NA	NA	NA	NA	NA	NA		grainyhead-like protein 3 homolog [Source:NCBI gene;Acc:102441602]
ENSMLUT00000016032	4004	7422	3150	4984	3704	8653	2060	3100	2981	5021	4508.07	3180	5836	1.77	0.823	2.16032e-07	7.81929e-06	2396	2524	2735	2765	2261	3236	1845	1463	2875	3388	2548.84	2422	2675	1.074	0.103	0.609128	1	CHD1	chromodomain helicase DNA binding protein 1 [Source:NCBI gene;Acc:102423516]
ENSMLUT00000013548	138	289	142	386	136	341	134	166	164	368	226.42	143	310	2.095	1.067	2.26146e-07	8.16011e-06	177	127	100	62	70	111	92	91	80	109	101.92	104	100	0.988	-0.017	0.951518	1	SEC24A	SEC24 homolog A, COPII coat complex component [Source:HGNC Symbol;Acc:HGNC:10703]
ENSMLUT00000023690	127	76	374	203	429	240	46	6	640	232	237.21	323	151	0.441	-1.181	2.32771e-07	8.37331e-06	103	125	90	152	141	156	97	83	266	213	142.45	139	146	1.089	0.124	0.606208	1		UDP-glucuronosyltransferase 2B31-like [Source:NCBI gene;Acc:102440960]
ENSMLUT00000029846	21	113	19	64	13	56	8	15	17	48	37.26	16	59	3.456	1.789	2.4762e-07	8.88014e-06	NA	NA	NA	NA	NA	NA	NA	NA	NA	NA	NA	NA	NA	NA	NA	NA	NA
ENSMLUT00000006423	1482	899	1678	1324	850	374	2542	1396	984	557	1208.46	1507	910	0.581	-0.783	2.52775e-07	9.03729e-06	893	979	968	417	431	417	656	671	421	713	656.54	674	639	0.959	-0.061	0.801691	1	CST6	cystatin E/M [Source:NCBI gene;Acc:102432576]
ENSMLUT00000012243	1932	2590	3266	7019	2547	5799	1608	2637	1289	2116	3080.41	2128	4032	1.777	0.829	2.55824e-07	9.11843e-06	756	652	794	738	501	682	613	652	768	788	694.29	686	702	1.035	0.049	0.780677	1
ENSMLUT00000000245	677	4208	1245	2925	488	1315	558	668	712	1394	1418.97	736	2102	2.458	1.298	2.84531e-07	1.01108e-05	587	488	310	295	360	288	247	277	259	239	334.89	353	317	0.918	-0.124	0.503429	1	TFRC	transferrin receptor [Source:NCBI gene;Acc:102433587]
ENSMLUT00000016928	89276	26247	23739	21514	56334	13722	64859	19852	61004	20055	39660.2	59042	20278	0.362	-1.467	2.89517e-07	1.02568e-05	20440	30698	49043	37366	37549	25713	53024	39492	56063	48281	39766.9	43224	36310	0.869	-0.202	0.649361	1	TXNIP	thioredoxin interacting protein [Source:NCBI gene;Acc:102434530]
ENSMLUT00000012712	805	1616	986	1648	430	2275	2167	4462	491	721	1560.1	976	2144	2.196	1.135	2.99184e-07	1.05672e-05	479	842	516	968	486	597	459	931	953	1552	778.27	579	978	1.681	0.75	3.20638e-05	0.0870473	JUNB	JunB proto-oncogene, AP-1 transcription factor subunit [Source:NCBI gene;Acc:102417355]
ENSMLUT00000001508	53	173	82	161	37	219	64	439	98	131	145.72	67	225	3.177	1.668	3.00284e-07	1.05741e-05	44	38	16	11	32	28	9	26	25	22	25.12	25	25	1.034	0.048	0.902683	1
ENSMLUT00000004321	16	188	28	344	17	69	18	43	12	16	75.01	18	132	4.764	2.252	3.04192e-07	1.06796e-05	16	18	6	9	11	17	6	24	15	19	13.95	11	17	1.593	0.671	0.129507	1		solute carrier family 15 member 3-like [Source:NCBI gene;Acc:102442149]
ENSMLUT00000027592	666	1253	1007	1372	395	1461	393	1550	724	1069	989.02	637	1341	2.221	1.151	3.10634e-07	1.08731e-05	335	405	430	329	363	258	352	369	341	333	351.43	364	339	0.926	-0.11	0.568308	1
ENSMLUT00000014557	1	14	22	45	3	46	1	34	1	23	19.03	6	32	10.001	3.322	3.40016e-07	1.18661e-05	114	1	2	0	0	1	14	164	33	98	42.68	33	53	1.279	0.355	0.776025	1	ANO5	anoctamin 5 [Source:HGNC Symbol;Acc:HGNC:27337]
ENSMLUT00000014434	42	98	58	178	30	85	34	71	21	46	66.1	37	96	2.501	1.323	3.73247e-07	1.2987e-05	16	27	18	17	8	6	22	13	7	6	13.95	14	14	0.942	-0.086	0.846474	1	ICAM2	intercellular adhesion molecule 2 [Source:NCBI gene;Acc:102419717]
ENSMLUT00000004037	2	48	9	22	0	40	7	21	18	101	26.93	7	46	6.409	2.68	3.95234e-07	1.37112e-05	136	8	7	6	2	2	27	173	80	153	59.35	50	68	1.087	0.121	0.874055	1
ENSMLUT00000013774	694	1984	659	1795	252	1493	796	1296	563	679	1021.05	593	1449	2.446	1.29	3.97634e-07	1.37537e-05	436	791	1546	1944	1223	974	1129	1902	1674	3056	1467.47	1202	1733	1.414	0.499	0.0156762	1	DUSP5	dual specificity phosphatase 5 [Source:NCBI gene;Acc:102422669]
ENSMLUT00000015666	39	144	42	153	36	60	40	66	56	179	81.54	43	120	2.648	1.405	4.03837e-07	1.3927e-05	180	81	107	100	91	99	114	261	135	158	132.73	125	140	1.044	0.062	0.840208	1	PIP4K2B	phosphatidylinositol-5-phosphate 4-kinase type 2 beta [Source:NCBI gene;Acc:102431820]
ENSMLUT00000002777	691	79	2388	1085	1137	283	1850	1375	1902	1021	1181.1	1594	769	0.359	-1.48	4.12842e-07	1.41957e-05	2857	3083	1689	2838	3131	1977	2041	1346	4633	2979	2657.29	2870	2445	0.862	-0.214	0.386979	1		cytochrome P450 4B1 [Source:NCBI gene;Acc:102442642]
ENSMLUT00000001331	38	160	164	240	77	176	70	137	43	200	130.62	78	183	2.585	1.37	4.15976e-07	1.42442e-05	626	51	170	110	37	49	282	994	566	618	350.35	336	364	0.847	-0.24	0.651361	1	DMPK	DM1 protein kinase [Source:HGNC Symbol;Acc:HGNC:2933]
ENSMLUT00000026637	55	235	440	439	70	362	70	216	76	213	217.53	142	293	2.845	1.508	4.1669e-07	1.42442e-05	59	68	84	70	65	77	44	71	64	96	69.81	63	76	1.22	0.287	0.305713	1	CHAC1	ChaC glutathione specific gamma-glutamylcyclotransferase 1 [Source:NCBI gene;Acc:102438728]
ENSMLUT00000009279	1060	2232	694	1208	1046	1262	546	1040	523	889	1049.89	774	1326	1.704	0.769	4.19075e-07	1.4284e-05	347	372	455	525	449	428	437	379	440	511	434.4	426	443	1.035	0.05	0.784354	1		DExD-box helicase 39A [Source:NCBI gene;Acc:102418911]
ENSMLUT00000013755	116	339	67	322	112	377	50	64	96	162	170.71	88	253	2.564	1.359	4.26112e-07	1.44816e-05	42	37	57	21	43	82	62	52	35	66	49.61	48	52	1.007	0.011	0.978651	1	BRCA2	BRCA2, DNA repair associated [Source:NCBI gene;Acc:102430585]
ENSMLUT00000013363	8500	1244	4977	1454	6736	2417	9273	8330	6591	3146	5266.76	7215	3318	0.367	-1.448	4.49489e-07	1.52318e-05	1842	2513	4545	3611	4282	3121	3643	2458	6332	5216	3756.21	4129	3384	0.847	-0.24	0.307875	1	IP6K2	inositol hexakisphosphate kinase 2 [Source:NCBI gene;Acc:102437776]
ENSMLUT00000014526	386	543	327	595	179	416	252	416	245	489	385.03	278	492	1.806	0.853	4.59249e-07	1.55176e-05	220	275	255	263	190	178	155	187	163	221	210.81	197	225	1.146	0.197	0.31622	1		vascular endothelial growth factor A [Source:NCBI gene;Acc:102426433]
ENSMLUT00000016329	25	119	25	67	10	43	17	34	23	64	42.87	20	65	3.091	1.628	4.71793e-07	1.58955e-05	69	69	49	32	35	74	62	58	40	42	53.11	51	55	1.062	0.087	0.78975	1	TPMT	thiopurine S-methyltransferase [Source:NCBI gene;Acc:102417017]
ENSMLUT00000004477	121	394	187	539	36	299	137	255	145	195	230.81	125	336	2.785	1.478	4.857e-07	1.6317e-05	64	88	107	119	111	71	58	152	103	82	95.53	89	102	1.152	0.204	0.514034	1	RGS2	regulator of G protein signaling 2 [Source:NCBI gene;Acc:102441999]
ENSMLUT00000014583	1	273	28	578	21	92	30	52	12	60	114.64	18	211	8.548	3.096	4.95328e-07	1.65928e-05	23	23	11	31	19	28	10	77	23	22	26.91	17	36	1.899	0.926	0.0475779	1	FGR	FGR proto-oncogene, Src family tyrosine kinase [Source:NCBI gene;Acc:102417849]
ENSMLUT00000015475	83	474	488	680	79	1143	228	626	416	890	510.67	259	763	3.551	1.828	4.98435e-07	1.66492e-05	17	31	16	13	27	24	9	13	39	16	20.57	22	19	0.95	-0.074	0.864101	1	EREG	epiregulin [Source:HGNC Symbol;Acc:HGNC:3443]
ENSMLUT00000008995	83	267	182	310	98	333	116	146	90	266	189.05	114	264	2.327	1.218	5.0854e-07	1.69383e-05	239	66	118	103	111	114	211	528	195	172	185.75	175	197	0.898	-0.156	0.648642	1	SYNPO	synaptopodin [Source:NCBI gene;Acc:102430305]
ENSMLUT00000006064	44	197	108	244	17	297	3	3	41	133	108.63	43	175	3.993	1.998	5.13768e-07	1.70638e-05	21	18	6	14	19	10	11	2	5	2	10.96	12	9	0.696	-0.524	0.330595	1	SLC28A3	solute carrier family 28 member 3 [Source:NCBI gene;Acc:102434322]
ENSMLUT00000005870	1246	2090	1271	2752	1440	2908	1227	1999	901	1085	1691.94	1217	2167	1.707	0.771	5.16856e-07	1.71178e-05	1066	1468	1221	1175	1663	1640	1207	1103	1463	2315	1432.17	1324	1540	1.136	0.183	0.318293	1	FAM83G	family with sequence similarity 83 member G [Source:NCBI gene;Acc:102431563]
ENSMLUT00000006778	17	327	34	574	13	81	34	54	18	33	118.44	23	214	5.724	2.517	5.2156e-07	1.72247e-05	36	28	21	11	17	16	4	91	27	63	31.53	21	42	1.599	0.677	0.265777	1	MYO1F	myosin IF [Source:HGNC Symbol;Acc:HGNC:7600]
ENSMLUT00000012068	14	188	72	161	10	230	7	18	31	79	80.92	27	135	5.058	2.338	5.38573e-07	1.77365e-05	17	37	7	26	7	9	5	3	7	15	13.39	9	18	1.834	0.875	0.0652958	1		grainyhead like transcription factor 3 [Source:NCBI gene;Acc:102425206]
ENSMLUT00000004605	255	599	345	1022	302	509	303	367	487	923	511.13	338	684	1.935	0.952	6.28128e-07	2.06277e-05	604	683	693	674	558	749	696	695	727	856	693.53	656	731	1.117	0.159	0.353782	1	UGDH	UDP-glucose 6-dehydrogenase [Source:NCBI gene;Acc:102420123]
ENSMLUT00000007409	115	1105	175	1680	145	581	123	232	174	196	452.66	146	759	3.83	1.937	6.31374e-07	2.06762e-05	133	68	47	43	34	61	36	115	19	30	58.48	54	63	1.319	0.399	0.299583	1	TLR4	toll like receptor 4 [Source:NCBI gene;Acc:102437402]
ENSMLUT00000008843	5	38	5	44	4	34	10	35	2	2	17.94	5	31	5.395	2.432	6.41728e-07	2.09565e-05	NA	NA	NA	NA	NA	NA	NA	NA	NA	NA	NA	NA	NA	NA	NA	NA	NA	IL17C	interleukin 17C [Source:NCBI gene;Acc:102426311]
ENSMLUT00000027173	336	920	237	736	296	645	124	160	300	430	418.33	259	578	2.044	1.032	6.74645e-07	2.19701e-05	224	186	200	174	151	249	98	115	103	162	166.2	155	177	1.168	0.224	0.338674	1		syntaxin 3 [Source:NCBI gene;Acc:102434300]
ENSMLUT00000016410	1223	742	645	432	620	371	1619	1039	1093	673	845.68	1040	651	0.626	-0.675	6.82261e-07	2.21564e-05	1919	2121	1475	2135	1837	1492	1767	1817	1513	1675	1775.18	1702	1848	1.082	0.113	0.531712	1	MYOF	myoferlin [Source:NCBI gene;Acc:102417390]
ENSMLUT00000017013	10	114	45	149	9	27	10	32	19	40	45.72	19	72	3.635	1.862	6.87421e-07	2.22622e-05	137	107	73	77	71	77	110	152	156	183	114.32	109	119	1.078	0.108	0.649229	1	RGS18	regulator of G protein signaling 18 [Source:NCBI gene;Acc:102434723]
ENSMLUT00000007955	2115	6300	619	1308	1407	3921	656	1072	992	1068	1945.77	1158	2734	1.992	0.995	6.94691e-07	2.24354e-05	431	413	581	365	666	779	595	346	375	438	498.88	530	468	0.863	-0.212	0.32311	1	ESYT3	extended synaptotagmin 3 [Source:HGNC Symbol;Acc:HGNC:24295]
ENSMLUT00000009518	51	132	77	148	25	93	32	54	30	112	75.32	43	108	2.562	1.357	7.1064e-07	2.28873e-05	NA	NA	NA	NA	NA	NA	NA	NA	NA	NA	NA	NA	NA	NA	NA	NA	NA		cytochrome c [Source:NCBI gene;Acc:102424392]
ENSMLUT00000013917	52	98	113	200	40	131	228	497	77	133	156.82	102	212	2.078	1.055	7.16516e-07	2.30132e-05	12	3	12	9	13	22	35	36	13	35	18.98	17	21	1.056	0.079	0.875631	1
ENSMLUT00000003464	357	768	258	337	186	650	150	244	410	836	419.8	272	567	2.004	1.003	7.24924e-07	2.31854e-05	1191	1150	475	471	606	966	387	376	604	664	689.03	653	725	1.103	0.141	0.443865	1	LMO7	LIM domain 7 [Source:HGNC Symbol;Acc:HGNC:6646]
ENSMLUT00000012859	24	96	84	318	31	61	8	10	30	83	74.54	35	114	2.763	1.466	7.25844e-07	2.31854e-05	14	8	7	0	5	5	9	41	11	20	11.92	9	15	1.014	0.02	0.985383	1	RELT	RELT, TNF receptor [Source:NCBI gene;Acc:102442601]
ENSMLUT00000027083	312	576	463	769	443	783	333	474	460	743	535.54	402	669	1.654	0.726	7.61247e-07	2.425e-05	315	261	682	601	758	719	539	539	488	625	552.65	556	549	0.976	-0.034	0.849472	1		interferon-induced transmembrane protein 3-like [Source:NCBI gene;Acc:102438304]
ENSMLUT00000030923	143	452	284	318	161	463	128	239	112	338	263.82	166	362	2.244	1.166	7.66243e-07	2.43428e-05	140	134	71	94	79	96	42	59	86	81	88.11	84	93	1.148	0.199	0.435668	1	SRSF10	serine and arginine rich splicing factor 10 [Source:NCBI gene;Acc:102422694]
ENSMLUT00000009745	915	366	431	258	739	446	517	335	572	366	494.62	635	354	0.57	-0.812	7.84502e-07	2.48137e-05	571	594	487	485	510	625	412	371	445	387	488.66	485	492	1	0	0.999846	1	SIN3A	SIN3 transcription regulator family member A [Source:NCBI gene;Acc:102418332]
ENSMLUT00000015055	86	355	217	291	48	287	176	333	52	118	196.4	116	277	2.643	1.402	7.85311e-07	2.48137e-05	84	100	66	53	58	31	54	82	62	39	62.83	65	61	0.875	-0.192	0.537668	1		snail family transcriptional repressor 1 [Source:NCBI gene;Acc:102420574]
ENSMLUT00000026235	613	374	991	629	573	379	823	449	880	548	625.99	776	476	0.613	-0.706	8.42692e-07	2.6555e-05	660	755	538	528	600	680	696	761	380	370	596.78	575	619	1.063	0.088	0.602986	1
ENSMLUT00000006285	5	27	8	14	17	76	2	17	2	42	20.84	7	35	5.574	2.479	8.88112e-07	2.79111e-05	20	19	31	86	4	18	10	13	27	30	25.72	18	33	1.704	0.769	0.0748447	1	CFAP45	cilia and flagella associated protein 45 [Source:HGNC Symbol;Acc:HGNC:17229]
ENSMLUT00000011507	8	93	11	361	4	48	10	13	14	37	59.86	9	110	6.943	2.796	9.3356e-07	2.92607e-05	52	45	9	16	1	20	3	40	6	20	21.17	14	28	3.332	1.736	0.00395799	0.977159	LCP2	lymphocyte cytosolic protein 2 [Source:NCBI gene;Acc:102439580]
ENSMLUT00000029436	714	1831	619	738	324	1306	318	574	258	456	713.9	447	981	2.078	1.056	9.38923e-07	2.93501e-05	147	226	299	361	449	277	362	210	272	215	281.84	306	258	0.878	-0.187	0.430751	1	FJX1	four-jointed box kinase 1 [Source:NCBI gene;Acc:102441788]
ENSMLUT00000013808	10	766	46	1514	61	181	50	89	33	158	290.89	40	542	8.242	3.043	9.61176e-07	2.99656e-05	70	52	25	55	58	132	15	427	45	133	101.18	43	160	2.867	1.52	0.00445957	1	CPVL	carboxypeptidase, vitellogenic like [Source:HGNC Symbol;Acc:HGNC:14399]
ENSMLUT00000007942	92	251	137	272	72	102	21	52	114	261	137.49	87	188	2.11	1.077	9.72374e-07	3.02341e-05	31	12	43	12	9	14	26	56	16	16	23.45	25	22	0.815	-0.295	0.550524	1	PEG3	paternally expressed 3 [Source:HGNC Symbol;Acc:HGNC:8826]
ENSMLUT00000008309	137	32	199	83	195	148	34	3	180	62	107.23	149	66	0.347	-1.528	9.80874e-07	3.04175e-05	298	231	280	155	5	233	238	304	43	216	200.46	173	228	2.097	1.068	0.0993923	1	KIAA1324	KIAA1324 [Source:HGNC Symbol;Acc:HGNC:29618]
ENSMLUT00000017033	13	51	9	32	8	29	17	55	14	35	26.25	12	40	3.295	1.72	1.01639e-06	3.14356e-05	20	27	11	24	5	14	2	1	14	36	15.43	10	20	1.873	0.905	0.0437031	1	PPIF	peptidylprolyl isomerase F [Source:NCBI gene;Acc:102431195]
ENSMLUT00000006767	797	1512	539	1435	666	1403	355	407	533	840	848.69	578	1119	1.813	0.858	1.03021e-06	3.17788e-05	917	953	692	716	608	1010	467	411	424	511	670.97	622	720	1.137	0.185	0.317536	1	UGCG	UDP-glucose ceramide glucosyltransferase [Source:NCBI gene;Acc:102442336]
ENSMLUT00000002970	1135	610	1082	707	904	479	1821	1509	1603	818	1066.81	1309	825	0.602	-0.731	1.17117e-06	3.60321e-05	1452	2060	1551	1349	1741	1592	1423	1611	1558	1496	1583.14	1545	1622	1.042	0.059	0.739848	1	ZBTB16	zinc finger and BTB domain containing 16 [Source:NCBI gene;Acc:102442374]
ENSMLUT00000005402	96	371	181	331	62	142	30	57	113	184	156.61	96	217	2.188	1.129	1.23601e-06	3.7927e-05	18	20	20	15	29	26	6	25	10	6	17.5	17	18	1.118	0.161	0.725967	1	PCDH19	protocadherin 19 [Source:NCBI gene;Acc:102429055]
ENSMLUT00000016607	1648	3439	1748	4536	1480	3046	1192	1349	1786	2748	2297.15	1571	3024	1.813	0.858	1.31134e-06	4.01333e-05	2182	2227	2149	2559	1999	2595	1774	1845	1869	1981	2118	1995	2241	1.117	0.16	0.363991	1	RAP1B	RAP1B, member of RAS oncogene family [Source:NCBI gene;Acc:102441232]
ENSMLUT00000012848	586	348	768	425	566	388	650	391	615	382	511.83	637	387	0.61	-0.714	1.32e-06	4.02607e-05	576	593	621	603	615	771	509	441	993	1043	676.4	663	690	1.028	0.039	0.819156	1	TP53INP1	tumor protein p53 inducible nuclear protein 1 [Source:NCBI gene;Acc:102429043]
ENSMLUT00000013546	1754	3129	2060	3120	1007	1511	903	1345	1422	2228	1847.83	1429	2267	1.568	0.649	1.32239e-06	4.02607e-05	622	664	773	736	833	841	707	613	761	730	727.87	739	717	0.969	-0.045	0.788489	1	SC5D	sterol-C5-desaturase [Source:NCBI gene;Acc:102440339]
ENSMLUT00000007949	22	296	58	1170	21	159	40	43	30	62	189.99	34	346	5.573	2.478	1.36361e-06	4.13006e-05	5	24	11	6	5	9	9	46	12	6	13.35	8	18	1.765	0.82	0.1782	1		selectin P ligand [Source:NCBI gene;Acc:102433795]
ENSMLUT00000016852	315	708	606	671	214	440	321	587	682	1360	590.52	428	753	1.792	0.842	1.36258e-06	4.13006e-05	1925	1647	1409	1196	2716	2372	1897	1462	1663	1413	1770.15	1922	1618	0.839	-0.253	0.125992	1	HSPB8	heat shock protein family B (small) member 8 [Source:NCBI gene;Acc:102430968]
ENSMLUT00000007745	1199	680	935	455	1362	792	1290	1012	1011	672	940.95	1159	722	0.61	-0.713	1.37638e-06	4.14883e-05	1277	1656	2764	2371	1332	1252	1504	1410	1845	2297	1770.71	1744	1797	1.04	0.057	0.748308	1
ENSMLUT00000030594	24	5	24	0	50	4	33	11	30	11	19.28	32	6	0.179	-2.482	1.37691e-06	4.14883e-05	16	30	24	18	0	2	28	23	0	0	14.07	14	15	1.203	0.266	0.620889	1	FRRS1	ferric chelate reductase 1 [Source:NCBI gene;Acc:102428029]
ENSMLUT00000029257	122	198	82	151	57	159	59	111	111	252	130.31	86	174	2.031	1.023	1.43793e-06	4.32156e-05	59	68	47	65	57	78	80	60	40	65	61.91	57	67	1.215	0.281	0.331787	1	ARL6IP6	ADP ribosylation factor like GTPase 6 interacting protein 6 [Source:NCBI gene;Acc:102442058]
ENSMLUT00000009837	5	31	15	187	4	28	11	21	12	29	34.26	9	59	4.718	2.238	1.44766e-06	4.33963e-05	64	13	19	9	5	17	22	123	19	63	35.32	26	45	1.544	0.627	0.344967	1	PSTPIP2	proline-serine-threonine phosphatase interacting protein 2 [Source:NCBI gene;Acc:102436016]
ENSMLUT00000004564	13	86	21	208	12	27	8	9	9	42	43.53	13	74	4.273	2.095	1.45319e-06	4.34509e-05	37	21	11	14	18	21	15	2	16	15	17.09	19	15	0.725	-0.464	0.315146	1	ADAMTS4	ADAM metallopeptidase with thrombospondin type 1 motif 4 [Source:NCBI gene;Acc:102417781]
ENSMLUT00000008125	46	19	31	12	30	5	46	9	24	2	22.29	35	9	0.241	-2.052	1.47824e-06	4.4087e-05	18	15	29	10	4	7	6	14	5	11	11.89	12	11	1.129	0.175	0.739136	1	PAPPA2	pappalysin 2 [Source:NCBI gene;Acc:102422466]
ENSMLUT00000004360	12	155	14	222	6	52	4	3	6	10	48.36	8	88	6.007	2.587	1.51296e-06	4.50078e-05	10	14	12	5	8	9	4	9	10	7	8.85	9	9	0.977	-0.034	0.947171	1	SNX20	sorting nexin 20 [Source:NCBI gene;Acc:102438592]
ENSMLUT00000000569	483	1097	656	1453	347	1335	946	1151	839	1190	949.67	654	1245	2.007	1.005	1.55175e-06	4.60445e-05	236	307	329	315	438	350	306	249	672	637	383.97	396	372	0.948	-0.077	0.688981	1	PGLYRP3	peptidoglycan recognition protein 3 [Source:NCBI gene;Acc:102435135]
ENSMLUT00000015895	0	446	23	875	9	113	12	25	11	31	154.45	11	298	13.323	3.736	1.56381e-06	4.62848e-05	19	13	10	6	7	14	7	31	5	6	11.81	10	14	1.306	0.385	0.474302	1	ADAM19	ADAM metallopeptidase domain 19 [Source:NCBI gene;Acc:102439964]
ENSMLUT00000001162	526	1131	1868	2264	516	1676	419	750	1379	2119	1264.8	942	1588	1.868	0.901	1.57731e-06	4.65666e-05	1676	2495	3380	3996	4031	4247	2050	1659	3829	3976	3133.9	2993	3275	1.093	0.128	0.545038	1	CLIC4	chloride intracellular channel 4 [Source:HGNC Symbol;Acc:HGNC:13518]
ENSMLUT00000009902	806	1623	521	1397	1889	2451	628	1026	938	1341	1262	956	1568	1.745	0.804	1.67046e-06	4.91923e-05	689	667	687	864	1163	689	825	1123	1020	1268	899.44	877	922	1.043	0.061	0.76481	1	PALMD	palmdelphin [Source:NCBI gene;Acc:102426246]
ENSMLUT00000024403	281	109	115	35	243	106	110	0	336	93	142.76	217	69	0.235	-2.087	1.72661e-06	5.07182e-05	135	82	415	162	0	131	230	501	48	300	200.44	166	235	2.417	1.273	0.116197	1
ENSMLUT00000002959	969	2678	1712	1985	1238	4513	2125	5100	944	1282	2254.47	1398	3112	2.073	1.052	1.75115e-06	5.131e-05	215	294	594	717	412	277	493	692	516	880	509.03	446	572	1.221	0.288	0.183899	1	IER5	immediate early response 5 [Source:NCBI gene;Acc:102434173]
ENSMLUT00000010669	4162	7075	4453	6680	1348	4590	3546	7123	4148	6081	4920.74	3531	6310	1.906	0.93	1.76171e-06	5.13619e-05	1431	1973	2878	2595	2726	1909	2735	2604	3481	4248	2658.08	2650	2666	1.002	0.003	0.98682	1	CDKN1A	cyclin dependent kinase inhibitor 1A [Source:NCBI gene;Acc:102439094]
ENSMLUT00000027939	244	111	305	138	145	103	175	86	317	176	179.91	237	123	0.523	-0.935	1.75973e-06	5.13619e-05	146	101	99	45	75	79	96	59	70	60	82.92	97	69	0.708	-0.499	0.0711326	1	HOXA5	homeobox A5 [Source:NCBI gene;Acc:102418234]
ENSMLUT00000016355	14	33	15	50	5	30	7	26	8	32	21.91	10	34	3.534	1.821	1.77381e-06	5.15862e-05	124	21	31	23	9	18	34	111	63	86	52.09	52	52	1.051	0.071	0.889191	1	SHISA2	shisa family member 2 [Source:NCBI gene;Acc:102421176]
ENSMLUT00000030482	3	65	28	39	4	38	1	34	3	19	23.58	8	39	7.675	2.94	1.83245e-06	5.31593e-05	NA	NA	NA	NA	NA	NA	NA	NA	NA	NA	NA	NA	NA	NA	NA	NA	NA	PITX3	paired like homeodomain 3 [Source:NCBI gene;Acc:102436589]
ENSMLUT00000023870	2088	3814	1214	2076	2068	5001	1186	1708	1139	1454	2174.8	1539	2811	1.694	0.76	1.85358e-06	5.36391e-05	215	217	230	245	168	200	214	172	310	368	234.02	227	240	1.041	0.058	0.767571	1		N-acetyllactosaminide beta-1,6-N-acetylglucosaminyl-transferase [Source:NCBI gene;Acc:102426091]
ENSMLUT00000004327	14	32	16	40	13	71	5	40	3	13	24.74	10	39	3.907	1.966	1.95058e-06	5.61679e-05	23	0	4	2	1	7	10	34	14	16	11.12	10	12	0.992	-0.011	0.989995	1	KLHL33	kelch like family member 33 [Source:NCBI gene;Acc:102423670]
ENSMLUT00000025814	40	95	43	83	41	107	37	81	29	228	78.4	38	119	2.87	1.521	1.9485e-06	5.61679e-05	424	29	99	32	13	7	110	733	277	450	217.46	185	250	0.679	-0.558	0.416402	1	ART3	ADP-ribosyltransferase 3 [Source:NCBI gene;Acc:102425504]
ENSMLUT00000015803	54	179	22	104	67	104	56	87	36	146	85.5	47	124	2.72	1.444	1.99445e-06	5.72902e-05	133	33	58	49	47	28	69	179	145	161	90.1	90	90	0.831	-0.268	0.504621	1	PPP1R12B	protein phosphatase 1 regulatory subunit 12B [Source:HGNC Symbol;Acc:HGNC:7619]
ENSMLUT00000010270	96	38	71	25	159	42	73	53	138	17	71.34	107	35	0.327	-1.612	2.08277e-06	5.96805e-05	323	373	378	493	514	354	461	410	793	771	487.07	494	480	0.979	-0.03	0.878492	1	PSAT1	phosphoserine aminotransferase 1 [Source:NCBI gene;Acc:102425002]
ENSMLUT00000030893	114	292	65	470	80	152	75	143	57	101	155.02	78	232	2.589	1.372	2.10265e-06	6.01029e-05	106	142	79	74	132	130	95	111	66	105	103.86	96	112	1.176	0.234	0.344613	1	GMIP	GEM interacting protein [Source:NCBI gene;Acc:102420585]
ENSMLUT00000003636	3871	8456	3884	7737	2714	4057	1304	2659	4482	5531	4469.59	3251	5688	1.75	0.807	2.12836e-06	6.06893e-05	2006	2500	1714	2310	2358	2625	1160	1007	2907	3341	2192.85	2029	2357	1.134	0.181	0.326751	1	DSG3	desmoglein 3 [Source:HGNC Symbol;Acc:HGNC:3050]
ENSMLUT00000016851	9	59	8	38	12	34	21	50	14	36	28.15	13	43	3.375	1.755	2.19633e-06	6.24751e-05	NA	NA	NA	NA	NA	NA	NA	NA	NA	NA	NA	NA	NA	NA	NA	NA	NA
ENSMLUT00000005552	2899	7511	5711	5947	2210	6081	2925	6745	3321	5800	4915.15	3413	6417	1.978	0.984	2.20674e-06	6.26191e-05	1583	1978	3593	3321	3370	2084	2739	2025	2724	2506	2592.18	2802	2383	0.865	-0.209	0.319906	1	HEXIM1	hexamethylene bisacetamide inducible 1 [Source:NCBI gene;Acc:102431021]
ENSMLUT00000000909	201	1680	216	673	76	159	26	142	297	296	376.62	163	590	3.117	1.64	2.23786e-06	6.33481e-05	527	450	228	1871	80	384	635	138	264	723	529.94	347	713	1.958	0.969	0.0914653	1		keratin, type II cytoskeletal 6A-like [Source:NCBI gene;Acc:102433686]
ENSMLUT00000015983	8	138	13	99	18	72	39	59	4	11	46.04	16	76	4.624	2.209	2.27408e-06	6.4218e-05	51	0	21	3	9	5	73	55	67	7	29.1	44	14	0.184	-2.446	0.00015374	0.152497		calsequestrin-2 [Source:NCBI gene;Acc:102420101]
ENSMLUT00000003618	3793	1775	8248	5650	4265	2093	4510	3245	9065	5543	4818.65	5976	3661	0.587	-0.77	2.46005e-06	6.93021e-05	3101	3893	5353	9720	8361	6649	8296	6177	5941	5356	6284.61	6210	6359	1.038	0.054	0.853813	1	DSG1	desmoglein 1 [Source:HGNC Symbol;Acc:HGNC:3048]
ENSMLUT00000011525	587	1361	1254	1556	540	1421	619	945	752	1132	1016.63	750	1283	1.766	0.821	2.48996e-06	6.99763e-05	884	925	1395	998	995	1161	1828	1038	1167	1156	1154.88	1254	1056	0.868	-0.204	0.28382	1	ACKR3	atypical chemokine receptor 3 [Source:NCBI gene;Acc:102418609]
ENSMLUT00000025725	814	1556	1178	1259	537	990	1178	2669	1179	2104	1346.28	977	1716	1.726	0.787	2.55302e-06	7.15763e-05	1141	1434	1293	1487	1248	1412	1311	1210	1040	1147	1272.27	1207	1338	1.108	0.147	0.368183	1	SDC4	syndecan 4 [Source:NCBI gene;Acc:102428484]
ENSMLUT00000016216	9	47	16	31	13	53	22	51	6	55	30.48	13	47	3.617	1.855	2.66169e-06	7.44445e-05	278	123	107	129	131	78	151	217	372	285	187.02	208	166	0.811	-0.302	0.247568	1	LRRC2	leucine rich repeat containing 2 [Source:HGNC Symbol;Acc:HGNC:14676]
ENSMLUT00000002633	758	306	915	391	985	712	802	556	556	376	635.54	803	468	0.568	-0.816	2.75354e-06	7.68295e-05	367	386	619	552	1008	584	804	428	810	514	607.22	722	493	0.711	-0.492	0.0127386	1	FZD1	frizzled class receptor 1 [Source:HGNC Symbol;Acc:HGNC:4038]
ENSMLUT00000011437	18	47	144	187	9	74	29	138	33	99	77.97	47	109	3.083	1.624	2.76892e-06	7.70748e-05	42	32	30	19	26	30	24	13	36	34	28.57	32	26	0.784	-0.35	0.315977	1		armadillo repeat containing 5 [Source:NCBI gene;Acc:102437768]
ENSMLUT00000016335	540	826	412	819	396	705	268	393	530	762	565.18	429	701	1.628	0.703	2.84455e-06	7.89921e-05	590	457	374	410	421	503	330	321	284	340	402.94	400	406	1.033	0.046	0.808236	1	GTF2H1	general transcription factor IIH subunit 1 [Source:NCBI gene;Acc:102443328]
ENSMLUT00000009543	17	159	15	355	54	132	10	15	5	17	77.89	20	136	5.034	2.332	2.87469e-06	7.96398e-05	36	18	52	36	22	69	49	24	40	86	43.01	40	47	1.025	0.036	0.937014	1	DHRS9	dehydrogenase/reductase 9 [Source:NCBI gene;Acc:102438053]
ENSMLUT00000013825	845	1796	1384	1768	706	2226	1266	1996	800	1193	1398.05	1000	1796	1.817	0.862	2.92957e-06	8.09683e-05	482	555	1033	822	627	511	735	772	1134	1329	800.1	802	798	0.984	-0.024	0.895615	1	TRIB1	tribbles pseudokinase 1 [Source:NCBI gene;Acc:102420412]
ENSMLUT00000003177	10	67	54	75	25	68	27	83	16	84	50.87	26	75	3.175	1.667	2.94954e-06	8.13281e-05	165	10	35	33	10	10	62	272	200	241	103.89	94	113	0.909	-0.138	0.819938	1	RTN2	reticulon 2 [Source:NCBI gene;Acc:102428151]
ENSMLUT00000003069	1	40	3	44	15	25	0	22	6	24	18.03	5	31	8.455	3.08	2.96928e-06	8.16797e-05	191	86	76	27	20	21	103	391	102	210	122.58	98	147	1.061	0.085	0.849708	1	CORO6	coronin 6 [Source:HGNC Symbol;Acc:HGNC:21356]
ENSMLUT00000011935	1573	2455	802	1424	1029	1644	635	865	961	1428	1281.57	1000	1563	1.551	0.633	2.98966e-06	8.20472e-05	813	1082	734	1038	889	936	715	748	931	877	876.17	816	936	1.144	0.194	0.271369	1	SRSF5	serine and arginine rich splicing factor 5 [Source:NCBI gene;Acc:102437596]
ENSMLUT00000017663	214	113	257	95	90	55	240	130	289	171	165.4	218	113	0.519	-0.945	2.99956e-06	8.21261e-05	301	298	164	112	120	131	198	161	94	97	167.48	175	160	0.908	-0.139	0.513789	1	GALNT15	polypeptide N-acetylgalactosaminyltransferase 15 [Source:NCBI gene;Acc:102417460]
ENSMLUT00000010291	38	101	28	52	13	58	27	58	12	72	45.99	24	68	2.99	1.58	3.08439e-06	8.42514e-05	359	17	70	56	21	20	151	404	309	401	180.57	182	180	0.784	-0.351	0.537427	1	SPEG	SPEG complex locus [Source:HGNC Symbol;Acc:HGNC:16901]
ENSMLUT00000003042	0	17	5	112	4	10	5	15	5	19	19.18	4	35	6.67	2.738	3.15322e-06	8.59308e-05	19	13	20	14	0	5	5	14	14	10	11.29	12	11	1.168	0.224	0.670921	1	TMEM173	transmembrane protein 173 [Source:NCBI gene;Acc:102434781]
ENSMLUT00000001798	1574	2928	1230	1386	1369	2961	1607	3931	1344	1977	2030.68	1425	2637	1.75	0.808	3.23529e-06	8.79622e-05	781	847	1334	1344	1472	1164	1941	1742	1818	1588	1403.06	1469	1337	0.925	-0.113	0.497386	1	TAF7	TATA-box binding protein associated factor 7 [Source:NCBI gene;Acc:102441803]
ENSMLUT00000008491	3762	7608	5699	13410	2493	6958	3437	6134	7217	7871	6458.93	4522	8396	1.92	0.941	3.29883e-06	8.90275e-05	974	1491	1177	1441	1264	1225	754	772	1892	2513	1350.19	1212	1488	1.199	0.262	0.12984	1
ENSMLUT00000027918	1	170	19	535	8	56	15	25	7	14	85.07	10	160	8.462	3.081	3.30452e-06	8.90275e-05	22	16	9	12	11	38	12	132	11	45	30.82	13	49	2.74	1.454	0.00604997	1	BASP1	brain abundant membrane attached signal protein 1 [Source:NCBI gene;Acc:102435874]
ENSMLUT00000028091	175	785	334	552	147	292	92	135	167	319	299.99	183	417	2.102	1.072	3.29739e-06	8.90275e-05	234	123	148	193	98	155	74	121	59	77	128.3	123	134	1.181	0.24	0.390634	1	AKAP12	A-kinase anchoring protein 12 [Source:HGNC Symbol;Acc:HGNC:370]
ENSMLUT00000030950	208	122	401	268	319	196	418	218	328	147	262.47	335	190	0.563	-0.828	3.30493e-06	8.90275e-05	279	294	543	432	542	343	689	434	557	523	463.49	522	405	0.792	-0.336	0.0902373	1	RIOX1	ribosomal oxygenase 1 [Source:NCBI gene;Acc:102440102]
ENSMLUT00000011147	39	114	35	84	53	106	39	64	34	97	66.5	40	93	2.315	1.211	3.31772e-06	8.91667e-05	463	169	212	185	153	175	259	695	428	554	329.08	303	356	1.055	0.077	0.806047	1	VDAC3	voltage dependent anion channel 3 [Source:NCBI gene;Acc:102441962]
ENSMLUT00000027615	289	1167	717	1072	225	1000	359	601	427	564	642.21	403	881	2.244	1.166	3.57924e-06	9.59746e-05	215	322	501	493	344	326	322	308	315	317	346.46	339	353	1.06	0.084	0.656527	1	KCTD12	potassium channel tetramerization domain containing 12 [Source:HGNC Symbol;Acc:HGNC:14678]
ENSMLUT00000010395	104	508	263	433	160	426	267	308	156	397	302.3	190	414	2.271	1.183	3.63419e-06	9.72249e-05	949	294	283	265	177	215	426	1054	699	712	507.37	507	508	0.986	-0.021	0.948776	1	ITGA7	integrin subunit alpha 7 [Source:HGNC Symbol;Acc:HGNC:6143]
ENSMLUT00000022621	174	82	208	54	156	63	73	0	244	106	116.03	171	61	0.274	-1.87	3.75311e-06	0.000100177	14	12	58	26	0	8	34	75	10	36	27.29	23	31	1.69	0.757	0.165636	1
ENSMLUT00000004694	1455	3216	730	1999	1486	2532	950	1525	1438	1569	1690.16	1212	2168	1.784	0.835	3.79272e-06	0.000100927	893	956	1660	1542	1147	1822	924	762	1210	1558	1247.39	1167	1328	1.109	0.15	0.420781	1	HIVEP3	human immunodeficiency virus type I enhancer binding protein 3 [Source:HGNC Symbol;Acc:HGNC:13561]
ENSMLUT00000013107	76	439	300	473	158	352	228	322	180	413	293.91	188	400	2.266	1.18	3.79848e-06	0.000100927	895	325	353	201	123	185	348	977	863	854	512.37	516	508	0.966	-0.05	0.884535	1	ANXA6	annexin A6 [Source:NCBI gene;Acc:102426697]
ENSMLUT00000003185	3200	6411	576	2256	2981	5316	1192	1846	1057	1337	2617.21	1801	3433	1.93	0.949	3.99934e-06	0.000105784	569	810	1068	854	490	858	352	342	510	995	684.86	598	772	1.307	0.387	0.0757768	1	IGSF3	immunoglobulin superfamily member 3 [Source:HGNC Symbol;Acc:HGNC:5950]
ENSMLUT00000013101	928	1434	896	1504	815	1743	489	722	445	579	955.36	715	1196	1.607	0.685	3.99137e-06	0.000105784	562	662	949	1116	671	971	504	435	577	659	710.61	653	769	1.147	0.198	0.267337	1	B4GALT5	beta-1,4-galactosyltransferase 5 [Source:HGNC Symbol;Acc:HGNC:928]
ENSMLUT00000024459	239	578	435	1041	196	399	280	307	406	664	454.57	311	598	1.844	0.883	4.07034e-06	0.000107418	175	103	64	45	58	128	82	111	47	63	87.57	85	90	1.102	0.14	0.660009	1
ENSMLUT00000003897	1196	306	421	269	612	244	549	453	868	496	541.39	729	354	0.5	-1	4.26086e-06	0.000112193	1111	741	739	843	799	1035	743	725	737	763	823.48	826	821	0.999	-0.001	0.996413	1	EFEMP1	EGF containing fibulin extracellular matrix protein 1 [Source:NCBI gene;Acc:102440443]
ENSMLUT00000003689	42	167	7	73	14	229	0	10	34	31	60.6	19	102	5.854	2.549	4.34625e-06	0.000114184	49	31	30	22	17	59	12	27	33	61	34.11	28	40	1.423	0.509	0.224593	1	LIPN	lipase family member N [Source:NCBI gene;Acc:102427360]
ENSMLUT00000011750	460	1322	410	515	479	1073	325	409	322	676	599.18	399	799	1.849	0.886	4.59856e-06	0.000120542	689	556	400	348	568	928	436	418	432	439	521.4	505	538	1.022	0.032	0.874553	1	ZFC3H1	zinc finger C3H1-type containing [Source:NCBI gene;Acc:102435242]
ENSMLUT00000015692	70	251	115	186	53	106	53	97	101	198	122.98	78	168	2.095	1.067	4.61614e-06	0.000120732	51	32	18	6	9	41	7	6	1	4	17.6	17	18	1.085	0.117	0.840985	1		serine/arginine-rich splicing factor 7-like [Source:NCBI gene;Acc:102428014]
ENSMLUT00000006336	2	17	3	38	10	18	2	19	1	10	11.98	4	20	6.21	2.635	4.63329e-06	0.00012091	133	13	36	16	16	21	44	176	178	153	78.53	81	76	0.756	-0.403	0.482166	1	CAND2	cullin associated and neddylation dissociated 2 (putative) [Source:HGNC Symbol;Acc:HGNC:30689]
ENSMLUT00000013085	25	59	25	79	14	33	11	46	29	64	38.49	21	56	2.739	1.454	4.663e-06	0.000121414	240	40	38	41	24	32	57	362	143	203	118.03	100	136	1.202	0.266	0.614812	1	JPH1	junctophilin 1 [Source:NCBI gene;Acc:102432700]
ENSMLUT00000004320	0	131	27	481	14	61	21	45	13	27	81.91	15	149	6.878	2.782	4.69033e-06	0.000121855	NA	NA	NA	NA	NA	NA	NA	NA	NA	NA	NA	NA	NA	NA	NA	NA	NA
ENSMLUT00000024651	0	5	13	28	1	23	2	9	3	101	18.53	4	33	8.71	3.123	4.7047e-06	0.000121957	225	2	59	2	1	2	134	262	257	133	107.78	135	80	0.268	-1.902	0.0379297	1		musculoskeletal embryonic nuclear protein 1 [Source:NCBI gene;Acc:102430626]
ENSMLUT00000014853	187	530	204	608	179	239	101	156	223	377	280.49	179	382	1.975	0.982	4.74332e-06	0.000122686	321	282	99	129	100	231	98	137	133	153	168.22	150	186	1.33	0.412	0.0860889	1	SEC23B	Sec23 homolog B, coat complex II component [Source:NCBI gene;Acc:102428657]
ENSMLUT00000008620	61	190	120	117	30	209	30	104	18	77	95.41	52	139	3.123	1.643	4.86377e-06	0.000125524	12	7	12	7	6	2	8	11	11	15	9.12	10	8	0.774	-0.369	0.464735	1	CH25H	cholesterol 25-hydroxylase [Source:NCBI gene;Acc:102425166]
ENSMLUT00000013696	804	421	343	209	665	510	150	84	462	228	387.57	485	290	0.585	-0.774	5.00928e-06	0.000128995	363	431	374	235	146	318	404	467	131	253	312.16	284	341	1.289	0.367	0.143887	1	CYBRD1	cytochrome b reductase 1 [Source:NCBI gene;Acc:102432264]
ENSMLUT00000028518	25	520	10	302	0	341	0	28	5	0	122.99	8	238	27.022	4.756	5.05428e-06	0.000129867	NA	NA	NA	NA	NA	NA	NA	NA	NA	NA	NA	NA	NA	NA	NA	NA	NA		protein S100-A7-like [Source:NCBI gene;Acc:102428092]
ENSMLUT00000003445	45	14	29	5	46	23	51	21	70	23	32.68	48	17	0.339	-1.559	5.11696e-06	0.000131189	62	44	72	47	40	47	46	48	106	66	57.75	65	50	0.81	-0.304	0.305027	1	IL17RE	interleukin 17 receptor E [Source:HGNC Symbol;Acc:HGNC:18439]
ENSMLUT00000022375	175	276	368	432	90	268	212	424	261	778	328.5	221	436	1.996	0.997	5.23711e-06	0.000133976	137	77	95	59	122	75	74	55	70	80	84.4	100	69	0.704	-0.507	0.0599702	1	ANGPTL4	angiopoietin like 4 [Source:HGNC Symbol;Acc:HGNC:16039]
ENSMLUT00000013187	2247	1227	2202	1640	1828	1390	1489	930	2567	1428	1694.73	2067	1323	0.64	-0.644	5.42777e-06	0.00013855	2268	2103	2812	2180	2003	2659	1461	1636	1745	2170	2103.7	2058	2150	1.059	0.082	0.664259	1	SLC26A2	solute carrier family 26 member 2 [Source:NCBI gene;Acc:102443265]
ENSMLUT00000012828	24	8	102	40	30	14	49	20	100	29	41.63	61	22	0.375	-1.414	5.53314e-06	0.000140932	30	32	26	55	3	8	14	46	5	27	24.63	16	34	2.425	1.278	0.00385213	0.977159	SFRP2	secreted frizzled related protein 2 [Source:NCBI gene;Acc:102425068]
ENSMLUT00000003609	438	624	702	1447	482	632	674	1194	507	790	749.04	561	937	1.609	0.686	5.6767e-06	0.000144275	431	568	572	612	365	337	632	743	614	827	570.13	523	617	1.157	0.21	0.239271	1		actin, cytoplasmic 1-like [Source:NCBI gene;Acc:102433374]
ENSMLUT00000022454	6	44	21	106	14	35	11	17	11	40	30.58	13	48	3.492	1.804	5.74818e-06	0.000145774	27	18	12	13	9	1	17	46	11	16	16.99	15	19	1.004	0.005	0.995866	1		dual specificity protein phosphatase 10-like [Source:NCBI gene;Acc:102437794]
ENSMLUT00000003054	161	361	551	780	170	334	141	186	262	573	351.89	257	447	1.778	0.83	5.8898e-06	0.000148721	365	321	228	232	198	327	203	179	202	251	250.81	239	262	1.1	0.138	0.503692	1	TOPORS	TOP1 binding arginine/serine rich protein [Source:NCBI gene;Acc:102438748]
ENSMLUT00000009349	227	888	205	283	143	474	116	163	276	484	325.85	193	458	2.13	1.091	5.88717e-06	0.000148721	464	568	250	195	350	311	266	234	219	239	309.71	310	309	0.962	-0.056	0.767812	1		chromodomain helicase DNA binding protein 2 [Source:NCBI gene;Acc:102437950]
ENSMLUT00000027900	17	69	49	140	26	95	17	55	34	41	54.31	29	80	2.732	1.45	5.99453e-06	0.000151039	12	8	1	5	12	9	4	9	16	6	8.11	9	7	0.952	-0.071	0.904057	1	GP5	glycoprotein V platelet [Source:HGNC Symbol;Acc:HGNC:4443]
ENSMLUT00000004063	330	115	493	289	549	290	630	477	673	443	428.75	535	323	0.564	-0.827	6.13368e-06	0.000154213	441	356	308	479	569	343	589	477	538	409	451.1	489	413	0.856	-0.224	0.310341	1	DPP3	E3 ubiquitin-protein ligase pellino homolog 3 [Source:NCBI gene;Acc:102437639]
ENSMLUT00000002184	193	78	373	179	460	212	264	218	243	144	236.24	307	166	0.538	-0.893	6.48671e-06	0.000162476	190	234	293	228	257	294	287	200	320	256	255.86	269	242	0.908	-0.14	0.494111	1		chromosome unknown C21orf91 homolog [Source:NCBI gene;Acc:102430440]
ENSMLUT00000029705	193	78	373	179	460	212	264	218	243	144	236.24	307	166	0.538	-0.893	6.49015e-06	0.000162476	190	234	293	228	257	294	287	200	320	256	255.86	269	242	0.908	-0.14	0.494118	1		chromosome unknown C21orf91 homolog [Source:NCBI gene;Acc:102430440]
ENSMLUT00000013476	144	369	186	505	117	286	118	165	216	269	237.57	156	319	1.971	0.979	6.57204e-06	0.000164175	76	117	74	85	132	82	83	74	62	27	81.34	85	77	0.861	-0.216	0.484244	1	SH2D3C	SH2 domain containing 3C [Source:NCBI gene;Acc:102419550]
ENSMLUT00000028394	18	144	26	218	13	90	18	55	19	13	61.59	19	104	4.21	2.074	6.94604e-06	0.000173147	89	100	117	76	71	110	51	96	97	108	91.46	85	98	1.181	0.24	0.397564	1
ENSMLUT00000002839	16	188	26	272	0	33	7	31	44	32	64.88	19	111	6.308	2.657	7.0125e-06	0.000174432	17	21	6	9	9	16	0	0	4	6	8.78	7	10	1.428	0.514	0.332398	1		radical S-adenosyl methionine domain-containing protein 2 [Source:NCBI gene;Acc:102436559]
ENSMLUT00000008828	579	1085	1147	1476	336	822	281	453	826	1137	814.16	634	995	1.665	0.736	7.20384e-06	0.000178811	667	623	594	726	511	742	766	643	1195	1035	750.36	747	754	1.037	0.052	0.780018	1	PPP1R10	protein phosphatase 1 regulatory subunit 10 [Source:NCBI gene;Acc:102439187]
ENSMLUT00000014850	615	387	214	97	373	221	383	267	210	111	287.7	359	217	0.578	-0.792	7.39491e-06	0.000183165	125	95	87	161	125	96	146	223	189	164	141.12	134	148	1.076	0.106	0.687334	1	MARK1	microtubule affinity regulating kinase 1 [Source:HGNC Symbol;Acc:HGNC:6896]
ENSMLUT00000011656	71	122	23	87	21	50	24	50	41	105	59.38	36	83	2.404	1.266	7.41122e-06	0.000183181	127	79	51	82	58	148	116	160	86	73	98.09	88	108	1.245	0.316	0.316326	1	STRN3	striatin 3 [Source:HGNC Symbol;Acc:HGNC:15720]
ENSMLUT00000007284	1243	2946	1891	2526	643	3381	895	2187	1813	2201	1972.79	1297	2648	2.165	1.114	7.45685e-06	0.00018392	350	467	536	439	307	325	460	388	500	480	425.23	431	420	0.986	-0.02	0.918363	1	DUSP4	dual specificity phosphatase 4 [Source:NCBI gene;Acc:102428242]
ENSMLUT00000004677	262	526	264	320	187	370	161	298	126	554	306.72	200	414	2.072	1.051	7.52964e-06	0.000185324	1371	88	379	206	129	168	531	2267	814	1168	711.93	645	779	0.876	-0.191	0.743755	1	SLC2A4	solute carrier family 2 member 4 [Source:NCBI gene;Acc:102419367]
ENSMLUT00000008101	80	22	47	27	66	30	13	4	138	35	46.04	69	24	0.361	-1.471	8.00286e-06	0.000196558	NA	NA	NA	NA	NA	NA	NA	NA	NA	NA	NA	NA	NA	NA	NA	NA	NA	PPM1K	protein phosphatase, Mg2+/Mn2+ dependent 1K [Source:NCBI gene;Acc:102418723]
ENSMLUT00000022448	213	141	285	140	363	237	172	72	518	327	246.72	310	183	0.566	-0.821	8.35789e-06	0.000204847	406	342	333	366	69	106	150	269	103	147	228.99	212	246	1.279	0.355	0.102924	1	CD36	CD36 molecule [Source:NCBI gene;Acc:102430938]
ENSMLUT00000011783	9	98	17	224	12	29	1	10	29	36	46.46	14	79	5.066	2.341	8.4057e-06	0.000205477	16	16	9	6	4	5	7	16	4	12	9.43	8	11	1.367	0.452	0.381743	1	GLIPR2	GLI pathogenesis related 2 [Source:NCBI gene;Acc:102422633]
ENSMLUT00000025412	304	768	140	339	433	814	222	276	369	503	416.79	294	540	1.81	0.856	8.41875e-06	0.000205477	82	85	94	67	37	86	44	43	52	52	64.24	62	67	1.104	0.143	0.648917	1
ENSMLUT00000010681	47	177	35	562	46	102	47	55	30	134	123.52	41	206	3.642	1.865	8.65012e-06	0.000210685	505	77	86	41	85	105	99	422	280	542	224.09	211	237	0.982	-0.027	0.957465	1	CPT1B	carnitine palmitoyltransferase 1B [Source:NCBI gene;Acc:102424376]
ENSMLUT00000001966	903	392	259	177	903	581	59	3	634	304	421.49	552	291	0.437	-1.193	8.75016e-06	0.000212678	147	144	286	122	0	116	117	203	22	77	123.4	114	132	2.173	1.12	0.118646	1	ALPL	alkaline phosphatase, biomineralization associated [Source:NCBI gene;Acc:102436168]
ENSMLUT00000027043	143	370	81	239	84	217	52	57	68	120	143.22	86	201	2.107	1.075	8.76987e-06	0.000212715	78	58	54	62	61	67	20	41	33	40	51.19	49	54	1.156	0.209	0.513259	1
ENSMLUT00000009464	8349	2609	5230	3917	5904	1886	5215	3256	9529	6868	5276.4	6845	3707	0.509	-0.975	9.14925e-06	0.000221457	2483	3225	4359	5070	5049	4031	3824	2206	5220	4192	3965.83	4187	3745	0.89	-0.167	0.497643	1	LY6G6C	lymphocyte antigen 6 family member G6C [Source:NCBI gene;Acc:102428442]
ENSMLUT00000010423	703	379	677	495	625	314	677	530	784	443	562.71	693	432	0.616	-0.7	9.26326e-06	0.000223754	461	513	292	325	227	320	211	249	153	195	294.76	269	320	1.211	0.277	0.127883	1	TGFBR3	transforming growth factor beta receptor 3 [Source:HGNC Symbol;Acc:HGNC:11774]
ENSMLUT00000011905	7	37	12	90	18	34	3	10	7	20	23.91	9	38	3.802	1.927	9.85816e-06	0.000237632	9	12	27	28	16	2	19	13	8	16	14.92	16	14	0.872	-0.197	0.694495	1	IL1RN	interleukin 1 receptor antagonist [Source:NCBI gene;Acc:102428427]
ENSMLUT00000014186	60	531	78	358	62	180	76	101	91	129	166.6	73	260	2.934	1.553	1.05288e-05	0.000253277	43	21	35	19	20	49	29	24	16	15	27.06	29	26	0.858	-0.221	0.601591	1	ADAMTS9	ADAM metallopeptidase with thrombospondin type 1 motif 9 [Source:HGNC Symbol;Acc:HGNC:13202]
ENSMLUT00000012340	18	606	56	1397	36	123	65	114	35	60	251.12	42	460	5.759	2.526	1.06278e-05	0.000255133	22	29	32	27	15	33	18	71	24	22	29.33	22	36	1.572	0.652	0.114204	1	ICAM3	intercellular adhesion molecule 3 [Source:NCBI gene;Acc:102434456]
ENSMLUT00000014072	39	112	43	124	9	57	27	51	88	133	68.28	41	95	2.534	1.342	1.06844e-05	0.000255965	23	12	13	7	7	21	15	30	18	4	14.86	15	15	0.841	-0.25	0.653731	1	PLAGL1	PLAG1 like zinc finger 1 [Source:NCBI gene;Acc:102431958]
ENSMLUT00000007053	647	1204	367	681	693	983	308	374	541	981	677.66	511	845	1.613	0.69	1.07446e-05	0.000256882	1384	423	498	414	388	584	733	1532	874	980	780.92	775	787	0.994	-0.009	0.978087	1	CFL2	cofilin 2 [Source:NCBI gene;Acc:102436650]
ENSMLUT00000012721	0	38	0	24	10	38	18	31	1	26	18.69	6	31	10.385	3.376	1.0951e-05	0.000261281	218	10	49	6	10	9	98	382	170	263	121.35	109	134	0.561	-0.834	0.266988	1	SCN4A	sodium voltage-gated channel alpha subunit 4 [Source:HGNC Symbol;Acc:HGNC:10591]
ENSMLUT00000013046	1531	2888	2779	3224	1153	2523	820	1151	1124	1893	1908.63	1481	2336	1.624	0.7	1.10003e-05	0.000261923	686	1061	738	1110	909	1059	826	624	818	592	842.33	795	889	1.084	0.116	0.586605	1	DLC1	DLC1 Rho GTPase activating protein [Source:HGNC Symbol;Acc:HGNC:2897]
ENSMLUT00000005958	1512	2570	2040	2433	704	2928	983	2288	2087	3057	2060.02	1465	2655	1.946	0.96	1.11067e-05	0.000263921	1726	1134	895	1124	796	1166	869	1065	1392	1102	1127.06	1136	1118	1.032	0.046	0.820366	1	SLC38A2	solute carrier family 38 member 2 [Source:NCBI gene;Acc:102421580]
ENSMLUT00000017665	525	724	258	528	413	666	171	243	196	376	409.99	313	507	1.655	0.727	1.11867e-05	0.000265281	260	183	201	192	203	292	169	210	261	215	218.54	219	218	0.998	-0.002	0.990857	1	MPHOSPH8	M-phase phosphoprotein 8 [Source:NCBI gene;Acc:102427920]
ENSMLUT00000013555	9	85	6	106	19	47	17	19	29	127	46.52	16	77	4.429	2.147	1.12438e-05	0.000266097	243	61	66	21	7	37	63	328	134	221	118.3	103	134	1.27	0.345	0.560117	1	PLCL2	phospholipase C like 2 [Source:NCBI gene;Acc:102442517]
ENSMLUT00000008201	165	852	81	630	30	246	104	107	190	259	266.31	114	419	3.425	1.776	1.13347e-05	0.000267705	74	144	177	183	125	119	134	155	151	215	147.76	132	163	1.253	0.326	0.166445	1		p21 (RAC1) activated kinase 6 [Source:NCBI gene;Acc:102431483]
ENSMLUT00000010024	5	164	25	525	15	90	19	34	40	52	96.83	21	173	5.995	2.584	1.14235e-05	0.000268286	56	62	43	53	30	53	10	114	36	32	48.93	35	63	1.754	0.811	0.0757935	1	BIN2	bridging integrator 2 [Source:NCBI gene;Acc:102424731]
ENSMLUT00000014630	542	1504	374	854	683	1516	318	381	361	429	696.17	456	937	1.83	0.871	1.14077e-05	0.000268286	321	264	216	219	181	278	164	165	141	220	216.88	205	229	1.146	0.197	0.359406	1	SLC7A1	solute carrier family 7 member 1 [Source:NCBI gene;Acc:102419158]
ENSMLUT00000016556	99	339	392	539	115	331	136	185	242	431	280.76	197	365	1.988	0.991	1.14281e-05	0.000268286	314	299	270	299	197	315	162	216	412	409	289.27	271	308	1.17	0.226	0.24426	1	ZBTB1	zinc finger and BTB domain containing 1 [Source:NCBI gene;Acc:102428117]
ENSMLUT00000003906	1016	1887	1187	1620	243	392	263	458	731	958	875.45	688	1063	1.56	0.642	1.15565e-05	0.000270213	120	152	136	196	78	222	61	42	199	239	144.44	119	170	1.356	0.439	0.114788	1	SDCBP2	syndecan binding protein 2 [Source:HGNC Symbol;Acc:HGNC:15756]
ENSMLUT00000014012	135	358	280	380	177	288	192	297	242	491	284.08	205	363	1.784	0.835	1.15397e-05	0.000270213	1352	422	475	478	407	476	556	703	970	725	656.42	752	561	0.817	-0.292	0.267226	1	MAP1A	microtubule associated protein 1A [Source:NCBI gene;Acc:102430425]
ENSMLUT00000010919	876	486	783	383	1397	852	1537	1229	1175	878	959.55	1154	766	0.631	-0.664	1.16763e-05	0.000272469	744	897	831	928	787	1019	902	839	513	534	799.49	755	843	1.111	0.152	0.380349	1	SCEL	sciellin [Source:HGNC Symbol;Acc:HGNC:10573]
ENSMLUT00000022384	74	369	14	13	0	69	1	9	0	33	58.07	18	99	8.857	3.147	1.17285e-05	0.000273144	NA	NA	NA	NA	NA	NA	NA	NA	NA	NA	NA	NA	NA	NA	NA	NA	NA
ENSMLUT00000017603	2198	3382	1790	2545	1562	2429	898	1233	1187	1928	1915.06	1527	2303	1.5	0.585	1.22185e-05	0.000283988	1495	1711	1437	1188	1346	2153	1220	958	742	1039	1328.74	1248	1410	1.107	0.147	0.449763	1	PRPF19	pre-mRNA processing factor 19 [Source:NCBI gene;Acc:102438621]
ENSMLUT00000009432	35	133	72	165	34	140	40	63	81	118	88.09	52	124	2.394	1.259	1.23247e-05	0.000285889	97	162	72	88	87	106	48	61	82	88	89.03	77	101	1.286	0.363	0.152363	1	KLF7	Kruppel like factor 7 [Source:NCBI gene;Acc:102426654]
ENSMLUT00000014201	76	137	232	385	61	364	126	345	43	61	182.95	108	258	2.316	1.212	1.27184e-05	0.000294436	71	124	185	150	89	65	100	169	176	208	133.54	124	143	1.161	0.216	0.40995	1	ARL4D	ADP ribosylation factor like GTPase 4D [Source:NCBI gene;Acc:102433585]
ENSMLUT00000002684	929	344	2366	1061	1678	1071	4095	4240	3324	1548	2065.56	2478	1653	0.552	-0.857	1.30783e-05	0.00030217	1832	2460	4141	4117	5029	4613	2857	2432	3513	2736	3373.1	3474	3272	0.959	-0.061	0.7784	1	TNFRSF21	TNF receptor superfamily member 21 [Source:NCBI gene;Acc:102431090]
ENSMLUT00000014404	172	512	297	857	316	404	160	195	241	493	364.85	237	492	1.947	0.961	1.34916e-05	0.000311105	359	302	333	317	203	397	233	196	221	341	290.28	270	311	1.151	0.203	0.371704	1	PTPN1	protein tyrosine phosphatase, non-receptor type 1 [Source:NCBI gene;Acc:102417949]
ENSMLUT00000009861	144	864	105	175	81	325	41	67	74	102	197.89	89	307	2.481	1.311	1.37655e-05	0.000316796	92	78	70	48	71	95	36	57	89	86	72.26	72	73	1.03	0.042	0.884624	1	BPGM	bisphosphoglycerate mutase [Source:NCBI gene;Acc:102437274]
ENSMLUT00000017018	10	77	44	118	18	68	12	32	6	8	39.3	18	61	3.13	1.646	1.39607e-05	0.000320658	NA	NA	NA	NA	NA	NA	NA	NA	NA	NA	NA	NA	NA	NA	NA	NA	NA	B3GNT5	UDP-GlcNAc:betaGal beta-1,3-N-acetylglucosaminyltransferase 5 [Source:HGNC Symbol;Acc:HGNC:15684]
ENSMLUT00000012465	9	103	17	200	12	49	15	22	14	22	46.27	13	79	4.284	2.099	1.45744e-05	0.000334097	43	63	36	36	1	30	25	38	13	45	32.96	24	42	2.27	1.182	0.0143887	1	LRMP	lymphoid restricted membrane protein [Source:HGNC Symbol;Acc:HGNC:6690]
ENSMLUT00000002410	194	417	148	358	200	422	145	204	184	232	250.34	174	327	1.815	0.86	1.48369e-05	0.000338748	385	478	315	386	239	437	199	169	410	584	360.04	310	411	1.279	0.355	0.0781141	1	CDK17	cyclin dependent kinase 17 [Source:NCBI gene;Acc:102438674]
ENSMLUT00000007001	75	247	61	198	43	111	26	20	43	146	96.92	50	144	2.49	1.316	1.48622e-05	0.000338748	108	93	110	117	58	116	112	83	44	47	88.81	86	91	1.072	0.1	0.723331	1	RRAS2	RAS related 2 [Source:HGNC Symbol;Acc:HGNC:17271]
ENSMLUT00000011077	6	125	16	288	5	23	20	25	7	16	53.19	11	95	5.512	2.463	1.48642e-05	0.000338748	19	9	28	10	5	14	18	24	28	19	17.19	20	15	0.821	-0.284	0.55851	1	ENTPD1	ectonucleoside triphosphate diphosphohydrolase 1 [Source:HGNC Symbol;Acc:HGNC:3363]
ENSMLUT00000004318	229	505	251	460	315	610	178	217	255	386	340.56	246	436	1.711	0.775	1.5258e-05	0.000347046	449	385	300	240	212	378	242	282	227	373	308.77	286	332	1.183	0.242	0.275619	1	ATP8B1	ATPase phospholipid transporting 8B1 [Source:NCBI gene;Acc:102423062]
ENSMLUT00000009712	355	198	326	228	333	174	218	136	603	373	294.42	367	222	0.602	-0.732	1.53329e-05	0.000348071	332	213	242	172	156	162	199	291	271	240	227.71	240	216	0.906	-0.143	0.517364	1	SCARB2	scavenger receptor class B member 2 [Source:HGNC Symbol;Acc:HGNC:1665]
ENSMLUT00000004003	15	18	13	23	4	73	12	236	2	37	43.16	9	77	6.416	2.682	1.55375e-05	0.000352032	NA	NA	NA	NA	NA	NA	NA	NA	NA	NA	NA	NA	NA	NA	NA	NA	NA		IQ motif containing N [Source:NCBI gene;Acc:102422113]
ENSMLUT00000005108	14	121	36	245	9	54	17	29	20	22	56.83	19	94	3.716	1.894	1.60504e-05	0.000362951	31	40	12	17	5	3	9	6	21	16	16.24	16	16	0.965	-0.051	0.904243	1	IRF8	interferon regulatory factor 8 [Source:NCBI gene;Acc:102435401]
ENSMLUT00000003006	80	33	58	13	350	220	62	5	162	101	108.17	142	74	0.361	-1.469	1.65041e-05	0.000372428	140	96	77	28	0	26	70	116	12	26	59.13	60	58	1.5	0.585	0.310698	1	HMGCS2	3-hydroxy-3-methylglutaryl-CoA synthase 2 [Source:HGNC Symbol;Acc:HGNC:5008]
ENSMLUT00000027701	95	174	71	143	92	177	60	167	79	112	116.97	79	155	1.948	0.962	1.65332e-05	0.000372428	67	95	77	106	101	63	176	108	130	128	105.2	110	100	0.94	-0.089	0.748731	1		tubulin alpha-1C chain-like [Source:NCBI gene;Acc:102424990]
ENSMLUT00000025289	32	82	15	97	0	19	16	18	8	187	47.51	14	81	5.47	2.452	1.66909e-05	0.000375256	207	0	9	17	0	21	50	178	98	106	68.55	73	64	1.698	0.763	0.470206	1	AK1	adenylate kinase 1 [Source:NCBI gene;Acc:102417452]
ENSMLUT00000000148	30	203	40	641	25	62	50	50	23	68	119.28	34	205	3.851	1.945	1.72546e-05	0.000387186	28	28	9	9	14	22	10	41	22	45	22.84	17	29	1.679	0.747	0.0752111	1	THEMIS2	thymocyte selection associated family member 2 [Source:NCBI gene;Acc:102429831]
ENSMLUT00000000056	210	748	82	136	5	30	12	28	7	8	126.74	63	190	2.449	1.292	1.75144e-05	0.000392263	29	19	28	17	51	36	21	50	5	36	29.15	27	32	1.259	0.332	0.509358	1	HIST2H2AC	histone H2A type 2-C [Source:NCBI gene;Acc:102426825]
ENSMLUT00000002012	32	140	87	178	56	118	36	59	88	152	94.56	60	129	2.189	1.13	1.7658e-05	0.000394722	50	60	6	17	6	17	4	2	14	14	19.02	16	22	1.446	0.532	0.246882	1	PLAT	plasminogen activator, tissue type [Source:NCBI gene;Acc:102418481]
ENSMLUT00000015731	2224	6649	5551	8686	3281	13901	4725	8607	3345	3726	6069.54	3825	8314	2.089	1.063	1.78407e-05	0.000398046	590	704	1431	1545	1199	1441	593	595	1589	2439	1212.47	1080	1345	1.191	0.252	0.138269	1	GJB2	gap junction protein beta 2 [Source:NCBI gene;Acc:102431854]
ENSMLUT00000016649	52	343	78	243	90	251	9	22	72	72	123.22	60	186	2.688	1.426	1.81172e-05	0.000403445	NA	NA	NA	NA	NA	NA	NA	NA	NA	NA	NA	NA	NA	NA	NA	NA	NA	IFIT3	interferon induced protein with tetratricopeptide repeats 3 [Source:HGNC Symbol;Acc:HGNC:5411]
ENSMLUT00000001792	265	417	416	485	163	376	192	329	270	661	357.58	261	454	1.773	0.826	1.8945e-05	0.000421076	602	554	416	453	373	457	428	388	480	554	470.33	460	481	1.051	0.071	0.700499	1	WSB1	WD repeat and SOCS box containing 1 [Source:NCBI gene;Acc:102422008]
ENSMLUT00000006710	500	74	103	43	2948	1933	70	0	464	286	642.16	817	467	0.281	-1.831	1.90464e-05	0.000422527	652	737	837	313	3	293	771	1003	108	551	526.73	474	579	2.251	1.171	0.106273	1		bile salt-activated lipase-like [Source:NCBI gene;Acc:102418309]
ENSMLUT00000012122	1	35	3	38	12	44	0	5	14	22	17.43	6	29	6.143	2.619	1.91115e-05	0.000423168	NA	NA	NA	NA	NA	NA	NA	NA	NA	NA	NA	NA	NA	NA	NA	NA	NA		leucine, glutamate and lysine rich 1 [Source:NCBI gene;Acc:102417713]
ENSMLUT00000008951	114	62	534	302	74	45	285	165	438	277	229.66	289	170	0.587	-0.769	1.91576e-05	0.000423386	76	68	132	117	65	51	58	61	98	54	77.84	86	70	0.816	-0.293	0.283196	1	WIF1	WNT inhibitory factor 1 [Source:NCBI gene;Acc:102425053]
ENSMLUT00000002923	10	75	10	206	4	44	6	25	14	10	40.35	9	72	5.697	2.51	1.9916e-05	0.000439317	11	30	6	5	23	11	5	42	7	5	14.54	10	19	1.475	0.561	0.359111	1	PLXNC1	plexin C1 [Source:NCBI gene;Acc:102430030]
ENSMLUT00000009018	232	1049	1390	1530	433	1331	1377	2906	604	771	1162.23	807	1517	2.091	1.064	2.01624e-05	0.000443915	430	686	555	516	612	406	589	646	2126	1621	818.7	862	775	0.961	-0.058	0.780755	1	NOCT	nocturnin [Source:HGNC Symbol;Acc:HGNC:14254]
ENSMLUT00000002585	1251	585	751	557	943	568	765	488	918	707	753.32	926	581	0.635	-0.656	2.05104e-05	0.000450727	1020	1171	1503	1379	1101	1117	1564	1517	807	929	1210.88	1199	1223	1.036	0.05	0.757587	1	FOXO3	forkhead box O3 [Source:NCBI gene;Acc:102440021]
ENSMLUT00000026344	0	0	1	13	0	28	0	11	11	30	9.4	2	16	11.156	3.48	2.16365e-05	0.000474582	NA	NA	NA	NA	NA	NA	NA	NA	NA	NA	NA	NA	NA	NA	NA	NA	NA	AP5B1	adaptor related protein complex 5 subunit beta 1 [Source:NCBI gene;Acc:102426854]
ENSMLUT00000014179	178	65	45	20	53	26	12	0	33	12	44.4	64	25	0.362	-1.465	2.25952e-05	0.000494683	NA	NA	NA	NA	NA	NA	NA	NA	NA	NA	NA	NA	NA	NA	NA	NA	NA	PON1	paraoxonase 1 [Source:NCBI gene;Acc:102439191]
ENSMLUT00000007935	3666	999	1621	755	2156	1413	4956	5227	2248	894	2393.55	2929	1858	0.511	-0.969	2.33491e-05	0.000510233	370	582	764	705	1059	766	783	660	1136	1198	802.24	822	782	0.985	-0.023	0.909574	1	ARRDC2	arrestin domain containing 2 [Source:NCBI gene;Acc:102422083]
ENSMLUT00000003171	384	699	532	692	223	455	439	1038	440	525	542.83	404	682	1.683	0.751	2.40582e-05	0.000524747	386	519	420	457	374	519	247	238	512	565	423.74	388	460	1.169	0.225	0.225777	1	CD14	CD14 molecule [Source:HGNC Symbol;Acc:HGNC:1628]
ENSMLUT00000007768	17	694	45	1233	36	212	52	94	60	65	250.78	42	460	6.506	2.702	2.41073e-05	0.000524838	131	175	43	71	37	74	26	149	46	70	82.17	57	108	2.016	1.011	0.00228952	0.766901	HCLS1	hematopoietic cell-specific Lyn substrate 1 [Source:NCBI gene;Acc:102433886]
ENSMLUT00000011282	16	50	23	35	13	92	7	29	3	12	27.92	12	44	3.444	1.784	2.45544e-05	0.000533578	8	18	17	46	14	10	11	15	10	29	17.74	12	24	1.825	0.868	0.0498647	1		NIMA related kinase 2 [Source:NCBI gene;Acc:102435831]
ENSMLUT00000008198	263	136	470	320	458	236	290	224	560	313	327.01	408	246	0.602	-0.731	2.52854e-05	0.000548445	495	595	326	174	295	852	642	802	179	504	486.49	387	585	1.465	0.551	0.0759373	1	ABHD6	abhydrolase domain containing 6 [Source:HGNC Symbol;Acc:HGNC:21398]
ENSMLUT00000026974	680	1017	168	247	962	1396	556	864	349	561	680.01	543	817	1.516	0.6	2.54557e-05	0.000551117	NA	NA	NA	NA	NA	NA	NA	NA	NA	NA	NA	NA	NA	NA	NA	NA	NA
ENSMLUT00000016214	8871	20195	4809	12186	6084	12329	7957	9252	3416	4772	8987.05	6227	11747	1.803	0.851	2.62285e-05	0.000566798	30	28	43	53	38	46	16	14	3	11	28.16	26	30	1.234	0.303	0.418637	1		neutrophil gelatinase-associated lipocalin-like [Source:NCBI gene;Acc:102419353]
ENSMLUT00000011952	446	167	138	103	333	187	57	0	563	173	216.72	307	126	0.34	-1.557	2.68247e-05	0.000578611	NA	NA	NA	NA	NA	NA	NA	NA	NA	NA	NA	NA	NA	NA	NA	NA	NA	SLC10A1	solute carrier family 10 member 1 [Source:NCBI gene;Acc:102439544]
ENSMLUT00000007644	1	93	6	72	19	40	4	16	8	18	27.78	8	48	5.574	2.479	2.70944e-05	0.000583353	43	54	18	27	24	23	22	89	25	26	35.02	26	44	1.523	0.607	0.118882	1	RUBCNL	RUN and cysteine rich domain containing beclin 1 interacting protein like [Source:HGNC Symbol;Acc:HGNC:20420]
ENSMLUT00000011686	1231	2753	1283	2405	1048	1879	907	1148	1156	1324	1513.61	1125	1902	1.613	0.69	2.79416e-05	0.000600487	572	601	1063	1092	779	856	783	943	1255	1430	937.27	890	984	1.102	0.141	0.388636	1	EHD4	EH domain containing 4 [Source:NCBI gene;Acc:102420241]
ENSMLUT00000007679	537	896	231	563	275	416	270	376	319	452	433.47	326	541	1.647	0.72	2.87079e-05	0.000615823	115	132	103	127	97	186	110	131	221	241	146.37	129	163	1.283	0.359	0.115918	1	NIPAL1	NIPA like domain containing 1 [Source:HGNC Symbol;Acc:HGNC:27194]
ENSMLUT00000007876	865	484	1133	701	977	561	1143	1006	772	498	814.09	978	650	0.647	-0.627	2.89883e-05	0.000620701	390	426	495	693	681	611	580	661	572	523	563.17	544	583	1.074	0.103	0.572753	1
ENSMLUT00000008914	7	19	46	80	0	17	2	39	16	57	28.25	14	42	4.596	2.2	2.90492e-05	0.000620866	17	14	5	7	8	6	10	17	18	7	10.94	12	10	0.87	-0.2	0.675619	1	CLCF1	cardiotrophin like cytokine factor 1 [Source:NCBI gene;Acc:102431417]
ENSMLUT00000014484	398	822	1157	1145	189	983	449	1331	454	693	762.07	529	995	2.153	1.107	2.99363e-05	0.000638658	341	404	323	311	407	335	210	296	291	593	351.25	314	388	1.218	0.284	0.192588	1	PIM1	Pim-1 proto-oncogene, serine/threonine kinase [Source:HGNC Symbol;Acc:HGNC:8986]
ENSMLUT00000000373	165	372	120	117	116	457	46	162	58	106	171.77	101	243	2.241	1.164	3.09006e-05	0.000658031	342	479	134	153	77	191	257	209	256	397	249.55	213	286	1.374	0.458	0.0504461	1	FLRT3	fibronectin leucine rich transmembrane protein 3 [Source:NCBI gene;Acc:102422267]
ENSMLUT00000012968	2086	1045	1831	877	2820	1630	1195	1198	1275	820	1477.72	1841	1114	0.616	-0.699	3.14197e-05	0.000667868	524	692	505	709	786	785	774	627	579	482	646.35	634	659	1.045	0.064	0.736278	1	ZNF652	zinc finger protein 652 [Source:NCBI gene;Acc:102436488]
ENSMLUT00000016563	2402	3774	7619	8404	2578	6348	3277	6513	3451	5803	5016.88	3865	6168	1.702	0.767	3.18983e-05	0.000676811	5208	5388	6244	4970	4790	4591	3374	4313	4872	7680	5142.99	4898	5388	1.097	0.134	0.605542	1		heat shock protein family A (Hsp70) member 2 [Source:NCBI gene;Acc:102429858]
ENSMLUT00000009223	58	116	22	49	31	81	14	33	21	48	47.23	29	65	2.267	1.181	3.25225e-05	0.00068756	35	39	22	33	18	18	19	23	25	25	25.66	24	28	1.159	0.212	0.543831	1
ENSMLUT00000017501	118	182	110	250	79	161	78	117	175	288	155.88	112	200	1.778	0.83	3.25137e-05	0.00068756	388	266	213	147	250	358	134	166	190	207	231.9	235	229	0.98	-0.029	0.899715	1	SENP5	SUMO specific peptidase 5 [Source:NCBI gene;Acc:102434670]
ENSMLUT00000013815	88	164	71	196	45	153	46	93	157	184	119.8	81	158	2.08	1.057	3.28889e-05	0.00069405	145	157	78	73	80	157	67	85	83	106	103.09	91	116	1.264	0.339	0.188042	1	EAPP	E2F associated phosphoprotein [Source:NCBI gene;Acc:102430385]
ENSMLUT00000000155	17	232	44	688	23	82	42	52	21	31	123.15	29	217	4.218	2.077	3.49202e-05	0.000735589	43	30	23	35	27	43	21	91	15	40	36.76	26	48	1.796	0.845	0.0401389	1	VAV1	vav guanine nucleotide exchange factor 1 [Source:HGNC Symbol;Acc:HGNC:12657]
ENSMLUT00000012671	8	266	22	812	17	83	34	56	21	27	134.56	20	249	6.309	2.658	3.52991e-05	0.000742233	35	48	55	43	24	59	29	158	38	51	53.84	36	72	1.786	0.837	0.036403	1	RAC2	Rac family small GTPase 2 [Source:NCBI gene;Acc:102418852]
ENSMLUT00000004943	820	631	443	237	806	523	424	299	633	367	518.32	625	411	0.644	-0.636	3.65861e-05	0.000767913	506	512	672	503	405	499	400	425	462	683	506.62	489	524	1.079	0.109	0.58036	1	KANSL1	KAT8 regulatory NSL complex subunit 1 [Source:NCBI gene;Acc:102423788]
ENSMLUT00000016275	446	198	411	259	581	243	508	470	396	223	373.54	468	279	0.573	-0.803	3.68817e-05	0.000772732	197	166	342	267	218	221	296	223	238	372	253.97	258	250	0.952	-0.071	0.738901	1	MTERF2	mitochondrial transcription termination factor 2 [Source:NCBI gene;Acc:102427754]
ENSMLUT00000006795	656	838	852	1083	150	327	721	1168	523	923	724.07	580	868	1.574	0.655	3.75032e-05	0.000784348	906	1046	1407	1540	1394	952	1250	1196	2216	2241	1414.7	1435	1395	0.965	-0.051	0.773378	1	TUBB2B	tubulin beta 2B class IIb [Source:NCBI gene;Acc:102423953]
ENSMLUT00000011743	1291	577	2101	606	1420	839	1159	1174	2434	1528	1312.91	1681	945	0.547	-0.871	3.76858e-05	0.000786757	1109	1179	891	744	857	875	997	958	821	857	928.88	935	923	0.982	-0.027	0.871447	1
ENSMLUT00000007610	1629	2921	1730	3259	1206	1730	873	1112	1359	1759	1757.9	1359	2156	1.517	0.601	3.80006e-05	0.000790507	1261	1425	1266	1127	1383	1682	1058	1280	1320	1227	1302.76	1258	1348	1.066	0.093	0.577807	1		annexin A11 [Source:NCBI gene;Acc:102419240]
ENSMLUT00000012006	2	110	11	268	12	58	11	22	23	29	54.58	12	97	6.096	2.608	3.79464e-05	0.000790507	19	21	10	9	13	17	6	54	15	21	18.59	13	24	1.708	0.773	0.124349	1	APBB1IP	amyloid beta precursor protein binding family B member 1 interacting protein [Source:NCBI gene;Acc:102417122]
ENSMLUT00000016477	0	118	36	81	22	90	20	32	9	123	53.09	17	89	5.761	2.526	3.82547e-05	0.000794379	248	34	70	29	15	28	117	236	160	103	103.93	122	86	0.682	-0.552	0.246615	1	LMCD1	LIM and cysteine rich domains 1 [Source:HGNC Symbol;Acc:HGNC:6633]
ENSMLUT00000001034	925	2113	3000	2695	591	1608	766	1665	968	1472	1580.23	1250	1911	1.793	0.843	3.84526e-05	0.000797074	863	979	487	655	499	734	239	260	900	1008	662.33	598	727	1.223	0.291	0.0898238	1	ABHD5	abhydrolase domain containing 5 [Source:HGNC Symbol;Acc:HGNC:21396]
ENSMLUT00000007729	43	20	57	15	23	7	63	27	53	26	33.32	48	19	0.392	-1.351	3.85679e-05	0.000798049	35	33	35	37	33	22	34	84	19	25	35.69	31	40	1.171	0.228	0.535092	1	GULP1	GULP PTB domain containing engulfment adaptor 1 [Source:NCBI gene;Acc:102434221]
ENSMLUT00000001026	14	133	16	421	35	109	39	47	15	32	85.9	24	148	4.418	2.144	3.90453e-05	0.000805077	29	45	17	25	18	31	14	64	8	31	28.12	17	39	2.293	1.197	0.00284578	0.868545	ARHGAP9	Rho GTPase activating protein 9 [Source:NCBI gene;Acc:102439765]
ENSMLUT00000015655	295	804	258	602	377	799	353	461	311	335	459.66	319	600	1.804	0.851	3.90074e-05	0.000805077	217	264	417	301	221	281	223	229	341	450	294.37	284	305	1.087	0.12	0.546529	1	PLD2	phospholipase D2 [Source:HGNC Symbol;Acc:HGNC:9068]
ENSMLUT00000000972	38	182	166	1733	107	167	79	81	237	622	341.35	125	557	2.894	1.533	3.97386e-05	0.00081793	NA	NA	NA	NA	NA	NA	NA	NA	NA	NA	NA	NA	NA	NA	NA	NA	NA
ENSMLUT00000025593	5	34	17	70	10	39	8	22	10	13	22.85	10	36	3.316	1.729	4.02691e-05	0.000827392	9	5	10	105	14	34	23	8	2	1	21.08	12	31	1.384	0.469	0.509093	1	LRRC15	leucine rich repeat containing 15 [Source:NCBI gene;Acc:102442934]
ENSMLUT00000005210	277	436	424	928	210	417	275	332	313	459	407.16	300	514	1.648	0.721	4.05626e-05	0.000830503	291	215	150	99	91	221	120	102	130	207	162.61	156	169	1.091	0.126	0.661308	1	SPTLC2	serine palmitoyltransferase long chain base subunit 2 [Source:NCBI gene;Acc:102420953]
ENSMLUT00000005807	7	0	61	23	22	7	276	123	6	2	52.63	74	31	0.355	-1.496	4.05246e-05	0.000830503	NA	NA	NA	NA	NA	NA	NA	NA	NA	NA	NA	NA	NA	NA	NA	NA	NA
ENSMLUT00000000212	966	1272	1123	1772	1223	2003	721	1087	1465	1973	1360.44	1100	1621	1.472	0.558	4.15797e-05	0.000849839	778	1106	1486	1652	1444	1445	1394	1301	1620	1905	1413.15	1344	1482	1.116	0.158	0.352756	1	ITPKC	inositol-trisphosphate 3-kinase C [Source:NCBI gene;Acc:102422931]
ENSMLUT00000016386	478	1065	776	1198	332	635	297	361	198	266	560.79	416	705	1.612	0.689	4.17015e-05	0.000850841	300	324	245	244	207	242	203	259	112	152	228.76	213	244	1.165	0.221	0.245189	1	PLEKHO2	pleckstrin homology domain containing O2 [Source:HGNC Symbol;Acc:HGNC:30026]
ENSMLUT00000006133	462	242	828	581	718	492	949	682	827	556	633.76	757	511	0.659	-0.602	4.21547e-05	0.000857097	824	729	581	745	611	709	514	496	634	768	661.18	633	689	1.09	0.124	0.474272	1	STT3A	STT3A, catalytic subunit of the oligosaccharyltransferase complex [Source:NCBI gene;Acc:102437127]
ENSMLUT00000014481	186	89	201	133	423	178	279	160	289	227	216.44	276	157	0.571	-0.808	4.20837e-05	0.000857097	218	163	173	147	166	188	174	182	168	169	174.95	180	170	0.945	-0.081	0.692872	1	NEU3	neuraminidase 3 [Source:NCBI gene;Acc:102432034]
ENSMLUT00000001816	575	1542	1068	1421	860	1568	454	699	1234	1469	1089.14	838	1340	1.637	0.711	4.27965e-05	0.000868635	611	699	693	663	583	697	302	349	603	633	583.23	558	608	1.097	0.133	0.440197	1	PCDHGC3	protocadherin gamma-C4 [Source:NCBI gene;Acc:102437860]
ENSMLUT00000017795	674	1853	685	1146	661	991	351	490	734	905	848.95	621	1077	1.64	0.713	4.32851e-05	0.00087703	649	449	340	272	286	388	279	304	379	373	371.96	387	357	0.956	-0.066	0.744391	1		phosphoglycerate kinase 1 [Source:NCBI gene;Acc:102418611]
ENSMLUT00000003605	1476	466	563	339	1149	652	819	670	987	738	785.91	999	573	0.582	-0.78	4.37661e-05	0.000885241	550	586	877	674	850	898	1029	822	1021	1107	841.55	865	817	0.944	-0.083	0.638844	1	SUOX	sulfite oxidase [Source:NCBI gene;Acc:102439431]
ENSMLUT00000003109	45	141	118	409	12	69	119	120	75	126	123.36	74	173	2.43	1.281	4.4336e-05	0.000892138	139	160	133	138	143	192	95	126	94	109	132.89	121	145	1.199	0.262	0.235814	1	MOB3A	MOB kinase activator 3A [Source:NCBI gene;Acc:102438503]
ENSMLUT00000013597	17	205	20	194	4	52	27	35	18	21	59.46	17	101	4.58	2.195	4.42566e-05	0.000892138	NA	NA	NA	NA	NA	NA	NA	NA	NA	NA	NA	NA	NA	NA	NA	NA	NA		sialic acid-binding Ig-like lectin 5 [Source:NCBI gene;Acc:111824044]
ENSMLUT00000015668	435	706	463	720	453	711	287	520	443	537	527.66	416	639	1.541	0.624	4.43326e-05	0.000892138	1197	1036	1349	1338	957	1160	1317	1275	1666	1573	1286.94	1297	1276	0.99	-0.015	0.926384	1	YWHAG	tyrosine 3-monooxygenase/tryptophan 5-monooxygenase activation protein gamma [Source:NCBI gene;Acc:102438996]
ENSMLUT00000009623	0	9	9	52	4	69	16	23	18	44	24.4	9	39	4.525	2.178	4.52628e-05	0.000909222	33	14	26	39	23	18	40	67	9	9	27.61	26	29	0.988	-0.017	0.96552	1	FHAD1	forkhead associated phosphopeptide binding domain 1 [Source:HGNC Symbol;Acc:HGNC:29408]
ENSMLUT00000016968	273	857	157	177	114	342	133	219	74	115	246.06	150	342	1.948	0.962	4.61155e-05	0.000924762	39	33	20	34	9	13	12	16	13	15	20.41	19	22	1.233	0.302	0.439289	1
ENSMLUT00000008553	23	253	38	456	34	113	88	82	34	64	118.56	43	194	3.771	1.915	4.62498e-05	0.000925867	44	104	20	56	23	45	8	64	16	27	40.81	22	59	2.717	1.442	0.000149158	0.152497	PIK3R5	phosphoinositide-3-kinase regulatory subunit 5 [Source:HGNC Symbol;Acc:HGNC:30035]
ENSMLUT00000008530	164	64	151	105	128	89	293	169	463	252	187.77	240	136	0.571	-0.809	4.70602e-05	0.00094048	27	28	2	2	4	7	181	158	5	9	42.26	44	41	1.132	0.179	0.665013	1
ENSMLUT00000004416	1054	679	1169	911	1237	565	1190	818	1061	781	946.47	1142	751	0.651	-0.619	4.72682e-05	0.000943024	1117	1375	1264	1437	1322	1288	1043	831	1562	1140	1237.82	1262	1214	0.955	-0.066	0.71298	1	BCAP31	B cell receptor associated protein 31 [Source:HGNC Symbol;Acc:HGNC:16695]
ENSMLUT00000011844	159	332	184	631	108	242	71	97	142	172	213.9	133	295	1.938	0.955	4.76936e-05	0.000949529	264	374	314	372	263	432	256	288	180	229	297.23	255	339	1.316	0.396	0.0334269	1	SEMA7A	semaphorin 7A (John Milton Hagen blood group) [Source:NCBI gene;Acc:102433345]
ENSMLUT00000027790	56	0	66	0	0	0	23	0	142	98	38.6	57	20	0.029	-5.1	4.77567e-05	0.000949529	42	42	31	0	27	0	41	0	51	15	24.95	38	11	0.084	-3.579	9.96586e-05	0.14829
ENSMLUT00000003894	30	98	60	99	32	74	18	34	36	79	56.03	35	77	2.185	1.127	4.87725e-05	0.000968079	30	31	22	11	25	44	24	17	11	16	23.13	22	24	1.013	0.019	0.962807	1	KIF2C	kinesin family member 2C [Source:NCBI gene;Acc:102434425]
ENSMLUT00000008982	54	215	19	23	15	149	6	18	41	78	61.83	27	97	3.016	1.593	4.92299e-05	0.000975502	19	11	21	29	7	24	22	17	15	26	19.1	17	21	1.281	0.358	0.425057	1	LZTS1	leucine zipper tumor suppressor 1 [Source:NCBI gene;Acc:102439814]
ENSMLUT00000024161	93	54	106	65	315	165	31	0	102	18	94.9	129	60	0.338	-1.567	5.04824e-05	0.000998629	60	35	102	44	0	65	57	138	6	96	60.34	45	76	2.959	1.565	0.0731406	1
ENSMLUT00000013624	357	212	84	49	194	84	328	249	209	111	187.55	234	141	0.574	-0.802	5.07534e-05	0.00100229	573	593	1003	954	932	557	703	838	1365	1510	903.01	915	890	0.952	-0.071	0.709452	1	MPP2	membrane palmitoylated protein 2 [Source:NCBI gene;Acc:102428076]
ENSMLUT00000011409	43	365	148	809	34	158	65	102	175	145	204.4	93	316	3.116	1.64	5.0884e-05	0.00100318	69	99	44	35	14	33	21	77	12	46	44.89	32	58	2.034	1.024	0.00950939	1	CCR1	C-C chemokine receptor type 1 [Source:NCBI gene;Acc:102435663]
ENSMLUT00000017193	395	852	427	804	394	941	192	205	547	715	547.26	391	703	1.692	0.759	5.10959e-05	0.00100566	350	351	198	200	197	265	149	128	103	124	206.6	199	214	1.072	0.1	0.617633	1	ZC3H12C	zinc finger CCCH-type containing 12C [Source:NCBI gene;Acc:102430446]
ENSMLUT00000008279	404	1074	397	432	643	1111	112	162	376	698	540.8	386	695	1.689	0.756	5.14305e-05	0.00101055	272	276	243	243	413	391	199	163	205	210	261.57	266	257	0.96	-0.06	0.744417	1	ANLN	anillin actin binding protein [Source:NCBI gene;Acc:102422143]
ENSMLUT00000015656	12	24	12	46	23	52	15	26	13	125	34.84	15	55	3.164	1.662	5.21026e-05	0.00102203	239	0	31	4	1	7	68	467	105	138	105.96	89	123	0.796	-0.328	0.786918	1	TRIM63	tripartite motif containing 63 [Source:HGNC Symbol;Acc:HGNC:16007]
ENSMLUT00000015843	151	400	188	281	112	320	100	116	167	284	211.83	144	280	1.864	0.898	5.28922e-05	0.00103578	133	135	68	81	137	126	87	90	63	88	100.98	98	104	1.093	0.129	0.599163	1	FGD6	FYVE, RhoGEF and PH domain containing 6 [Source:HGNC Symbol;Acc:HGNC:21740]
ENSMLUT00000008109	316	175	252	149	563	316	507	374	324	225	320.1	392	248	0.625	-0.678	5.38746e-05	0.00105326	273	329	324	394	405	462	402	383	294	263	352.79	340	366	1.075	0.104	0.571225	1	NR3C2	nuclear receptor subfamily 3 group C member 2 [Source:NCBI gene;Acc:102439464]
ENSMLUT00000005568	196	682	192	1605	613	800	162	316	243	319	512.79	281	744	2.454	1.295	5.4193e-05	0.00105771	160	216	115	124	89	149	230	403	92	129	170.66	137	204	1.436	0.522	0.0142738	1	FMNL1	formin like 1 [Source:HGNC Symbol;Acc:HGNC:1212]
ENSMLUT00000006155	167	247	211	414	192	357	96	183	95	125	208.63	152	265	1.689	0.756	5.4949e-05	0.0010689	268	269	256	353	344	192	403	309	351	321	306.63	324	289	0.887	-0.174	0.416938	1	C8orf59	chromosome unknown C8orf59 homolog [Source:NCBI gene;Acc:102418945]
ENSMLUT00000026819	9	12	38	46	10	111	27	145	27	110	53.42	22	85	3.355	1.746	5.49283e-05	0.0010689	NA	NA	NA	NA	NA	NA	NA	NA	NA	NA	NA	NA	NA	NA	NA	NA	NA
ENSMLUT00000004299	51	207	42	124	31	50	36	84	38	49	71.09	40	103	2.306	1.205	5.51324e-05	0.00107024	37	22	70	52	62	40	34	64	121	103	60.73	65	56	0.857	-0.223	0.483765	1	GPX2	glutathione peroxidase 2 [Source:NCBI gene;Acc:102420665]
ENSMLUT00000012980	2	188	24	655	6	64	21	23	13	18	101.46	13	190	7.593	2.925	5.5201e-05	0.00107024	42	64	23	53	24	43	12	68	45	46	42.03	29	55	1.972	0.98	0.0106569	1	NCKAP1L	NCK associated protein 1 like [Source:NCBI gene;Acc:102439031]
ENSMLUT00000017544	5180	2763	4797	3068	3547	2791	6374	4723	4125	2316	3968.41	4805	3132	0.645	-0.632	5.60012e-05	0.00108396	4087	5624	9321	7681	8233	5625	8682	7607	8672	9804	7533.67	7799	7268	0.948	-0.077	0.794295	1	IRF2BPL	interferon regulatory factor 2 binding protein like [Source:HGNC Symbol;Acc:HGNC:14282]
ENSMLUT00000006658	1830	4341	1586	1811	332	2237	1502	4344	1666	2009	2165.66	1383	2948	2.266	1.18	5.66351e-05	0.00109442	101	170	403	353	435	286	106	174	636	703	336.63	336	337	1.109	0.149	0.519337	1	HS3ST1	heparan sulfate-glucosamine 3-sulfotransferase 1 [Source:NCBI gene;Acc:102419940]
ENSMLUT00000009171	104	215	127	181	106	355	33	45	66	129	136.02	87	185	1.947	0.961	5.69457e-05	0.0010986	115	85	67	35	29	84	25	39	31	51	56.04	53	59	1.215	0.281	0.460449	1	PIM2	Pim-2 proto-oncogene, serine/threonine kinase [Source:NCBI gene;Acc:102429522]
ENSMLUT00000001158	1600	2195	1869	2242	1276	2695	1556	2489	1475	2187	1958.32	1555	2362	1.524	0.608	6.04835e-05	0.00116493	863	1016	1066	1357	720	771	747	821	1422	1398	1018.24	964	1073	1.117	0.159	0.327285	1		protein tyrosine phosphatase type IVA, member 1 [Source:NCBI gene;Acc:102439145]
ENSMLUT00000009826	18	63	25	81	10	56	9	23	26	33	34.48	18	51	2.797	1.484	6.13782e-05	0.00118022	41	30	21	12	11	14	16	24	10	10	18.85	20	18	0.949	-0.075	0.854508	1	MOV10	Mov10 RISC complex RNA helicase [Source:HGNC Symbol;Acc:HGNC:7200]
ENSMLUT00000011968	186	69	29	16	72	42	26	10	40	10	49.96	71	29	0.419	-1.256	6.33903e-05	0.00121691	30	20	28	10	7	10	19	29	11	17	18.12	19	17	0.951	-0.073	0.873493	1	SMOC1	SPARC related modular calcium binding 1 [Source:HGNC Symbol;Acc:HGNC:20318]
ENSMLUT00000015462	12	31	11	25	1	11	8	26	11	37	17.29	9	26	3.139	1.65	6.39163e-05	0.00122499	NA	NA	NA	NA	NA	NA	NA	NA	NA	NA	NA	NA	NA	NA	NA	NA	NA	GJB4	gap junction protein beta 4 [Source:NCBI gene;Acc:102442575]
ENSMLUT00000004913	104	50	72	32	110	53	29	12	86	49	59.76	80	39	0.486	-1.042	6.40492e-05	0.00122553	37	26	39	26	3	17	22	23	25	39	25.64	25	26	1.192	0.253	0.566691	1	SLC7A8	solute carrier family 7 member 8 [Source:NCBI gene;Acc:102419956]
ENSMLUT00000009309	2819	1459	3914	2802	4533	2491	3094	2576	1026	725	2544.02	3077	2011	0.654	-0.612	6.46476e-05	0.00123496	413	447	646	537	336	356	296	337	529	677	457.51	444	471	1.067	0.094	0.616301	1	BST1	bone marrow stromal cell antigen 1 [Source:NCBI gene;Acc:102437542]
ENSMLUT00000015688	0	6	14	25	1	20	1	18	6	20	11.13	4	18	5.565	2.476	6.54838e-05	0.00124865	28	1	2	0	1	5	34	40	40	29	17.98	21	15	0.569	-0.814	0.247515	1	CHRNE	cholinergic receptor nicotinic epsilon subunit [Source:HGNC Symbol;Acc:HGNC:1966]
ENSMLUT00000027546	438	785	468	732	435	759	348	448	174	239	482.63	373	593	1.542	0.625	6.55781e-05	0.00124865	59	89	71	37	79	92	45	54	87	46	65.83	68	64	0.905	-0.145	0.654363	1		transcription initiation factor TFIID subunit 4B [Source:NCBI gene;Acc:102437556]
ENSMLUT00000017502	214	927	443	1130	145	346	182	202	253	301	414.34	247	581	2.038	1.027	6.6605e-05	0.00126614	197	181	195	212	149	213	127	120	135	71	160	161	159	0.943	-0.084	0.726934	1	TFPI2	tissue factor pathway inhibitor 2 [Source:NCBI gene;Acc:102432380]
ENSMLUT00000009031	943	1479	982	1498	558	1055	693	818	753	1055	983.42	786	1181	1.494	0.58	6.78349e-05	0.00128743	346	469	444	483	589	617	393	365	455	438	459.97	445	474	1.066	0.093	0.618529	1	SPHK1	sphingosine kinase 1 [Source:HGNC Symbol;Acc:HGNC:11240]
ENSMLUT00000011242	1274	681	1196	942	1379	805	1265	956	1496	1094	1108.79	1322	896	0.672	-0.574	6.84748e-05	0.00129537	1109	1244	1213	1412	1454	1097	1481	1087	1485	1196	1277.76	1348	1207	0.898	-0.156	0.376621	1	TMED9	transmembrane p24 trafficking protein 9 [Source:NCBI gene;Acc:102426120]
ENSMLUT00000027426	164	232	178	274	79	443	86	184	144	243	202.69	130	275	2.095	1.067	6.83917e-05	0.00129537	256	298	288	167	144	148	122	107	80	40	165.01	178	152	0.802	-0.318	0.191155	1	ACKR1	atypical chemokine receptor 1 (Duffy blood group) [Source:HGNC Symbol;Acc:HGNC:4035]
ENSMLUT00000010059	464	750	799	1294	355	657	573	683	765	1048	738.8	591	886	1.51	0.594	6.98419e-05	0.0013191	402	367	381	328	321	420	359	415	381	474	384.98	369	401	1.081	0.112	0.55584	1	BLZF1	basic leucine zipper nuclear factor 1 [Source:NCBI gene;Acc:102423617]
ENSMLUT00000015105	38	54	68	91	18	71	17	138	14	62	57.1	31	83	2.975	1.573	7.14234e-05	0.00134462	NA	NA	NA	NA	NA	NA	NA	NA	NA	NA	NA	NA	NA	NA	NA	NA	NA		toll like receptor 9 [Source:NCBI gene;Acc:102431868]
ENSMLUT00000026095	16	70	42	47	4	30	21	76	12	34	35.08	19	51	3.031	1.6	7.13296e-05	0.00134462	11	13	4	5	11	15	11	24	13	20	12.62	10	15	1.448	0.534	0.216589	1
ENSMLUT00000003183	1079	1982	1174	1203	478	2715	2016	4677	570	889	1678.23	1063	2293	2.055	1.039	7.1623e-05	0.00134621	191	389	590	640	461	333	529	793	510	917	535.33	456	614	1.341	0.424	0.0663799	1	SOCS3	suppressor of cytokine signaling 3 [Source:NCBI gene;Acc:102424919]
ENSMLUT00000025157	2	21	8	21	5	40	3	7	5	15	12.88	5	21	3.942	1.979	7.24196e-05	0.001359	NA	NA	NA	NA	NA	NA	NA	NA	NA	NA	NA	NA	NA	NA	NA	NA	NA
ENSMLUT00000005416	409	71	616	410	908	341	654	580	1963	1238	719.03	910	528	0.488	-1.036	7.58588e-05	0.00142126	3488	3225	2680	2646	3484	2028	1424	958	3181	2510	2562.22	2851	2273	0.777	-0.364	0.0713627	1	KRT77	keratin 77 [Source:HGNC Symbol;Acc:HGNC:20411]
ENSMLUT00000010751	90	41	58	18	102	57	34	19	54	21	49.43	68	31	0.452	-1.144	7.68356e-05	0.00143726	99	97	62	57	29	55	103	105	66	107	78.06	72	84	1.211	0.276	0.328734	1	TJP3	tight junction protein 3 [Source:NCBI gene;Acc:102427928]
ENSMLUT00000009807	719	460	430	279	806	408	363	244	367	290	436.61	537	336	0.644	-0.635	7.71336e-05	0.00143823	541	461	288	217	271	370	180	222	330	336	321.59	322	321	1.017	0.024	0.901463	1	EPG5	ectopic P-granules autophagy protein 5 homolog [Source:HGNC Symbol;Acc:HGNC:29331]
ENSMLUT00000014737	2116	1214	2118	1259	3126	1154	2053	1835	2922	2221	2001.72	2467	1537	0.613	-0.707	7.7073e-05	0.00143823	2249	1796	1137	951	1559	1884	1035	1043	1299	1374	1432.75	1456	1410	0.97	-0.044	0.800632	1	CRY2	cryptochrome circadian regulator 2 [Source:NCBI gene;Acc:102436467]
ENSMLUT00000003416	95	430	42	437	56	213	88	92	121	156	172.78	80	266	2.995	1.583	7.91983e-05	0.00147437	22	24	8	10	16	26	27	35	39	56	26.48	22	30	1.34	0.423	0.229549	1
ENSMLUT00000022760	5	26	28	96	6	33	8	22	27	36	28.61	15	43	3.043	1.606	7.95409e-05	0.0014784	39	24	32	14	19	13	23	75	27	21	28.75	28	29	0.863	-0.213	0.635553	1
ENSMLUT00000008350	770	1468	825	1126	771	1335	428	530	898	1219	937.01	738	1136	1.5	0.585	8.15291e-05	0.00151295	483	532	515	689	1208	1052	682	573	617	626	697.67	701	694	1.017	0.025	0.888634	1	SLC12A2	solute carrier family 12 member 2 [Source:NCBI gene;Acc:102438553]
ENSMLUT00000000865	106	197	262	331	56	196	101	263	207	273	199.06	146	252	1.912	0.935	8.19782e-05	0.00151843	261	299	217	262	230	325	186	221	224	289	251.4	224	279	1.245	0.316	0.0849738	1	COQ10B	coenzyme Q10B [Source:NCBI gene;Acc:102429238]
ENSMLUT00000024741	134	93	570	461	498	148	690	476	567	262	389.9	492	288	0.558	-0.841	8.20842e-05	0.00151843	797	804	518	818	1022	703	660	886	768	698	767.36	753	782	1.06	0.084	0.679728	1	GANAB	glucosidase II alpha subunit [Source:NCBI gene;Acc:102439836]
ENSMLUT00000000881	4215	9574	6400	7591	2912	7345	2870	4205	5210	7379	5770	4321	7219	1.696	0.763	8.35561e-05	0.00154161	3256	3232	2943	2752	2521	4214	1924	1609	2089	1921	2646.09	2547	2746	1.035	0.049	0.817708	1		eukaryotic translation initiation factor 5 [Source:NCBI gene;Acc:102424268]
ENSMLUT00000031246	24	200	3	98	10	35	24	22	11	36	46.39	14	78	4.572	2.193	8.36011e-05	0.00154161	20	33	28	14	16	18	28	48	21	52	27.82	23	33	1.378	0.463	0.255213	1	CFP	complement factor properdin [Source:NCBI gene;Acc:102420158]
ENSMLUT00000016846	116	207	143	242	105	167	79	120	134	238	155.11	115	195	1.673	0.743	8.40469e-05	0.00154739	232	180	87	99	136	181	110	133	98	98	135.4	133	138	1.069	0.097	0.674282	1	GEMIN5	gem nuclear organelle associated protein 5 [Source:NCBI gene;Acc:102417280]
ENSMLUT00000012094	71	45	85	38	41	28	20	1	296	97	72.39	103	42	0.418	-1.259	8.44614e-05	0.00155258	34	23	36	10	2	14	17	15	10	11	17.21	20	15	0.935	-0.097	0.861724	1	SLC16A10	solute carrier family 16 member 10 [Source:HGNC Symbol;Acc:HGNC:17027]
ENSMLUT00000003167	253	304	340	565	77	202	102	179	304	488	281.35	215	348	1.687	0.755	8.4741e-05	0.00155527	213	169	75	73	185	194	100	74	80	56	121.9	131	113	0.846	-0.242	0.304388	1	GPRC5A	G protein-coupled receptor class C group 5 member A [Source:NCBI gene;Acc:102431325]
ENSMLUT00000022331	69	48	58	20	201	27	0	0	16	0	44	69	19	0.248	-2.011	8.63219e-05	0.0015818	NA	NA	NA	NA	NA	NA	NA	NA	NA	NA	NA	NA	NA	NA	NA	NA	NA
ENSMLUT00000009759	512	1111	674	1066	485	954	475	757	695	690	741.96	568	916	1.606	0.683	8.88455e-05	0.0016255	254	280	447	415	278	369	420	440	324	455	368.2	345	392	1.148	0.199	0.285778	1
ENSMLUT00000013056	138	256	115	162	70	194	58	90	136	229	144.9	103	186	1.79	0.84	8.95363e-05	0.00163558	108	64	42	41	24	74	33	59	55	52	55.23	52	58	1.223	0.291	0.430387	1	ASF1A	anti-silencing function 1A histone chaperone [Source:NCBI gene;Acc:102425125]
ENSMLUT00000005668	1751	3179	2423	2406	1389	2912	674	1530	2030	2745	2104.15	1653	2554	1.632	0.707	9.13164e-05	0.00166549	1288	1340	1613	1690	1049	1470	1095	918	1412	1370	1324.51	1291	1358	1.044	0.063	0.714379	1	AMD1	adenosylmethionine decarboxylase 1 [Source:NCBI gene;Acc:102419876]
ENSMLUT00000006044	10	23	0	156	0	55	13	23	0	16	29.71	5	55	17.744	4.149	9.26827e-05	0.00168778	23	7	0	7	0	32	55	98	13	7	24.14	18	30	2.101	1.071	0.201859	1	ACSS2	acyl-CoA synthetase short chain family member 2 [Source:NCBI gene;Acc:102432211]
ENSMLUT00000002800	180	76	193	119	292	172	139	104	189	107	157.07	199	116	0.58	-0.785	9.30878e-05	0.0016917	155	145	52	58	89	114	106	144	36	78	97.66	88	108	1.301	0.38	0.156917	1	MCCC2	methylcrotonoyl-CoA carboxylase 2 [Source:HGNC Symbol;Acc:HGNC:6937]
ENSMLUT00000012576	5	59	6	92	1	20	11	10	9	21	23.56	6	40	5.257	2.394	9.31873e-05	0.0016917	NA	NA	NA	NA	NA	NA	NA	NA	NA	NA	NA	NA	NA	NA	NA	NA	NA
ENSMLUT00000008852	1	39	3	106	3	15	9	13	6	12	20.83	4	37	6.303	2.656	9.61588e-05	0.00174293	9	7	3	6	8	11	3	48	5	11	11.23	6	17	2.185	1.128	0.0709301	1	AGAP2	ArfGAP with GTPase domain, ankyrin repeat and PH domain 2 [Source:HGNC Symbol;Acc:HGNC:16921]
ENSMLUT00000006023	13	303	55	802	19	90	51	90	40	31	149.31	36	263	4.665	2.222	9.97443e-05	0.00180512	94	121	79	90	47	48	52	82	59	65	73.68	66	81	1.21	0.275	0.306658	1	ALOX5AP	arachidonate 5-lipoxygenase activating protein [Source:NCBI gene;Acc:102421036]
ENSMLUT00000024968	18	3	29	10	43	19	6	0	20	5	15.41	23	7	0.274	-1.867	0.000102165	0.00184608	56	51	19	11	0	22	43	43	4	50	29.81	24	35	2.221	1.151	0.0967445	1		ornithine decarboxylase-like [Source:NCBI gene;Acc:102439533]
ENSMLUT00000003437	140	64	181	109	265	112	419	305	175	128	189.81	236	144	0.579	-0.789	0.000103014	0.00185854	138	162	247	382	141	162	168	171	261	246	207.67	191	225	1.152	0.204	0.310502	1	PARVA	parvin alpha [Source:HGNC Symbol;Acc:HGNC:14652]
ENSMLUT00000030484	27	53	144	120	6	70	95	460	25	86	108.5	59	158	2.924	1.548	0.000103464	0.00186378	NA	NA	NA	NA	NA	NA	NA	NA	NA	NA	NA	NA	NA	NA	NA	NA	NA
ENSMLUT00000005781	3070	5583	3797	3920	2218	4532	1801	3600	2309	3218	3404.9	2639	4171	1.607	0.685	0.000103683	0.00186485	1771	2383	2265	2874	1920	2395	2032	1755	2970	2654	2301.88	2192	2412	1.105	0.144	0.454478	1	TRA2B	transformer 2 beta homolog [Source:NCBI gene;Acc:102436116]
ENSMLUT00000004577	203	568	440	404	67	356	114	424	253	335	316.44	215	417	2.297	1.2	0.000103905	0.00186597	100	110	122	113	127	129	93	103	120	106	112.19	112	112	1.003	0.004	0.985389	1	IRAK2	interleukin 1 receptor associated kinase 2 [Source:HGNC Symbol;Acc:HGNC:6113]
ENSMLUT00000002213	9461	17407	14307	16128	5294	18216	10449	33598	13650	18990	15750	10632	20868	1.998	0.998	0.000105197	0.00188629	3216	4359	3347	4157	4544	3976	3168	3814	4561	7356	4249.67	3767	4732	1.234	0.304	0.197196	1	CLDN4	claudin 4 [Source:NCBI gene;Acc:102432829]
ENSMLUT00000012778	1238	692	4090	2960	2562	1819	3517	2683	6193	3975	2972.85	3520	2426	0.676	-0.564	0.000106482	0.0019064	1793	1983	1357	2023	1898	1644	2019	1459	2573	2196	1894.48	1928	1861	0.974	-0.038	0.846525	1		calreticulin [Source:NCBI gene;Acc:102438377]
ENSMLUT00000023561	29	70	25	45	0	20	0	21	12	37	25.83	13	39	4.41	2.141	0.000110418	0.00197385	NA	NA	NA	NA	NA	NA	NA	NA	NA	NA	NA	NA	NA	NA	NA	NA	NA		serine/threonine-protein kinase MARK2-like [Source:NCBI gene;Acc:102419621]
ENSMLUT00000003125	632	876	101	184	22	34	33	75	121	210	228.64	182	276	1.715	0.778	0.000111106	0.00198261	70	101	74	101	168	138	93	149	124	108	112.62	106	119	1.174	0.231	0.358235	1
ENSMLUT00000009231	27	155	27	676	34	80	31	57	61	83	122.92	36	210	3.654	1.87	0.000111247	0.00198261	68	56	29	34	41	43	32	133	38	26	49.93	42	58	1.224	0.292	0.46086	1	AKNA	AT-hook transcription factor [Source:HGNC Symbol;Acc:HGNC:24108]
ENSMLUT00000008041	118	270	232	305	116	252	83	134	160	231	190.05	142	238	1.713	0.777	0.000112143	0.00199553	159	168	299	261	256	231	235	231	278	228	234.51	245	224	0.923	-0.116	0.539734	1	MAPK7	mitogen-activated protein kinase 7 [Source:NCBI gene;Acc:102437971]
ENSMLUT00000011404	332	166	521	359	399	254	497	341	348	248	346.5	419	274	0.642	-0.64	0.000112438	0.00199773	530	596	467	546	593	473	696	438	756	659	575.38	608	542	0.896	-0.158	0.416458	1	DDOST	dolichyl-diphosphooligosaccharide--protein glycosyltransferase non-catalytic subunit [Source:NCBI gene;Acc:102433681]
ENSMLUT00000007814	59	140	118	169	45	114	49	72	61	131	95.67	66	125	1.919	0.941	0.000115128	0.00204242	90	61	54	48	25	88	80	54	71	61	63.23	64	62	1.012	0.017	0.963265	1	CRLS1	cardiolipin synthase 1 [Source:HGNC Symbol;Acc:HGNC:16148]
ENSMLUT00000004425	101	359	132	289	121	268	125	145	128	170	184.07	121	246	1.921	0.942	0.000117393	0.00207945	237	184	193	160	153	188	153	238	149	139	179.53	177	182	1.026	0.038	0.865336	1	ABCD1	ATP binding cassette subfamily D member 1 [Source:NCBI gene;Acc:102425113]
ENSMLUT00000002625	1328	2074	763	1248	878	1579	693	769	909	1261	1150.32	914	1386	1.48	0.566	0.000117946	0.00208609	711	804	722	638	619	847	412	388	399	626	616.59	573	661	1.151	0.202	0.276756	1
ENSMLUT00000006588	30	71	110	239	34	55	91	132	54	110	92.48	64	121	1.899	0.925	0.000118521	0.00209309	52	46	55	20	22	11	14	12	21	26	27.86	33	23	0.711	-0.492	0.210231	1	S1PR3	sphingosine-1-phosphate receptor 3 [Source:NCBI gene;Acc:102435695]
ENSMLUT00000014578	412	810	712	856	343	528	489	670	626	993	643.81	516	771	1.51	0.595	0.000119864	0.00211361	555	501	461	391	449	603	497	465	399	464	478.58	472	485	1.022	0.031	0.870478	1	AHDC1	AT-hook DNA binding motif containing 1 [Source:HGNC Symbol;Acc:HGNC:25230]
ENSMLUT00000009002	272	1590	968	926	41	1240	441	4259	1331	1578	1264.52	611	1919	4.449	2.153	0.000120278	0.00211772	346	703	287	500	418	407	199	346	502	798	450.46	350	551	1.571	0.652	0.00176264	0.67766	FOSB	FosB proto-oncogene, AP-1 transcription factor subunit [Source:NCBI gene;Acc:102428458]
ENSMLUT00000005788	78	256	58	179	48	81	35	36	46	100	91.74	53	130	2.132	1.092	0.000122211	0.00214852	71	56	45	54	34	79	60	67	53	47	56.58	53	61	1.161	0.215	0.500583	1		GA binding protein transcription factor subunit beta 1 [Source:NCBI gene;Acc:102424994]
ENSMLUT00000009230	2742	1640	2840	1925	1640	1154	2082	1583	2418	1823	1984.56	2344	1625	0.696	-0.522	0.000122596	0.00214883	1836	2134	1656	1386	1256	1156	1118	1530	643	887	1360.08	1302	1419	1.11	0.15	0.400791	1	C1R	complement C1r [Source:NCBI gene;Acc:102433529]
ENSMLUT00000016859	75	706	101	1678	117	304	156	166	114	166	358.5	113	604	3.533	1.821	0.000122421	0.00214883	126	172	94	86	78	125	109	432	114	144	147.96	104	192	1.586	0.665	0.0235171	1	PREX1	phosphatidylinositol-3,4,5-trisphosphate dependent Rac exchange factor 1 [Source:HGNC Symbol;Acc:HGNC:32594]
ENSMLUT00000011733	135	76	84	60	272	139	39	18	120	55	99.72	130	70	0.537	-0.896	0.000123224	0.00215338	72	57	130	61	15	18	27	76	19	47	52.1	53	52	1.235	0.305	0.463059	1	SLC39A8	solute carrier family 39 member 8 [Source:HGNC Symbol;Acc:HGNC:20862]
ENSMLUT00000028705	271	436	487	466	227	1057	601	2158	343	529	657.6	386	929	2.082	1.058	0.000123056	0.00215338	235	300	327	423	318	222	198	363	247	397	302.86	265	341	1.28	0.357	0.106953	1
ENSMLUT00000017057	12	86	42	69	13	26	7	32	18	36	34.01	18	50	2.877	1.524	0.000124968	0.0021806	32	16	21	15	26	22	39	16	27	35	24.7	29	21	0.703	-0.508	0.192817	1	HELQ	helicase, POLQ like [Source:HGNC Symbol;Acc:HGNC:18536]
ENSMLUT00000024019	2199	1166	735	636	1303	900	1065	749	682	438	987.21	1197	778	0.677	-0.562	0.000125822	0.00219223	604	659	636	439	447	831	978	1195	528	1124	743.93	639	850	1.296	0.375	0.106715	1
ENSMLUT00000003624	116	50	39	35	83	34	70	26	97	39	58.86	81	37	0.47	-1.09	0.000126429	0.00219952	126	143	133	100	128	161	108	83	120	153	125.42	123	128	1.014	0.02	0.934281	1	CCDC28A	coiled-coil domain containing 28A [Source:NCBI gene;Acc:102437554]
ENSMLUT00000028937	6996	13938	1659	4322	3521	7203	3080	3556	1583	1821	4767.9	3368	6168	1.699	0.765	0.000126648	0.00220006	23	10	46	24	15	15	3	5	3	10	15.27	18	13	0.9	-0.152	0.767282	1
ENSMLUT00000006674	386	809	244	587	195	379	188	291	474	458	401.02	297	505	1.711	0.774	0.000131956	0.00228886	65	69	30	36	49	103	34	13	58	121	57.9	47	68	1.223	0.29	0.430509	1	SCNN1G	sodium channel epithelial 1 gamma subunit [Source:HGNC Symbol;Acc:HGNC:10602]
ENSMLUT00000028961	7	32	3	22	14	22	2	4	2	32	13.94	6	22	4.374	2.129	0.000132326	0.00229189	62	4	19	7	5	2	21	67	59	51	29.53	33	26	0.553	-0.854	0.191481	1	S100A1	S100 calcium binding protein A1 [Source:HGNC Symbol;Acc:HGNC:10486]
ENSMLUT00000005652	3948	10776	8845	7615	1787	8944	4419	12991	5144	7344	7181.25	4829	9534	2.19	1.131	0.00013472	0.00232989	1722	1612	2772	2448	2140	1407	1554	2595	2021	2741	2101.14	2042	2161	1.042	0.06	0.783536	1	TOB1	transducer of ERBB2, 1 [Source:NCBI gene;Acc:102423538]
ENSMLUT00000016934	14	44	36	104	19	93	15	21	30	49	42.51	23	62	2.509	1.327	0.000135887	0.00234661	31	25	15	25	13	17	10	21	29	20	20.62	20	22	1.186	0.246	0.544385	1	PLEKHG1	pleckstrin homology and RhoGEF domain containing G1 [Source:HGNC Symbol;Acc:HGNC:20884]
ENSMLUT00000004193	50	166	32	127	39	91	26	29	61	94	71.39	42	101	2.257	1.174	0.000138784	0.00239311	132	55	61	33	63	68	104	166	150	170	100.27	102	98	0.861	-0.216	0.494912	1	SAMD4A	sterile alpha motif domain containing 4A [Source:HGNC Symbol;Acc:HGNC:23023]
ENSMLUT00000001186	1137	793	1136	760	958	642	1677	1388	1094	697	1028.18	1200	856	0.698	-0.519	0.00014013	0.00241276	2190	2389	2573	2141	2179	2122	1699	1880	1840	2151	2116.34	2096	2137	1.027	0.038	0.829529	1	SLC17A5	solute carrier family 17 member 5 [Source:NCBI gene;Acc:102429489]
ENSMLUT00000002842	1589	819	1868	1320	2806	1603	2633	2519	2088	1332	1857.74	2197	1519	0.662	-0.594	0.000140902	0.00242248	1402	1529	1358	1490	1806	1686	1641	1313	1287	1253	1476.53	1499	1454	0.973	-0.04	0.811704	1		adaptor related protein complex 2 subunit beta 1 [Source:NCBI gene;Acc:102441155]
ENSMLUT00000002570	6	98	8	242	0	31	7	5	13	19	42.85	7	79	7.491	2.905	0.000143469	0.00245937	70	67	16	19	3	29	6	36	17	14	27.67	22	33	1.982	0.987	0.0602075	1	PIK3CG	phosphatidylinositol-4,5-bisphosphate 3-kinase catalytic subunit gamma [Source:NCBI gene;Acc:102439715]
ENSMLUT00000004447	59	32	52	28	72	36	70	29	83	39	50.01	67	33	0.491	-1.027	0.000143299	0.00245937	101	88	130	105	20	61	67	123	34	85	81.33	70	92	1.537	0.62	0.0661946	1	TTC39A	tetratricopeptide repeat domain 39A [Source:NCBI gene;Acc:102424902]
ENSMLUT00000015661	234	105	143	96	253	129	96	65	189	124	143.52	183	104	0.583	-0.777	0.000145489	0.00249035	225	241	275	224	225	277	265	248	246	250	247.51	247	248	1.004	0.006	0.974038	1	PDIK1L	PDLIM1 interacting kinase 1 like [Source:HGNC Symbol;Acc:HGNC:18981]
ENSMLUT00000013894	623	1653	883	1119	454	1349	634	688	610	899	891.25	641	1142	1.736	0.796	0.000145811	0.00249222	679	612	779	595	599	689	604	468	655	613	629.38	663	595	0.895	-0.16	0.360231	1	MGAT2	mannosyl (alpha-1,6-)-glycoprotein beta-1,2-N-acetylglucosaminyltransferase [Source:NCBI gene;Acc:102443083]
ENSMLUT00000000161	2	47	20	89	19	144	3	5	25	23	37.79	14	62	4.022	2.008	0.000148611	0.00253363	44	20	19	16	16	30	18	14	34	21	23.07	26	20	0.801	-0.32	0.434231	1	CKAP2L	cytoskeleton associated protein 2 like [Source:NCBI gene;Acc:102426553]
ENSMLUT00000015529	92	242	68	214	50	146	94	129	66	71	117.26	74	160	2.049	1.035	0.000148667	0.00253363	68	59	70	49	60	90	42	62	64	78	64.16	61	68	1.105	0.144	0.622832	1	FAS	Fas cell surface death receptor [Source:NCBI gene;Acc:102433075]
ENSMLUT00000001002	31	60	57	95	15	36	14	32	31	94	46.61	30	63	2.187	1.129	0.000151021	0.00256999	95	34	24	9	11	49	24	40	43	21	35.03	39	31	0.83	-0.268	0.608717	1	UTP11	UTP11, small subunit processome component [Source:NCBI gene;Acc:102417119]
ENSMLUT00000002662	135	67	154	77	130	78	107	80	157	79	106.46	137	76	0.562	-0.831	0.000151952	0.00258208	186	226	249	187	199	196	152	125	187	192	189.7	195	185	0.947	-0.079	0.696124	1	DIPK2A	divergent protein kinase domain 2A [Source:NCBI gene;Acc:102425630]
ENSMLUT00000012109	5993	2058	9454	6437	7584	3981	9550	7678	10120	7366	7022.08	8540	5504	0.592	-0.756	0.000153882	0.00261108	2612	2263	1691	1807	1811	1868	1974	1266	1695	1250	1823.69	1957	1691	0.853	-0.229	0.209861	1	UCP2	uncoupling protein 2 [Source:NCBI gene;Acc:102436293]
ENSMLUT00000007076	2120	3866	2326	2858	2655	4483	2242	2815	2622	4080	3006.67	2393	3620	1.492	0.577	0.00015602	0.00264353	1077	1143	1123	1089	1323	1720	1148	958	1466	1856	1290.28	1227	1353	1.072	0.101	0.554886	1	FAT1	FAT atypical cadherin 1 [Source:NCBI gene;Acc:102426403]
ENSMLUT00000000326	839	1633	1167	1751	600	1283	785	855	1093	1408	1141.38	897	1386	1.542	0.624	0.000157024	0.00265668	489	551	675	598	690	924	821	648	513	678	658.61	638	680	1.069	0.096	0.604645	1	ST14	suppression of tumorigenicity 14 [Source:NCBI gene;Acc:102430977]
ENSMLUT00000000264	1702	1141	1608	1424	1045	655	1479	886	3145	2223	1530.66	1796	1266	0.692	-0.532	0.000161079	0.00272134	1694	1490	1375	1123	1259	1723	906	1241	1329	1482	1362.23	1313	1412	1.084	0.117	0.51926	1	CTSA	cathepsin A [Source:NCBI gene;Acc:102417614]
ENSMLUT00000002116	143	271	95	96	26	103	21	50	19	72	89.49	61	118	2.25	1.17	0.000163769	0.00275803	39	12	13	9	13	30	7	25	16	7	17.06	18	17	0.931	-0.103	0.854209	1	ISYNA1	inositol-3-phosphate synthase 1 [Source:HGNC Symbol;Acc:HGNC:29821]
ENSMLUT00000009494	782	1743	631	1371	393	994	599	528	663	895	859.59	614	1106	1.715	0.778	0.000163958	0.00275803	456	460	264	316	279	618	202	136	236	277	324.43	287	361	1.168	0.224	0.340025	1	SUCO	SUN domain containing ossification factor [Source:NCBI gene;Acc:102437491]
ENSMLUT00000011198	9451	4599	8493	5332	9920	5710	11494	9565	15022	10151	8973.71	10876	7071	0.63	-0.667	0.000163735	0.00275803	9321	11874	8848	13722	12124	10564	10116	6162	9067	6131	9792.88	9895	9691	0.933	-0.1	0.76764	1	APP	amyloid beta precursor protein [Source:HGNC Symbol;Acc:HGNC:620]
ENSMLUT00000015196	29	148	49	395	48	113	75	85	31	43	101.6	46	157	2.732	1.45	0.000168762	0.00283476	27	51	47	70	55	57	42	116	48	46	55.91	44	68	1.508	0.593	0.0686742	1	RASGRP2	RAS guanyl releasing protein 2 [Source:NCBI gene;Acc:102427498]
ENSMLUT00000006757	235	793	1001	1608	136	555	255	270	1171	1452	747.48	560	936	1.94	0.956	0.000170077	0.00284459	318	408	734	1002	873	788	497	674	377	505	617.72	560	675	1.234	0.303	0.0862059	1	F2RL2	coagulation factor II thrombin receptor like 2 [Source:NCBI gene;Acc:102433394]
ENSMLUT00000008765	77	149	74	376	25	93	88	101	46	72	110	62	158	2.287	1.193	0.000170064	0.00284459	106	76	77	127	79	70	87	148	61	51	88.24	82	94	1.09	0.125	0.665272	1	ARAP3	ArfGAP with RhoGAP domain, ankyrin repeat and PH domain 3 [Source:NCBI gene;Acc:102436129]
ENSMLUT00000011422	17	58	130	209	15	53	27	67	29	37	64.35	44	85	2.195	1.135	0.000169667	0.00284459	218	235	53	39	148	210	88	73	101	98	126.41	122	131	0.996	-0.005	0.98202	1	NUAK2	NUAK family kinase 2 [Source:NCBI gene;Acc:102422394]
ENSMLUT00000002924	1444	2702	1483	3927	1469	2862	952	1093	1257	1342	1853.04	1321	2385	1.642	0.715	0.000170765	0.00285202	661	608	1069	742	1045	978	646	908	692	850	819.82	823	817	1.006	0.008	0.966727	1		dermatan sulfate epimerase [Source:NCBI gene;Acc:102441610]
ENSMLUT00000010806	654	432	616	385	456	453	729	356	551	246	487.82	601	374	0.617	-0.697	0.000171279	0.00285652	315	253	185	68	135	94	358	442	66	102	201.87	212	192	0.833	-0.264	0.333453	1	PI16	peptidase inhibitor 16 [Source:NCBI gene;Acc:102441287]
ENSMLUT00000014030	1181	1662	743	1461	784	1216	676	735	738	1129	1032.53	824	1241	1.483	0.568	0.000171979	0.00286411	416	379	300	246	284	549	230	214	222	249	308.85	290	327	1.084	0.117	0.591486	1	KLHL2	kelch like family member 2 [Source:NCBI gene;Acc:102429633]
ENSMLUT00000016744	849	1354	501	688	398	687	576	724	445	629	684.87	554	816	1.463	0.549	0.000174194	0.00289687	124	148	127	163	124	144	128	121	148	177	140.39	130	151	1.151	0.203	0.35005	1
ENSMLUT00000031215	393	200	151	113	165	73	190	154	236	112	178.65	227	130	0.579	-0.788	0.000175428	0.00291325	23	46	29	27	40	32	12	23	22	12	26.64	25	28	1.092	0.127	0.747045	1
ENSMLUT00000024274	121	560	107	407	57	346	145	121	163	204	223.07	119	328	2.586	1.371	0.000176314	0.00292381	207	233	161	221	192	242	200	117	128	83	178.51	178	179	0.952	-0.071	0.768517	1	ETS1	ETS proto-oncogene 1, transcription factor [Source:NCBI gene;Acc:102437429]
ENSMLUT00000003026	5	39	5	51	41	81	21	20	16	71	34.82	18	52	3.518	1.815	0.000177325	0.00293642	143	3	29	0	1	6	47	107	56	67	45.91	55	37	0.491	-1.026	0.329388	1		proline rich basic protein 1 [Source:NCBI gene;Acc:102432508]
ENSMLUT00000004401	1938	1163	2795	1602	2112	2161	1741	1031	1831	1155	1752.99	2083	1422	0.666	-0.587	0.000178912	0.00295851	3025	2266	1518	2886	995	1911	1971	2201	382	1208	1836.37	1578	2094	1.572	0.653	0.0122205	1	MYH11	myosin heavy chain 11 [Source:NCBI gene;Acc:102428940]
ENSMLUT00000001005	58	33	116	54	61	21	253	135	83	61	87.37	114	61	0.523	-0.934	0.000181871	0.00299224	40	33	34	56	73	54	68	79	118	108	66.3	67	66	1.013	0.018	0.949979	1		seryl-tRNA synthetase 2, mitochondrial [Source:NCBI gene;Acc:102418898]
ENSMLUT00000003714	1507	852	1845	1081	2121	1337	2191	1962	1917	1498	1630.93	1916	1346	0.681	-0.554	0.000181837	0.00299224	1012	1198	1172	1002	1265	1198	921	952	1035	1171	1092.7	1081	1104	1.023	0.033	0.842128	1	EEF2K	eukaryotic elongation factor 2 kinase [Source:NCBI gene;Acc:102422121]
ENSMLUT00000012963	759	451	403	325	1078	540	555	379	576	453	551.9	674	430	0.663	-0.594	0.000181501	0.00299224	624	563	635	628	713	710	633	446	666	560	617.73	654	581	0.88	-0.184	0.283567	1	DYNC1LI2	dynein cytoplasmic 1 light intermediate chain 2 [Source:HGNC Symbol;Acc:HGNC:2966]
ENSMLUT00000013210	351	551	334	432	243	467	242	337	328	507	379.17	300	459	1.529	0.613	0.000181976	0.00299224	353	385	274	368	273	383	394	306	324	307	336.76	324	350	1.086	0.119	0.550138	1		RNA binding motif protein X-linked [Source:NCBI gene;Acc:102431935]
ENSMLUT00000000279	131	267	71	150	87	147	54	64	78	143	119.2	84	154	1.761	0.816	0.000186058	0.00305154	122	122	123	100	72	77	58	53	84	77	88.95	92	86	0.935	-0.096	0.6986	1	CFAP20	cilia and flagella associated protein 20 [Source:NCBI gene;Acc:102422019]
ENSMLUT00000026297	42	7	35	28	49	21	54	19	119	54	42.79	60	26	0.412	-1.279	0.000186104	0.00305154	NA	NA	NA	NA	NA	NA	NA	NA	NA	NA	NA	NA	NA	NA	NA	NA	NA
ENSMLUT00000008520	249	400	168	362	241	368	182	301	332	398	300.14	234	366	1.594	0.673	0.000187679	0.00307304	303	340	136	187	274	360	211	274	128	159	237.11	210	264	1.264	0.338	0.0739477	1	ARNTL	aryl hydrocarbon receptor nuclear translocator like [Source:NCBI gene;Acc:102429587]
ENSMLUT00000005734	6	18	12	24	3	22	12	24	3	30	15.27	7	24	3.612	1.853	0.000190743	0.00311884	112	3	15	20	16	0	30	160	84	75	51.32	51	52	0.506	-0.984	0.272524	1	SGCD	sarcoglycan delta [Source:NCBI gene;Acc:102442552]
ENSMLUT00000001904	1756	1106	1000	767	1611	1084	1387	1094	1316	893	1201.5	1414	989	0.705	-0.504	0.000192398	0.00314152	775	920	900	918	1102	935	953	858	968	866	919.47	940	899	0.963	-0.055	0.745409	1	UBTF	upstream binding transcription factor [Source:NCBI gene;Acc:102423393]
ENSMLUT00000008579	312	748	545	1119	382	713	634	582	367	537	594.04	448	740	1.653	0.725	0.000193471	0.00315463	573	227	362	354	217	246	446	813	743	586	456.82	468	445	0.915	-0.128	0.636768	1
ENSMLUT00000028685	478	190	277	175	280	184	285	250	386	210	271.56	341	202	0.601	-0.735	0.000195089	0.00317658	186	216	214	164	122	139	205	154	125	106	163.01	170	156	0.915	-0.128	0.557082	1	MANSC1	MANSC domain containing 1 [Source:HGNC Symbol;Acc:HGNC:25505]
ENSMLUT00000008560	24	81	97	103	22	74	15	44	37	82	57.83	39	77	2.292	1.196	0.000206926	0.00336464	13	7	15	13	12	18	26	12	6	14	13.56	14	13	0.926	-0.111	0.81679	1	CYP24A1	1,25-dihydroxyvitamin D(3) 24-hydroxylase, mitochondrial [Source:NCBI gene;Acc:102432347]
ENSMLUT00000004764	6	63	8	75	5	17	14	17	7	15	22.8	8	37	3.812	1.93	0.000209905	0.00340833	27	20	13	9	14	36	16	16	33	35	21.75	21	23	1.09	0.124	0.764412	1
ENSMLUT00000013184	5	27	45	60	5	28	12	28	31	83	32.42	20	45	2.706	1.436	0.00021087	0.00341926	121	9	15	1	1	15	16	163	40	50	43.01	39	48	1.066	0.092	0.929455	1	CLIC5	chloride intracellular channel 5 [Source:NCBI gene;Acc:102422017]
ENSMLUT00000001066	369	1062	936	951	250	564	514	1615	416	439	711.65	497	926	1.855	0.892	0.000211524	0.00342069	430	754	764	776	1080	768	694	756	1201	1732	895.37	834	957	1.148	0.199	0.333749	1	RIPK4	receptor interacting serine/threonine kinase 4 [Source:HGNC Symbol;Acc:HGNC:496]
ENSMLUT00000005198	413	570	575	772	274	401	374	594	398	623	499.31	407	592	1.465	0.551	0.000211837	0.00342069	376	447	449	472	521	492	476	412	579	692	491.47	480	503	1.041	0.058	0.750862	1	EMD	emerin [Source:NCBI gene;Acc:102416954]
ENSMLUT00000010961	860	674	829	543	922	672	1430	999	1190	793	891.15	1046	736	0.705	-0.504	0.000211777	0.00342069	1946	2263	1733	1917	1766	1924	1925	1725	963	1458	1762.08	1667	1857	1.136	0.184	0.300082	1	ADCY6	adenylate cyclase 6 [Source:HGNC Symbol;Acc:HGNC:237]
ENSMLUT00000004380	1250	639	858	651	1574	927	967	809	1004	754	943.21	1131	756	0.678	-0.56	0.000215853	0.00348074	882	848	955	825	921	1157	1214	963	858	779	940.2	966	914	0.944	-0.083	0.633768	1	MARF1	meiosis regulator and mRNA stability factor 1 [Source:HGNC Symbol;Acc:HGNC:29562]
ENSMLUT00000015756	81	256	93	164	170	241	41	49	78	174	134.77	93	177	1.852	0.889	0.000216346	0.00348389	242	164	109	107	86	217	136	149	106	156	147.15	136	159	1.213	0.279	0.317395	1	PTCD3	pentatricopeptide repeat domain 3 [Source:NCBI gene;Acc:102441069]
ENSMLUT00000015466	390	1068	528	678	248	498	414	512	281	386	500.27	372	628	1.641	0.714	0.000217633	0.00349793	200	218	271	348	250	179	211	142	357	417	259.16	258	261	0.959	-0.061	0.772455	1	GJB5	gap junction protein beta 5 [Source:NCBI gene;Acc:102442887]
ENSMLUT00000027994	46	556	87	1352	68	243	107	132	74	67	273.14	76	470	3.753	1.908	0.000217817	0.00349793	140	169	99	95	77	114	92	267	60	98	121.04	94	149	1.519	0.603	0.0271908	1	ARHGAP45	Rho GTPase activating protein 45 [Source:HGNC Symbol;Acc:HGNC:17102]
ENSMLUT00000013688	695	1030	573	814	513	728	326	443	385	578	608.39	498	719	1.436	0.522	0.000220014	0.00352838	407	412	494	468	386	423	390	394	424	468	426.58	420	433	1.032	0.045	0.801776	1		SUB1 homolog, transcriptional regulator [Source:NCBI gene;Acc:102421074]
ENSMLUT00000012583	209	497	410	404	112	275	171	269	370	620	333.68	254	413	1.711	0.775	0.000220555	0.00353221	603	513	755	499	543	879	595	437	467	592	588.47	593	584	0.966	-0.049	0.819634	1	MEX3C	mex-3 RNA binding family member C [Source:HGNC Symbol;Acc:HGNC:28040]
ENSMLUT00000017318	22	4	38	15	87	19	19	12	5	1	22.14	34	10	0.325	-1.623	0.000221164	0.00353711	NA	NA	NA	NA	NA	NA	NA	NA	NA	NA	NA	NA	NA	NA	NA	NA	NA	PRKG2	protein kinase cGMP-dependent 2 [Source:NCBI gene;Acc:102423140]
ENSMLUT00000012877	173	77	118	83	127	103	144	58	143	63	108.98	141	77	0.54	-0.889	0.000222365	0.00355146	122	115	89	81	29	62	124	200	41	86	94.87	81	109	1.409	0.495	0.0860626	1	FARP1	FERM, ARH/RhoGEF and pleckstrin domain protein 1 [Source:HGNC Symbol;Acc:HGNC:3591]
ENSMLUT00000012508	738	1209	1319	1207	670	1794	605	1044	602	984	1017.08	787	1248	1.624	0.7	0.000224818	0.00358575	307	364	549	480	380	327	475	410	521	498	430.99	446	416	0.941	-0.087	0.634329	1		ubiquitin-conjugating enzyme E2 S-like [Source:NCBI gene;Acc:102429702]
ENSMLUT00000002123	1718	3048	1986	2612	1187	2303	1377	1691	1510	1896	1932.57	1556	2310	1.474	0.56	0.000226043	0.00359546	1196	1348	1289	937	1335	1281	1174	866	853	1072	1135.15	1169	1101	0.939	-0.091	0.617999	1	HIP1R	huntingtin interacting protein 1 related [Source:NCBI gene;Acc:102428234]
ENSMLUT00000028985	1261	572	1034	808	1131	561	1064	795	1413	1232	987.2	1181	794	0.65	-0.621	0.000226036	0.00359546	62	60	87	121	36	31	110	65	89	41	70.19	77	64	0.803	-0.317	0.308501	1
ENSMLUT00000014961	597	1085	905	1187	438	890	588	795	818	955	825.63	669	982	1.498	0.584	0.00022762	0.00361563	637	682	769	749	841	826	702	647	751	764	736.84	740	734	0.992	-0.011	0.947076	1	CRKL	CRK like proto-oncogene, adaptor protein [Source:NCBI gene;Acc:102420269]
ENSMLUT00000023571	29	11	117	25	76	31	101	69	95	63	61.66	84	40	0.446	-1.165	0.00022806	0.0036177	263	164	203	118	230	157	290	368	224	205	222.42	242	202	0.782	-0.354	0.109519	1	FDFT1	farnesyl-diphosphate farnesyltransferase 1 [Source:NCBI gene;Acc:102429845]
ENSMLUT00000011818	107	308	151	230	89	229	119	136	165	253	178.7	126	231	1.804	0.852	0.000228592	0.00362123	260	185	219	193	242	223	354	340	373	306	269.58	290	249	0.856	-0.225	0.22381	1	ZBED5	zinc finger BED-type containing 5 [Source:NCBI gene;Acc:102436350]
ENSMLUT00000008248	50	84	74	232	67	105	0	0	66	147	82.54	51	114	2.092	1.065	0.00023362	0.00369587	NA	NA	NA	NA	NA	NA	NA	NA	NA	NA	NA	NA	NA	NA	NA	NA	NA
ENSMLUT00000006984	232	76	185	122	216	136	48	0	220	122	135.69	180	91	0.385	-1.378	0.00023486	0.00371048	502	548	703	1053	750	553	589	704	1098	1031	753.21	728	778	1.062	0.087	0.646804	1	PON3	paraoxonase 3 [Source:NCBI gene;Acc:102441484]
ENSMLUT00000002737	693	1500	577	998	551	870	422	453	746	974	778.37	598	959	1.529	0.612	0.000235891	0.00372173	431	510	376	390	622	589	425	302	357	452	445.17	442	449	1.011	0.015	0.938733	1	FHDC1	FH2 domain containing 1 [Source:HGNC Symbol;Acc:HGNC:29363]
ENSMLUT00000031239	3	30	28	34	18	47	29	66	5	79	33.87	17	51	3.524	1.817	0.000236417	0.003725	94	11	33	15	5	15	54	111	121	124	58.27	61	55	0.809	-0.305	0.568387	1		L-lactate dehydrogenase B chain-like [Source:NCBI gene;Acc:102436121]
ENSMLUT00000016091	2486	4167	4718	4663	2057	4281	2400	4429	2998	4460	3665.99	2932	4400	1.569	0.649	0.000237503	0.00373707	1880	1769	1617	1441	1392	1983	1002	814	1044	1206	1414.71	1387	1443	1.023	0.033	0.85616	1	DNAJA1	DnaJ heat shock protein family (Hsp40) member A1 [Source:NCBI gene;Acc:102436597]
ENSMLUT00000026345	762	1180	565	686	803	1236	600	774	382	655	764.27	622	906	1.449	0.535	0.00024385	0.00383179	369	408	585	507	542	318	714	611	585	557	519.65	559	480	0.857	-0.223	0.245342	1
ENSMLUT00000009786	47	134	71	141	25	109	79	98	50	75	82.77	54	111	2.101	1.071	0.000245253	0.00384866	57	63	65	61	46	109	63	47	63	61	63.61	59	68	1.121	0.165	0.598417	1
ENSMLUT00000009655	9	38	19	82	12	17	6	11	9	26	22.98	11	35	2.796	1.483	0.000246349	0.00386067	22	18	12	7	13	14	7	5	19	19	13.51	15	13	0.824	-0.279	0.509373	1		inka box actin regulator 2 [Source:NCBI gene;Acc:102418039]
ENSMLUT00000007416	77	104	52	128	27	159	134	192	0	37	91.21	58	124	3.119	1.641	0.000248719	0.0038926	0	0	10	88	36	54	0	59	45	11	30.38	18	42	3.281	1.714	0.0806277	1
ENSMLUT00000000631	1252	761	1277	804	998	747	1814	1589	975	641	1085.79	1263	908	0.698	-0.519	0.000249421	0.00389317	1117	1333	1436	1780	1219	874	1126	1250	1367	1211	1271.29	1253	1290	1.009	0.014	0.939339	1	SBF2	SET binding factor 2 [Source:HGNC Symbol;Acc:HGNC:2135]
ENSMLUT00000017075	2530	1500	1733	1171	3095	2161	1766	1550	2109	1446	1906.03	2247	1566	0.7	-0.514	0.000249264	0.00389317	1338	1738	1931	2245	2641	1705	2326	1779	1731	1654	1908.58	1993	1824	0.935	-0.098	0.620398	1	BRAP	BRCA1 associated protein [Source:NCBI gene;Acc:102438949]
ENSMLUT00000006123	127	207	115	216	133	254	73	101	166	237	162.83	123	203	1.635	0.709	0.000251795	0.00392498	239	154	204	238	184	207	148	196	126	162	185.87	180	191	1.073	0.102	0.642152	1	YTHDC2	YTH domain containing 2 [Source:NCBI gene;Acc:102436091]
ENSMLUT00000028412	89	155	58	163	81	170	49	56	85	148	105.4	72	138	1.848	0.886	0.000252243	0.00392673	245	234	155	194	146	318	85	90	273	204	194.45	181	208	1.155	0.208	0.389041	1	LEMD3	LEM domain containing 3 [Source:HGNC Symbol;Acc:HGNC:28887]
ENSMLUT00000008797	53	41	163	53	27	28	253	38	172	54	88.29	134	43	0.402	-1.316	0.000253357	0.00393882	90	782	102	870	895	685	520	258	518	368	508.73	425	593	1.699	0.764	0.1841	1	CILP	cartilage intermediate layer protein [Source:NCBI gene;Acc:102427243]
ENSMLUT00000001150	6	31	13	35	1	20	9	11	10	33	16.84	8	26	3.323	1.733	0.000256627	0.00398436	23	31	24	24	20	64	23	15	31	63	31.86	24	39	1.455	0.541	0.174605	1	OTUB2	OTU deubiquitinase, ubiquitin aldehyde binding 2 [Source:NCBI gene;Acc:102429840]
ENSMLUT00000012913	436	764	176	441	248	439	202	239	238	295	347.88	260	436	1.63	0.705	0.000259657	0.00402606	541	363	308	212	380	543	304	452	361	373	383.77	379	389	1.004	0.006	0.977456	1	UBE2B	ubiquitin conjugating enzyme E2 B [Source:NCBI gene;Acc:102431653]
ENSMLUT00000002687	1825	514	2180	1228	2364	1365	2605	2215	3786	3306	2138.95	2552	1726	0.588	-0.765	0.000263024	0.00407286	4193	5078	2596	2996	4507	3590	4343	4502	3159	2887	3785.1	3760	3811	1.011	0.016	0.944154	1	CAT	catalase [Source:NCBI gene;Acc:102422808]
ENSMLUT00000014035	506	714	702	1235	456	819	272	342	537	672	625.5	495	756	1.478	0.564	0.000264851	0.00409574	667	763	1195	1290	834	976	636	853	2033	1756	1100.36	1073	1128	1.108	0.148	0.385757	1	MSMO1	methylsterol monooxygenase 1 [Source:NCBI gene;Acc:102429336]
ENSMLUT00000000446	5	23	18	17	1	11	2	24	0	34	13.44	5	22	6.62	2.727	0.000269493	0.00416202	44	21	32	29	41	40	37	59	51	78	43.42	41	45	1.025	0.036	0.918973	1	MLF1	myeloid leukemia factor 1 [Source:NCBI gene;Acc:102433576]
ENSMLUT00000010055	35	78	42	73	15	54	18	24	21	72	43.21	26	60	2.272	1.184	0.000271864	0.00419309	NA	NA	NA	NA	NA	NA	NA	NA	NA	NA	NA	NA	NA	NA	NA	NA	NA	CELA1	chymotrypsin like elastase family member 1 [Source:NCBI gene;Acc:102425049]
ENSMLUT00000007003	414	207	277	214	531	279	586	458	473	333	377.07	456	298	0.646	-0.63	0.000276232	0.00425485	363	308	300	306	474	301	413	307	361	218	335.04	382	288	0.757	-0.402	0.039223	1	GPR107	G protein-coupled receptor 107 [Source:HGNC Symbol;Acc:HGNC:17830]
ENSMLUT00000008205	42298	62230	14988	40621	19784	31647	9749	17177	16621	23152	27826.8	20688	34965	1.731	0.792	0.000276767	0.00425748	8076	12749	14281	18907	10883	12807	21911	25131	13361	13453	15156.1	13702	16609	1.232	0.301	0.379508	1		protein S100-A7 [Source:NCBI gene;Acc:102424629]
ENSMLUT00000009207	559	246	217	162	1097	552	313	272	330	225	397.32	503	291	0.626	-0.676	0.000279615	0.00429464	282	316	418	395	396	379	370	239	240	282	331.95	341	322	0.949	-0.075	0.701607	1	ZNF395	zinc finger protein 395 [Source:HGNC Symbol;Acc:HGNC:18737]
ENSMLUT00000014596	183	98	206	110	152	47	315	212	190	163	167.75	209	126	0.562	-0.831	0.000279918	0.00429464	353	389	397	394	381	487	247	228	270	276	342.13	330	355	1.059	0.082	0.653404	1	B4GAT1	beta-1,4-glucuronyltransferase 1 [Source:NCBI gene;Acc:102435475]
ENSMLUT00000015512	258	116	537	280	170	193	248	113	357	197	247.07	314	180	0.579	-0.787	0.000281506	0.00431336	914	758	298	224	131	383	178	261	101	376	362.15	324	400	1.567	0.648	0.0411687	1	ACTA2	actin, alpha 2, smooth muscle, aorta [Source:NCBI gene;Acc:102425464]
ENSMLUT00000011572	236	448	289	356	319	576	186	424	112	129	307.52	228	387	1.626	0.702	0.000282013	0.00431547	108	111	208	238	45	52	287	265	165	275	175.37	163	188	1.158	0.212	0.329589	1	GADD45G	growth arrest and DNA damage inducible gamma [Source:NCBI gene;Acc:102429644]
ENSMLUT00000008197	542	251	619	518	777	250	734	565	565	426	524.64	647	402	0.595	-0.749	0.000283443	0.00433168	285	258	246	259	285	316	380	404	412	375	321.84	322	322	1.003	0.004	0.980253	1		prohibitin [Source:NCBI gene;Acc:102437007]
ENSMLUT00000025050	6	38	78	61	13	151	67	231	16	34	69.43	36	103	3.195	1.676	0.000289879	0.00442425	NA	NA	NA	NA	NA	NA	NA	NA	NA	NA	NA	NA	NA	NA	NA	NA	NA
ENSMLUT00000002130	408	197	198	153	1025	652	237	204	307	147	352.76	435	271	0.627	-0.673	0.00029222	0.00445416	107	128	96	124	35	133	163	155	81	132	115.41	96	134	1.52	0.604	0.0392751	1	MYB	MYB proto-oncogene, transcription factor [Source:HGNC Symbol;Acc:HGNC:7545]
ENSMLUT00000002274	885	505	927	616	1064	571	845	618	938	874	784.24	932	637	0.674	-0.568	0.000293882	0.00447366	1441	1465	1441	1419	1210	1435	1471	1464	1243	1380	1396.91	1361	1433	1.056	0.078	0.630278	1	RPN2	ribophorin II [Source:NCBI gene;Acc:102428695]
ENSMLUT00000024446	4186	2966	5186	3175	4904	3722	7713	5862	6392	3729	4783.5	5676	3891	0.681	-0.555	0.000296048	0.00450078	7955	9596	3807	4018	7182	5687	6478	4765	4437	4682	5860.73	5972	5750	0.952	-0.07	0.787796	1
ENSMLUT00000005688	75	273	139	329	97	160	89	101	117	169	155	103	206	1.876	0.908	0.000296685	0.0045046	287	226	285	303	335	378	227	215	239	314	280.82	275	287	1.032	0.045	0.814335	1	SIKE1	suppressor of IKBKE 1 [Source:NCBI gene;Acc:102427649]
ENSMLUT00000010596	29	97	55	97	35	57	16	21	36	119	56.2	34	78	2.153	1.107	0.00029707	0.0045046	5	15	11	27	16	33	6	14	21	47	19.43	12	27	2.352	1.234	0.00175697	0.67766	CDC6	cell division cycle 6 [Source:NCBI gene;Acc:102419962]
ENSMLUT00000006066	84	37	334	215	484	215	288	151	246	241	229.45	287	172	0.585	-0.773	0.000298189	0.00451571	690	713	724	856	1327	1024	681	458	400	389	726.16	764	688	0.909	-0.138	0.45504	1	ASS1	argininosuccinate synthase 1 [Source:NCBI gene;Acc:102435800]
ENSMLUT00000015056	4225	5990	4391	4303	2207	5771	3099	6293	2112	3399	4178.78	3207	5151	1.641	0.714	0.000300811	0.00454952	1646	2364	2170	2227	2717	2135	1886	2420	4281	5019	2686.56	2540	2833	1.118	0.161	0.438523	1	CCNL1	cyclin L1 [Source:NCBI gene;Acc:102435737]
ENSMLUT00000015774	1626	2354	4427	4587	3966	5488	820	1726	2375	5508	3287.61	2643	3933	1.588	0.667	0.000301449	0.00455329	1593	1646	894	747	927	1385	844	584	824	1239	1068.37	1016	1120	1.062	0.087	0.666331	1	BIRC3	baculoviral IAP repeat containing 3 [Source:NCBI gene;Acc:102424316]
ENSMLUT00000001783	153	431	491	668	173	321	205	288	434	535	370.02	291	449	1.637	0.711	0.000304805	0.00459468	626	714	493	498	557	788	846	658	515	597	629.21	607	651	1.08	0.111	0.541287	1	PFKP	phosphofructokinase, platelet [Source:NCBI gene;Acc:102422671]
ENSMLUT00000016377	476	628	306	559	378	518	253	408	521	695	474.4	387	562	1.478	0.564	0.000304976	0.00459468	571	415	324	212	243	539	257	296	128	250	323.53	305	342	1.183	0.243	0.365935	1	DIDO1	death inducer-obliterator 1 [Source:NCBI gene;Acc:102435610]
ENSMLUT00000013751	1802	4645	975	1540	1256	2778	1196	1507	2056	2038	1979.39	1457	2502	1.623	0.698	0.000306107	0.00460579	185	224	476	504	448	476	247	238	542	519	385.77	380	392	1.046	0.065	0.720703	1	TES	testin LIM domain protein [Source:NCBI gene;Acc:102440427]
ENSMLUT00000009169	3	3	22	8	103	30	84	32	8	3	29.73	44	15	0.377	-1.407	0.000307241	0.00461691	246	497	157	106	138	153	34	63	42	42	147.93	123	172	1.228	0.297	0.28287	1	CNTN1	contactin 1 [Source:HGNC Symbol;Acc:HGNC:2171]
ENSMLUT00000010373	1	19	8	35	1	4	1	9	20	34	13.2	6	20	4.163	2.058	0.00031354	0.00469393	44	32	10	17	13	48	15	9	25	16	22.92	21	24	1.113	0.154	0.743517	1	KBTBD8	kelch repeat and BTB domain containing 8 [Source:HGNC Symbol;Acc:HGNC:30691]
ENSMLUT00000030554	115	37	896	581	622	308	510	549	478	260	435.76	524	347	0.587	-0.768	0.000313571	0.00469393	83	109	136	607	268	146	362	171	1387	1104	437.19	447	427	1.003	0.004	0.991181	1
ENSMLUT00000031004	623	1040	1064	1188	345	929	661	918	441	614	782.34	627	938	1.568	0.649	0.000313127	0.00469393	630	674	427	735	721	618	694	581	832	795	670.66	661	681	1.045	0.064	0.742946	1	S1PR1	sphingosine-1-phosphate receptor 1 [Source:NCBI gene;Acc:102436206]
ENSMLUT00000027066	134	70	270	162	230	131	247	188	250	171	185.23	226	144	0.625	-0.677	0.000314935	0.00470831	174	170	144	240	193	181	127	126	136	129	162.01	155	169	1.076	0.105	0.636985	1	PIGK	phosphatidylinositol glycan anchor biosynthesis class K [Source:NCBI gene;Acc:102428764]
ENSMLUT00000015405	1132	2083	816	1870	1323	1884	789	985	1242	1373	1349.83	1060	1639	1.526	0.61	0.000317341	0.00473823	612	716	666	629	495	840	351	218	324	419	526.95	490	564	1.09	0.125	0.57417	1	ERO1A	endoplasmic reticulum oxidoreductase 1 alpha [Source:NCBI gene;Acc:102441759]
ENSMLUT00000012647	113	695	94	819	136	300	123	124	114	137	265.5	116	415	2.687	1.426	0.000318616	0.0047512	413	593	422	481	401	499	283	451	473	398	441.41	398	484	1.222	0.289	0.144824	1	SRGN	serglycin [Source:NCBI gene;Acc:102420001]
ENSMLUT00000008466	13	72	53	84	4	26	15	20	6	22	31.38	18	45	2.889	1.531	0.000323547	0.00481859	NA	NA	NA	NA	NA	NA	NA	NA	NA	NA	NA	NA	NA	NA	NA	NA	NA	ADAMTS8	ADAM metallopeptidase with thrombospondin type 1 motif 8 [Source:HGNC Symbol;Acc:HGNC:224]
ENSMLUT00000009213	73	78	89	146	19	66	30	78	23	86	68.69	47	91	2.177	1.123	0.000324844	0.00483175	229	25	40	34	8	13	71	156	92	132	80.03	88	72	0.912	-0.132	0.79821	1		synaptopodin 2 [Source:NCBI gene;Acc:102433132]
ENSMLUT00000013258	5	6	36	72	3	15	5	20	20	66	24.79	14	36	2.764	1.467	0.000325608	0.00483695	35	23	18	9	28	31	14	21	14	52	24.51	22	27	1.166	0.221	0.630515	1	ARSI	arylsulfatase family member I [Source:NCBI gene;Acc:102440038]
ENSMLUT00000031250	50	91	41	103	49	87	26	32	28	93	59.84	39	81	2.048	1.034	0.000327483	0.00485863	74	14	42	34	13	23	40	101	66	105	51.03	47	55	1.071	0.099	0.837139	1	MYORG	myogenesis regulating glycosidase (putative) [Source:NCBI gene;Acc:102428727]
ENSMLUT00000008938	0	63	2	58	10	30	6	4	4	22	19.91	4	35	7.236	2.855	0.000332337	0.00491975	NA	NA	NA	NA	NA	NA	NA	NA	NA	NA	NA	NA	NA	NA	NA	NA	NA	NUP210	nucleoporin 210 [Source:HGNC Symbol;Acc:HGNC:30052]
ENSMLUT00000029543	97	109	247	654	35	66	131	184	236	433	219.15	149	289	1.716	0.779	0.000332444	0.00491975	229	237	196	218	165	210	143	136	157	187	187.86	178	198	1.107	0.147	0.447962	1	CNN3	calponin-3 [Source:NCBI gene;Acc:102437166]
ENSMLUT00000009352	9750	12826	4628	9358	812	2250	6063	8174	11197	14216	7927.42	6490	9365	1.654	0.726	0.000333707	0.00493219	266	390	528	776	466	342	670	468	414	447	476.62	469	485	1.036	0.051	0.818719	1
ENSMLUT00000016378	4389	2514	5810	4094	3579	2139	3015	2040	4770	4235	3658.53	4313	3004	0.68	-0.557	0.00033944	0.00501059	2337	2423	1897	1972	3065	2405	3289	1844	3422	2049	2470.36	2802	2139	0.778	-0.363	0.0851814	1	DMKN	dermokine [Source:HGNC Symbol;Acc:HGNC:25063]
ENSMLUT00000028264	10	38	9	72	9	12	8	18	4	12	19.09	8	30	3.196	1.676	0.000345213	0.00508939	22	21	12	3	12	10	12	11	8	16	12.81	13	12	0.863	-0.212	0.65996	1	RHOF	ras homolog family member F, filopodia associated [Source:NCBI gene;Acc:102423148]
ENSMLUT00000028973	101	157	37	139	6	22	101	168	30	45	80.8	55	106	2.061	1.044	0.000348616	0.00513309	19	22	13	21	17	29	29	17	2	5	17.48	16	19	1.242	0.313	0.47403	1
ENSMLUT00000001664	47	91	64	170	61	111	41	61	67	101	81.39	56	107	1.843	0.882	0.00035529	0.00522477	19	12	25	40	7	11	19	39	7	14	19.19	15	23	1.442	0.528	0.215924	1	PARP8	poly(ADP-ribose) polymerase family member 8 [Source:HGNC Symbol;Acc:HGNC:26124]
ENSMLUT00000016643	1480	1851	672	1213	913	3070	607	892	1792	2012	1450.19	1093	1808	1.65	0.723	0.0003579	0.00525655	424	639	280	484	651	697	223	144	297	398	423.76	375	472	1.203	0.267	0.235867	1	IFIT2	interferon induced protein with tetratricopeptide repeats 2 [Source:HGNC Symbol;Acc:HGNC:5409]
ENSMLUT00000013670	25	13	49	22	49	25	21	3	58	27	29.31	40	18	0.415	-1.268	0.000358368	0.00525681	176	165	242	113	30	113	231	194	53	198	151.41	146	157	1.346	0.429	0.285344	1	SEMA4G	semaphorin 4G [Source:HGNC Symbol;Acc:HGNC:10735]
ENSMLUT00000000800	143	101	306	140	173	111	236	174	275	163	182.29	227	138	0.618	-0.694	0.000360744	0.00528504	210	211	228	223	229	237	231	221	183	192	216.39	216	217	1.003	0.004	0.982936	1	MRTFB	myocardin related transcription factor B [Source:NCBI gene;Acc:102419356]
ENSMLUT00000013460	14	2	13	3	17	7	19	9	15	1	10.03	16	4	0.271	-1.882	0.000361963	0.00529625	NA	NA	NA	NA	NA	NA	NA	NA	NA	NA	NA	NA	NA	NA	NA	NA	NA	ZNF365	zinc finger protein 365 [Source:NCBI gene;Acc:102417820]
ENSMLUT00000022600	27	71	47	61	36	107	22	67	55	79	57.23	37	77	2.098	1.069	0.000363331	0.00530963	23	7	17	9	0	17	32	0	7	9	12.14	16	8	0.609	-0.716	0.484647	1		histone H4 [Source:NCBI gene;Acc:102424579]
ENSMLUT00000002125	179	63	83	96	1003	683	142	16	833	357	345.47	448	243	0.444	-1.17	0.000365032	0.00532783	997	722	916	412	2	394	571	1063	162	799	603.81	530	678	2.329	1.22	0.116164	1	CRISP3	cysteine-rich secretory protein 3 [Source:NCBI gene;Acc:102424412]
ENSMLUT00000003991	0	22	0	27	1	7	14	20	5	15	11.05	4	18	6.913	2.789	0.000366039	0.00533587	27	21	17	12	66	36	42	49	83	80	43.17	47	40	0.816	-0.294	0.379446	1		phosphodiesterase 4C [Source:NCBI gene;Acc:102430661]
ENSMLUT00000001786	2	15	22	61	1	11	4	15	6	10	14.7	7	22	3.291	1.718	0.000366843	0.00534092	111	121	135	91	239	363	135	85	166	215	166.12	157	175	0.992	-0.011	0.963178	1	RASAL1	RAS protein activator like 1 [Source:HGNC Symbol;Acc:HGNC:9873]
ENSMLUT00000009015	63	186	61	110	77	220	27	43	113	128	102.71	68	137	1.93	0.948	0.000368562	0.00535928	98	45	58	41	39	67	77	85	49	49	60.76	64	57	0.897	-0.157	0.630252	1	FAM208A	family with sequence similarity 208 member A [Source:HGNC Symbol;Acc:HGNC:30314]
ENSMLUT00000013844	13	87	8	57	1	12	4	1	3	10	19.64	6	33	4.064	2.023	0.000370709	0.0053838	18	13	8	5	5	17	11	2	9	2	9.14	10	8	0.648	-0.626	0.298497	1	MARCKSL1	MARCKS like 1 [Source:HGNC Symbol;Acc:HGNC:7142]
ENSMLUT00000003910	12	12	1	15	0	30	0	7	2	9	8.69	3	15	7.901	2.982	0.000373893	0.00542331	NA	NA	NA	NA	NA	NA	NA	NA	NA	NA	NA	NA	NA	NA	NA	NA	NA	RNF17	ring finger protein 17 [Source:NCBI gene;Acc:102429970]
ENSMLUT00000011527	197	521	650	1372	125	324	208	170	448	633	464.8	326	604	1.763	0.818	0.000375975	0.00544675	629	615	735	455	201	499	442	590	307	565	503.8	463	545	1.295	0.373	0.157393	1	SLC45A3	solute carrier family 45 member 3 [Source:NCBI gene;Acc:102423601]
ENSMLUT00000001051	239	451	225	344	136	355	125	124	182	313	249.3	181	317	1.675	0.744	0.000377133	0.00545676	171	170	78	119	98	190	86	77	110	142	124.03	109	140	1.28	0.357	0.156008	1		glycerol kinase [Source:NCBI gene;Acc:102421950]
ENSMLUT00000003908	279	386	520	655	181	291	471	661	659	1082	518.61	422	615	1.451	0.537	0.000380166	0.00549385	1301	1076	616	778	585	906	436	408	579	560	724.53	703	746	1.079	0.109	0.565863	1	NFE2L2	nuclear factor, erythroid 2 like 2 [Source:NCBI gene;Acc:102437649]
ENSMLUT00000000693	143	71	102	80	190	110	27	0	186	89	99.67	130	70	0.456	-1.132	0.000383835	0.00554001	313	189	113	40	0	74	79	155	30	144	113.62	107	120	2.082	1.058	0.15707	1	KMO	kynurenine 3-monooxygenase [Source:NCBI gene;Acc:102425495]
ENSMLUT00000012341	133	63	183	97	154	52	184	154	201	146	136.67	171	102	0.563	-0.828	0.000386064	0.00556531	141	170	205	224	271	262	258	200	242	231	220.43	223	217	0.986	-0.02	0.917424	1	TP53RK	TP53 regulating kinase [Source:NCBI gene;Acc:102437710]
ENSMLUT00000016589	59	121	75	102	44	84	31	80	42	74	71.19	50	92	1.871	0.903	0.000389744	0.00561145	92	63	61	45	25	31	45	70	50	73	55.62	55	56	1.069	0.096	0.761374	1	PDE4D	phosphodiesterase 4D [Source:HGNC Symbol;Acc:HGNC:8783]
ENSMLUT00000026533	2	27	2	14	39	72	4	4	39	106	30.84	17	45	3.04	1.604	0.000393065	0.0056523	NA	NA	NA	NA	NA	NA	NA	NA	NA	NA	NA	NA	NA	NA	NA	NA	NA	OR5AK2	putative olfactory receptor 5AK3 [Source:NCBI gene;Acc:102421478]
ENSMLUT00000006184	22	196	28	116	27	94	31	23	58	103	69.68	33	106	2.817	1.494	0.000394537	0.00566129	119	54	39	34	88	88	85	165	165	161	99.88	99	100	0.948	-0.077	0.802231	1	AMPD3	adenosine monophosphate deaminase 3 [Source:NCBI gene;Acc:102440284]
ENSMLUT00000008435	3110	1692	5952	4266	5290	3789	5059	3971	4586	3226	4094.07	4799	3389	0.688	-0.538	0.000394659	0.00566129	1115	1927	674	1177	957	885	1103	959	1185	491	1047.36	1007	1088	1.008	0.012	0.96535	1	GPNMB	glycoprotein nmb [Source:NCBI gene;Acc:102429690]
ENSMLUT00000024745	125	105	188	82	111	73	401	273	308	145	181.16	227	136	0.598	-0.742	0.000396187	0.00567625	64	37	46	62	80	87	101	81	42	30	62.97	67	59	0.868	-0.204	0.490953	1	IGFBP5	insulin like growth factor binding protein 5 [Source:HGNC Symbol;Acc:HGNC:5474]
ENSMLUT00000005794	793	491	902	565	531	377	501	410	489	356	541.45	643	440	0.696	-0.523	0.000398676	0.00570293	348	490	426	540	564	402	466	351	447	508	454.31	450	458	1.018	0.025	0.905378	1	SLC24A3	solute carrier family 24 member 3 [Source:NCBI gene;Acc:102436908]
ENSMLUT00000006641	238	130	384	240	214	107	339	287	233	160	233.11	282	185	0.633	-0.659	0.000399024	0.00570293	322	440	238	302	557	301	328	284	208	197	317.75	331	305	0.95	-0.074	0.738339	1		dihydropyrimidine dehydrogenase [NADP(+)] [Source:NCBI gene;Acc:102434586]
ENSMLUT00000013446	53	223	55	248	50	103	39	52	70	75	96.84	53	140	2.26	1.176	0.00040441	0.00577284	122	91	75	90	111	102	50	89	107	101	93.81	93	95	1.056	0.079	0.769982	1	DYRK1B	dual specificity tyrosine phosphorylation regulated kinase 1B [Source:HGNC Symbol;Acc:HGNC:3092]
ENSMLUT00000011995	16	27	1	12	3	15	2	16	5	11	10.61	5	16	3.953	1.983	0.000406275	0.00579239	NA	NA	NA	NA	NA	NA	NA	NA	NA	NA	NA	NA	NA	NA	NA	NA	NA	TSGA10IP	testis specific 10 interacting protein [Source:NCBI gene;Acc:102431096]
ENSMLUT00000027106	338	119	255	112	362	240	623	486	334	291	315.98	382	250	0.594	-0.751	0.000411002	0.00585264	538	643	574	637	854	488	744	692	857	635	666.33	713	619	0.879	-0.186	0.346073	1	COPG2	coatomer protein complex subunit gamma 2 [Source:NCBI gene;Acc:102443186]
ENSMLUT00000000602	506	258	618	485	265	219	619	353	439	294	405.7	489	322	0.66	-0.599	0.000413259	0.00587763	385	560	493	436	205	198	692	785	179	214	414.68	391	439	1.11	0.151	0.43623	1
ENSMLUT00000016177	2685	3273	2947	4268	2150	3992	1991	2911	2154	2808	2917.84	2385	3450	1.442	0.528	0.000419483	0.00595891	1522	1718	2377	2471	2445	1790	1882	1907	3263	3613	2298.76	2298	2300	0.993	-0.01	0.957594	1
ENSMLUT00000016276	52	23	42	25	61	23	7	0	13	0	24.64	35	14	0.312	-1.681	0.00042165	0.00598241	133	96	205	86	0	140	129	211	13	117	113.04	96	130	2.528	1.338	0.116099	1
ENSMLUT00000029121	105	616	294	196	87	965	253	1467	125	144	425.28	173	678	3.211	1.683	0.000426417	0.00604272	41	42	63	21	35	16	20	25	53	62	37.82	42	33	0.752	-0.41	0.288641	1	RASD1	ras related dexamethasone induced 1 [Source:NCBI gene;Acc:102440253]
ENSMLUT00000004810	1818	2440	1719	3194	1564	2359	1177	1443	1203	1514	1843.18	1496	2190	1.422	0.508	0.000428394	0.00606338	1710	2106	1575	2114	1780	1527	1534	1299	1710	1702	1705.6	1662	1750	1.037	0.052	0.772263	1
ENSMLUT00000010644	807	478	762	638	1202	662	1063	799	1238	975	862.27	1014	710	0.695	-0.525	0.00042945	0.00606364	1243	1291	1018	1090	1313	1404	1127	788	853	729	1085.57	1111	1060	0.935	-0.097	0.57159	1	TMEM43	transmembrane protein 43 [Source:NCBI gene;Acc:102424353]
ENSMLUT00000013709	1070	344	1227	881	1232	593	1328	1420	1036	678	980.7	1179	783	0.602	-0.732	0.000429226	0.00606364	728	984	1823	1386	1592	1401	1475	1188	1311	1604	1349.13	1386	1313	0.977	-0.034	0.852399	1	CIART	circadian associated repressor of transcription [Source:NCBI gene;Acc:102433600]
ENSMLUT00000004855	63	82	48	81	58	122	42	80	33	94	70.37	49	92	1.894	0.921	0.000433919	0.00611199	17	41	16	23	10	16	23	26	6	24	20.08	14	26	1.848	0.886	0.0324198	1	CORO2A	coronin 2A [Source:NCBI gene;Acc:102435041]
ENSMLUT00000005591	13	79	42	51	32	146	12	18	17	40	44.99	23	67	2.6	1.378	0.000433804	0.00611199	12	24	11	24	5	10	10	9	3	1	11.02	8	14	1.47	0.556	0.258025	1	PCDH17	protocadherin 17 [Source:NCBI gene;Acc:102437398]
ENSMLUT00000006069	10	16	15	39	18	32	5	32	14	44	22.66	12	33	2.641	1.401	0.000440863	0.00619843	17	5	11	29	11	40	15	21	5	11	16.62	12	21	1.629	0.704	0.191166	1	KIF1A	kinesin family member 1A [Source:HGNC Symbol;Acc:HGNC:888]
ENSMLUT00000009935	8	22	11	20	0	37	15	26	11	57	20.71	9	32	3.588	1.843	0.000441117	0.00619843	56	1	7	0	2	2	29	74	72	91	33.47	33	34	0.5	-1	0.228986	1	CHRNB1	cholinergic receptor nicotinic beta 1 subunit [Source:NCBI gene;Acc:102422849]
ENSMLUT00000009764	899	1040	765	897	618	2001	1168	2661	709	935	1169.42	832	1507	1.671	0.741	0.000442369	0.00620112	544	1176	590	469	542	433	794	847	765	799	695.99	647	745	1.086	0.119	0.59168	1	DUSP1	dual specificity phosphatase 1 [Source:NCBI gene;Acc:102434907]
ENSMLUT00000017444	334	532	247	615	261	473	173	297	497	467	389.58	302	477	1.631	0.706	0.00044201	0.00620112	329	498	296	330	510	671	261	200	403	519	401.55	360	444	1.175	0.233	0.250657	1	RFX2	regulatory factor X2 [Source:NCBI gene;Acc:102439910]
ENSMLUT00000015488	4218	2486	2253	1805	2952	2368	1724	1308	4997	2770	2688.03	3229	2147	0.692	-0.531	0.000443212	0.00620549	640	1067	601	889	487	524	624	556	477	454	631.98	566	698	1.178	0.237	0.223216	1	ELOVL5	ELOVL fatty acid elongase 5 [Source:NCBI gene;Acc:102432747]
ENSMLUT00000011873	436	235	191	171	393	233	580	329	382	278	322.76	396	249	0.65	-0.622	0.000445317	0.00622752	1221	1267	527	453	800	1074	1083	773	278	327	780.28	782	779	1.001	0.001	0.996796	1	CALCOCO1	calcium binding and coiled-coil domain 1 [Source:NCBI gene;Acc:102428503]
ENSMLUT00000000469	1688	814	1144	433	1199	926	1046	928	1240	1009	1042.88	1263	822	0.635	-0.654	0.000449977	0.00628374	1488	1732	1501	1877	1543	1917	1462	1188	2481	1828	1701.8	1695	1708	1.017	0.024	0.898459	1	CREBRF	CREB3 regulatory factor [Source:HGNC Symbol;Acc:HGNC:24050]
ENSMLUT00000010278	265	123	32	34	75	37	73	9	127	58	83.39	114	52	0.445	-1.168	0.000450412	0.00628374	204	222	273	161	164	152	278	297	46	87	188.38	193	184	1.016	0.023	0.922965	1	SPP1	secreted phosphoprotein 1 [Source:HGNC Symbol;Acc:HGNC:11255]
ENSMLUT00000010444	236	365	173	654	250	441	222	233	141	234	294.91	204	385	1.777	0.829	0.000458437	0.00638806	299	321	174	152	155	254	222	231	148	284	224.02	200	248	1.249	0.321	0.146404	1	TMEM131L	transmembrane 131 like [Source:NCBI gene;Acc:102432037]
ENSMLUT00000004735	74	136	50	119	23	96	34	26	59	211	82.86	48	118	2.219	1.15	0.000459953	0.00640156	31	31	30	15	32	26	3	16	14	12	21.16	22	20	1.022	0.031	0.943727	1	SLC2A6	solute carrier family 2 member 6 [Source:NCBI gene;Acc:102425973]
ENSMLUT00000007300	142	90	144	68	389	173	127	114	194	120	156.06	199	113	0.594	-0.752	0.000463837	0.00644795	144	128	99	70	61	133	73	97	70	117	99.18	89	109	1.244	0.315	0.278739	1		3'(2'), 5'-bisphosphate nucleotidase 1 [Source:NCBI gene;Acc:102429924]
ENSMLUT00000004607	14	70	25	43	8	17	22	32	17	63	31.02	17	45	2.525	1.336	0.000466297	0.00647444	14	6	20	24	5	15	7	15	25	20	15.06	14	16	1.154	0.206	0.663453	1	MIS18BP1	MIS18 binding protein 1 [Source:HGNC Symbol;Acc:HGNC:20190]
ENSMLUT00000007830	218	463	374	684	306	474	295	336	252	325	372.6	289	456	1.547	0.629	0.000466861	0.00647458	297	385	119	185	223	223	161	208	153	142	209.6	191	229	1.192	0.253	0.212074	1		glutaredoxin [Source:NCBI gene;Acc:102427370]
ENSMLUT00000015123	216	426	217	270	241	443	206	256	204	330	280.99	217	345	1.556	0.638	0.000470701	0.0065201	310	244	389	299	229	404	248	223	322	347	301.66	300	303	1.005	0.007	0.972487	1	DENND4A	DENN domain containing 4A [Source:HGNC Symbol;Acc:HGNC:24321]
ENSMLUT00000006635	703	494	1306	846	986	628	1209	924	864	718	867.86	1014	722	0.713	-0.488	0.000475154	0.00657399	1029	950	1063	1198	1090	924	1000	1160	1278	1232	1092.4	1092	1093	0.997	-0.004	0.980735	1	SMARCC2	SWI/SNF related, matrix associated, actin dependent regulator of chromatin subfamily c member 2 [Source:HGNC Symbol;Acc:HGNC:11105]
ENSMLUT00000009211	38	239	33	567	28	116	46	36	32	43	118.04	35	200	3.438	1.782	0.000475723	0.00657409	73	83	102	40	90	74	112	161	63	93	89.07	88	90	0.962	-0.055	0.859727	1	ARHGAP30	Rho GTPase activating protein 30 [Source:HGNC Symbol;Acc:HGNC:27414]
ENSMLUT00000022688	96	300	334	557	231	375	303	505	425	424	355.08	278	432	1.676	0.745	0.000477265	0.00658761	282	319	231	188	100	217	345	363	174	268	248.78	226	271	1.256	0.329	0.147432	1
ENSMLUT00000011946	55	230	165	487	61	136	143	113	150	243	178.22	115	242	2.039	1.028	0.000482382	0.00664255	267	290	168	195	169	133	184	227	164	134	193.12	190	196	1.005	0.007	0.973058	1	ARHGAP31	Rho GTPase activating protein 31 [Source:NCBI gene;Acc:102417190]
ENSMLUT00000013325	1837	1039	1390	974	1296	840	1437	1245	1382	1090	1253.15	1468	1038	0.707	-0.501	0.000482017	0.00664255	513	542	1108	913	943	891	689	588	1182	1005	837.59	887	788	0.901	-0.15	0.377929	1	ORAI1	ORAI calcium release-activated calcium modulator 1 [Source:NCBI gene;Acc:102418943]
ENSMLUT00000005697	65	14	98	35	76	36	113	65	70	62	63.44	84	42	0.468	-1.096	0.000484145	0.00665899	22	26	44	29	25	41	36	28	40	62	35.42	33	37	1.102	0.139	0.690236	1	FGF18	fibroblast growth factor 18 [Source:HGNC Symbol;Acc:HGNC:3674]
ENSMLUT00000000086	1	31	5	53	1	12	13	8	7	31	16.3	5	27	5.007	2.324	0.000486364	0.00667381	41	10	11	8	7	11	8	36	24	15	17.16	18	16	0.904	-0.146	0.800684	1	SLC16A3	solute carrier family 16 member 3 [Source:NCBI gene;Acc:102430205]
ENSMLUT00000002301	130	85	515	248	143	120	356	107	164	125	199.42	262	137	0.568	-0.816	0.000485898	0.00667381	250	302	268	176	85	76	81	71	126	138	157.32	162	153	0.926	-0.11	0.628586	1	SCARA5	scavenger receptor class A member 5 [Source:NCBI gene;Acc:102440118]
ENSMLUT00000002041	116	75	198	118	124	89	207	120	201	120	136.9	169	104	0.623	-0.683	0.000488738	0.00669852	243	313	314	298	437	238	348	369	259	238	305.72	320	291	0.919	-0.121	0.565556	1	DOCK1	dedicator of cytokinesis 1 [Source:HGNC Symbol;Acc:HGNC:2987]
ENSMLUT00000012420	6027	7911	3937	5147	3632	6043	2031	2840	2162	3283	4301.43	3558	5045	1.434	0.52	0.000489906	0.00670667	2724	2605	1409	786	1193	1971	985	890	1076	1364	1500.23	1477	1523	1.003	0.005	0.982318	1	IFRD1	interferon related developmental regulator 1 [Source:NCBI gene;Acc:102441396]
ENSMLUT00000005930	2579	1646	2705	1984	2668	1844	2448	1804	3357	2682	2371.61	2751	1992	0.718	-0.478	0.000492908	0.00673636	2910	3123	3072	3069	3079	2740	3287	3481	3003	3372	3113.52	3070	3157	1.026	0.037	0.853457	1	DAG1	dystroglycan 1 [Source:HGNC Symbol;Acc:HGNC:2666]
ENSMLUT00000009289	228	86	101	79	386	224	21	0	114	85	132.5	170	95	0.492	-1.022	0.000493228	0.00673636	349	304	322	158	5	296	376	435	67	355	266.69	224	310	2.1	1.071	0.110134	1	GPX3	glutathione peroxidase 3 [Source:NCBI gene;Acc:102428161]
ENSMLUT00000002909	2352	3856	1928	3849	2328	3272	1651	2315	1958	2074	2558.3	2043	3073	1.469	0.555	0.000496735	0.00677635	1442	1550	1649	1997	1585	1559	1531	1664	1646	2044	1666.67	1571	1763	1.116	0.158	0.344276	1
ENSMLUT00000007623	3901	2954	4352	2873	3154	2342	4632	3140	2587	1875	3180.91	3725	2637	0.711	-0.491	0.000498192	0.0067804	1729	2030	1638	1604	1590	1574	1355	1346	1598	1596	1605.94	1582	1630	1.025	0.035	0.831717	1	GAS6	growth arrest specific 6 [Source:NCBI gene;Acc:102434336]
ENSMLUT00000017073	797	1484	732	914	411	724	465	513	696	1028	776.21	620	933	1.463	0.549	0.000497924	0.0067804	478	528	473	573	653	532	409	400	501	384	493.2	503	483	0.962	-0.057	0.765396	1	PHACTR4	phosphatase and actin regulator 4 [Source:HGNC Symbol;Acc:HGNC:25793]
ENSMLUT00000003288	3571	1997	1761	1485	2235	951	2233	1784	3844	3042	2290.17	2729	1852	0.663	-0.593	0.000504176	0.0068506	1470	1225	1393	872	1271	1522	707	560	864	970	1085.64	1141	1030	0.89	-0.169	0.361984	1	HMGCS1	3-hydroxy-3-methylglutaryl-CoA synthase 1 [Source:NCBI gene;Acc:102436998]
ENSMLUT00000004940	5	83	2	59	17	53	24	20	6	17	28.69	11	46	4.568	2.191	0.000504522	0.0068506	NA	NA	NA	NA	NA	NA	NA	NA	NA	NA	NA	NA	NA	NA	NA	NA	NA	FAM3D	family with sequence similarity 3 member D [Source:HGNC Symbol;Acc:HGNC:18665]
ENSMLUT00000013349	23894	13732	43184	26187	34515	19047	42051	32456	48842	28114	31202.3	38497	23907	0.611	-0.71	0.000506645	0.00687145	30441	29492	40394	57854	46662	41981	49024	32293	40830	33806	40277.6	41470	39085	0.925	-0.112	0.80004	1	COL17A1	collagen type XVII alpha 1 chain [Source:HGNC Symbol;Acc:HGNC:2194]
ENSMLUT00000007636	13	143	69	377	9	57	25	19	46	57	81.49	32	131	3.229	1.691	0.00050963	0.00690393	21	39	8	17	20	17	14	57	21	31	24.51	17	32	1.827	0.87	0.0365505	1	CD53	CD53 molecule [Source:NCBI gene;Acc:102424409]
ENSMLUT00000022287	36	79	184	339	43	127	42	37	66	141	109.3	74	145	1.895	0.922	0.000511634	0.00692305	33	23	31	30	21	46	15	13	15	35	26.17	23	29	1.259	0.333	0.407928	1		Tax1 binding protein 3 [Source:NCBI gene;Acc:102419777]
ENSMLUT00000017625	85	261	102	403	72	117	54	54	66	97	131.22	76	186	1.997	0.998	0.000512637	0.0069286	92	96	22	16	26	25	8	29	13	19	34.62	32	37	1.244	0.315	0.413678	1	TNFRSF1B	TNF receptor superfamily member 1B [Source:NCBI gene;Acc:102429153]
ENSMLUT00000001985	9	31	4	73	3	7	2	11	10	13	16.28	6	27	4.188	2.066	0.000523717	0.00706366	NA	NA	NA	NA	NA	NA	NA	NA	NA	NA	NA	NA	NA	NA	NA	NA	NA	CHST11	carbohydrate sulfotransferase 11 [Source:NCBI gene;Acc:102418719]
ENSMLUT00000007464	632	695	404	725	762	1029	198	323	346	533	564.52	468	661	1.46	0.546	0.000523838	0.00706366	274	349	285	370	249	333	288	274	343	416	318.17	288	348	1.207	0.271	0.13542	1	REL	REL proto-oncogene, NF-kB subunit [Source:NCBI gene;Acc:102432995]
ENSMLUT00000010005	1738	2154	1463	1944	1416	2287	1443	2103	2203	2925	1967.48	1653	2283	1.387	0.472	0.000529785	0.00713561	895	258	410	246	104	319	297	802	319	549	419.82	405	435	1.227	0.295	0.480299	1	ATP1B1	ATPase Na+/K+ transporting subunit beta 1 [Source:NCBI gene;Acc:102423315]
ENSMLUT00000007800	17	5	38	9	26	8	95	81	14	1	29.53	38	21	0.338	-1.563	0.000533034	0.00716328	35	64	24	28	80	65	76	40	62	32	50.79	55	46	0.862	-0.215	0.547491	1
ENSMLUT00000015662	1129	2353	2317	1813	487	1658	1241	2345	1155	1751	1624.87	1266	1984	1.74	0.799	0.000533064	0.00716328	278	297	466	428	410	425	304	301	296	387	359.2	351	368	1.055	0.077	0.671211	1	HSPB1	heat shock protein family B (small) member 1 [Source:NCBI gene;Acc:102438706]
ENSMLUT00000030031	77	18	104	95	372	273	37	1	77	30	108.3	133	83	0.388	-1.365	0.000535001	0.00718106	8	18	42	14	0	0	1	13	3	19	11.66	11	13	2.277	1.187	0.121033	1		acyl-coenzyme A synthetase ACSM1, mitochondrial-like [Source:NCBI gene;Acc:102425858]
ENSMLUT00000003061	233	532	92	199	195	285	91	128	187	216	215.88	160	272	1.637	0.711	0.000548638	0.00735565	85	79	111	117	90	103	77	76	124	111	97.39	97	97	1	0	0.998932	1	TCP11L1	t-complex 11 like 1 [Source:HGNC Symbol;Acc:HGNC:25655]
ENSMLUT00000005146	504	668	261	558	449	731	364	489	556	659	524	427	621	1.487	0.572	0.00055537	0.00743738	285	270	204	228	115	192	229	232	105	154	201.45	188	215	1.205	0.269	0.196562	1	LIMA1	LIM domain and actin binding 1 [Source:NCBI gene;Acc:102421675]
ENSMLUT00000006480	1013	569	1087	772	946	758	1231	1016	1191	810	939.33	1094	785	0.71	-0.494	0.000569201	0.00761388	638	751	757	872	849	696	817	704	886	837	780.85	789	772	0.98	-0.029	0.872174	1	NFIC	nuclear factor I C [Source:HGNC Symbol;Acc:HGNC:7786]
ENSMLUT00000017127	1461	918	2111	1591	1424	991	1799	1599	2728	1772	1639.42	1905	1374	0.718	-0.478	0.000572778	0.00765297	2718	2579	2553	2541	2681	2358	2562	2351	2866	2538	2574.7	2676	2473	0.925	-0.113	0.543989	1		transmembrane p24 trafficking protein 10 [Source:NCBI gene;Acc:102418385]
ENSMLUT00000007458	48	64	66	72	105	282	47	108	25	174	99.14	58	140	2.254	1.173	0.00058608	0.00782176	80	79	145	153	88	172	72	55	156	185	118.53	108	129	1.142	0.191	0.454379	1	STYK1	serine/threonine/tyrosine kinase 1 [Source:NCBI gene;Acc:102424159]
ENSMLUT00000000712	216	412	159	527	172	223	97	130	274	361	257.07	184	331	1.71	0.774	0.000589732	0.00785257	236	278	210	193	162	247	161	146	178	244	205.5	189	222	1.157	0.21	0.307617	1
ENSMLUT00000028470	10	140	24	60	14	42	17	34	29	36	40.67	19	62	2.877	1.525	0.000589708	0.00785257	22	18	5	16	18	10	25	34	14	20	18.24	17	20	1.189	0.25	0.568559	1	APOLD1	apolipoprotein L domain containing 1 [Source:HGNC Symbol;Acc:HGNC:25268]
ENSMLUT00000014997	75	125	133	114	35	151	34	123	45	110	94.55	64	125	2.188	1.129	0.000593668	0.00789599	32	23	22	20	36	41	21	17	34	45	29.04	29	29	0.979	-0.031	0.927728	1
ENSMLUT00000006883	8	25	7	38	10	19	5	6	3	32	15.38	7	24	3.377	1.756	0.000598681	0.00795281	94	10	18	11	5	0	28	172	60	88	48.63	41	56	0.691	-0.534	0.454367	1	BVES	blood vessel epicardial substance [Source:NCBI gene;Acc:102432572]
ENSMLUT00000009025	1103	1628	2006	1803	974	1674	442	844	1257	2214	1394.47	1156	1633	1.502	0.587	0.0005993	0.00795281	1668	1262	496	667	711	1114	1253	1632	896	1053	1075.16	1005	1146	1.195	0.257	0.170322	1	HK2	hexokinase 2 [Source:NCBI gene;Acc:102425498]
ENSMLUT00000015301	2445	3816	1820	2348	1202	2148	1717	2009	1769	2366	2164.11	1791	2537	1.412	0.498	0.000600123	0.00795469	1948	2425	1702	1492	2015	2680	1819	1340	1541	1737	1869.73	1805	1935	1.039	0.055	0.770057	1	ATG2A	autophagy related 2A [Source:NCBI gene;Acc:102442626]
ENSMLUT00000001283	269	111	162	104	412	250	681	585	293	211	307.82	363	252	0.636	-0.653	0.000601907	0.0079693	410	411	350	455	532	364	533	363	418	432	426.74	449	405	0.911	-0.135	0.510488	1	EML2	echinoderm microtubule associated protein like 2 [Source:HGNC Symbol;Acc:HGNC:18035]
ENSMLUT00000007838	13	2	22	10	22	4	26	16	12	0	12.6	19	6	0.271	-1.883	0.000604203	0.00799066	9	21	15	37	25	9	26	29	27	22	22.02	20	24	1.172	0.229	0.617736	1	FBXL7	F-box and leucine rich repeat protein 7 [Source:HGNC Symbol;Acc:HGNC:13604]
ENSMLUT00000029596	46	33	13	0	116	25	0	0	12	0	24.53	37	12	0.194	-2.37	0.000617384	0.00815575	NA	NA	NA	NA	NA	NA	NA	NA	NA	NA	NA	NA	NA	NA	NA	NA	NA	SRC	SRC proto-oncogene, non-receptor tyrosine kinase [Source:NCBI gene;Acc:102430207]
ENSMLUT00000009296	61	128	62	131	59	90	37	57	158	232	101.41	75	128	1.718	0.781	0.000626525	0.00826715	304	129	102	51	61	139	91	189	89	167	132.12	129	135	1.148	0.199	0.597411	1	ETFDH	electron transfer flavoprotein dehydrogenase [Source:NCBI gene;Acc:102438763]
ENSMLUT00000011516	37921	49991	33107	82377	26243	35248	28437	61326	24870	41086	42060.5	30116	54006	1.734	0.794	0.000627851	0.00827532	14094	17849	15946	17791	13208	12179	18526	21623	22463	30162	18384	16847	19921	1.154	0.206	0.564714	1	ACTB	actin, cytoplasmic 2 [Source:NCBI gene;Acc:102425233]
ENSMLUT00000009533	2	23	1	80	10	15	3	4	3	25	16.68	4	29	5.944	2.571	0.000633986	0.00834676	NA	NA	NA	NA	NA	NA	NA	NA	NA	NA	NA	NA	NA	NA	NA	NA	NA	GCA	grancalcin [Source:NCBI gene;Acc:102423937]
ENSMLUT00000003848	43	987	153	2509	74	296	162	200	135	97	465.57	113	818	4.216	2.076	0.000637521	0.00836505	276	346	216	155	201	147	153	452	127	180	225.36	195	256	1.22	0.287	0.307389	1	ALOX5	arachidonate 5-lipoxygenase [Source:NCBI gene;Acc:102418693]
ENSMLUT00000007221	45	14	41	24	35	14	38	13	57	37	31.77	43	20	0.454	-1.14	0.00063712	0.00836505	317	264	361	175	16	116	114	322	123	291	209.92	186	234	1.762	0.818	0.0556165	1	ALDH1A1	aldehyde dehydrogenase 1 family member A1 [Source:NCBI gene;Acc:102419279]
ENSMLUT00000022916	966	1972	1313	1412	618	911	517	792	886	1145	1053.33	860	1246	1.449	0.535	0.000636649	0.00836505	1144	1273	1163	1344	999	1203	707	763	1539	1410	1154.48	1110	1199	1.089	0.123	0.44661	1	GTF2B	general transcription factor IIB [Source:NCBI gene;Acc:102423295]
ENSMLUT00000000608	309	560	469	646	235	425	301	374	396	506	421.99	342	502	1.479	0.565	0.000639325	0.00836993	307	303	117	173	157	279	169	169	126	165	196.5	175	218	1.273	0.349	0.0987108	1
ENSMLUT00000009050	1114	632	1003	769	1019	625	848	710	995	782	849.59	996	704	0.707	-0.501	0.000639136	0.00836993	401	446	406	350	285	463	345	228	301	348	357.29	348	367	1.036	0.051	0.810108	1	EIF4H	eukaryotic translation initiation factor 4H [Source:NCBI gene;Acc:102431454]
ENSMLUT00000003820	9	1	33	7	34	17	34	13	15	8	17.13	25	9	0.354	-1.499	0.000640725	0.00837888	13	18	17	49	44	6	31	39	22	7	24.53	25	24	0.808	-0.308	0.591302	1	LRRC75A	leucine rich repeat containing 75A [Source:HGNC Symbol;Acc:HGNC:32403]
ENSMLUT00000006348	107	41	137	74	150	121	28	13	198	118	98.83	124	73	0.557	-0.846	0.000642357	0.00839084	NA	NA	NA	NA	NA	NA	NA	NA	NA	NA	NA	NA	NA	NA	NA	NA	NA	UGT8	UDP glycosyltransferase 8 [Source:HGNC Symbol;Acc:HGNC:12555]
ENSMLUT00000023769	15	71	8	34	45	109	20	17	27	62	40.55	23	59	2.479	1.31	0.000652711	0.00851656	27	36	26	31	27	22	22	25	39	47	30.14	28	32	1.134	0.181	0.591358	1
ENSMLUT00000014601	0	63	12	66	1	18	9	7	7	18	20.24	6	34	5.2	2.378	0.000661655	0.00862364	37	26	12	12	46	32	19	13	13	19	22.87	25	20	0.852	-0.232	0.541325	1		ribonuclease 7 [Source:NCBI gene;Acc:102436641]
ENSMLUT00000012706	13	27	27	47	12	26	14	30	5	40	24.1	14	34	2.613	1.385	0.00066546	0.00866358	219	16	40	15	5	18	70	336	144	158	102.23	96	109	0.922	-0.118	0.864803	1	FBXO10	F-box protein 10 [Source:NCBI gene;Acc:102425394]
ENSMLUT00000006342	815	1111	679	1194	784	1589	583	625	1198	1514	1009.28	812	1207	1.458	0.544	0.000667527	0.00867448	1658	1360	1121	710	380	1689	1529	2179	405	998	1202.76	1019	1387	1.507	0.592	0.0730094	1
ENSMLUT00000016497	1190	1677	875	1108	1349	2044	859	1062	1227	1798	1318.84	1100	1538	1.375	0.459	0.000667781	0.00867448	1190	1726	1242	1304	1236	1589	857	677	1020	1594	1243.51	1109	1378	1.195	0.257	0.171831	1	ABTB2	ankyrin repeat and BTB domain containing 2 [Source:NCBI gene;Acc:102422506]
ENSMLUT00000001626	680	1234	985	797	442	2260	1174	2467	942	1490	1247.24	845	1650	1.892	0.92	0.000671234	0.00870155	1158	1162	1316	1222	1286	817	786	876	864	911	1039.61	1082	998	0.93	-0.104	0.556729	1	RHOB	ras homolog family member B [Source:NCBI gene;Acc:102422582]
ENSMLUT00000013117	1155	540	579	505	1300	630	628	563	816	575	729.03	896	563	0.659	-0.602	0.000671354	0.00870155	590	617	569	524	642	757	579	468	395	414	555.49	555	556	0.993	-0.01	0.953873	1	RPRD2	regulation of nuclear pre-mRNA domain containing 2 [Source:NCBI gene;Acc:102434730]
ENSMLUT00000009602	511	227	316	217	364	181	396	363	497	366	343.83	417	271	0.637	-0.651	0.000676622	0.00876012	337	344	282	303	298	302	311	233	258	251	291.9	297	287	0.96	-0.059	0.751128	1	AK4	adenylate kinase 4 [Source:NCBI gene;Acc:102442979]
ENSMLUT00000023160	4460	1783	6347	4422	7176	5730	2239	1627	1748	1347	3687.84	4394	2982	0.66	-0.598	0.000691797	0.00894669	4147	4873	3398	3883	606	509	4488	3695	2169	2287	3005.58	2962	3049	0.997	-0.005	0.981647	1
ENSMLUT00000008945	309	196	114	92	346	191	204	144	197	110	190.37	234	147	0.643	-0.637	0.000694182	0.00896761	168	201	191	125	272	260	209	134	182	189	193.15	204	182	0.873	-0.196	0.357409	1	ANGEL1	angel homolog 1 [Source:HGNC Symbol;Acc:HGNC:19961]
ENSMLUT00000026113	570	1246	1576	1175	369	1506	718	1534	830	1215	1073.8	813	1335	1.836	0.877	0.000699942	0.00903203	370	476	782	577	687	435	482	564	680	770	582.26	600	564	0.956	-0.065	0.753137	1	SERTAD1	SERTA domain containing 1 [Source:NCBI gene;Acc:102431805]
ENSMLUT00000004806	1386	2122	796	1898	696	1090	911	1011	846	993	1174.94	927	1423	1.494	0.579	0.000703878	0.00907281	1141	1076	998	1045	1040	1145	1092	999	1094	997	1062.75	1073	1052	0.98	-0.029	0.858638	1		syndecan binding protein [Source:NCBI gene;Acc:102434889]
ENSMLUT00000024856	5	65	8	125	3	19	15	15	12	16	28.25	9	48	4.447	2.153	0.000705315	0.00908131	10	13	10	19	5	8	14	25	6	12	12.23	9	15	1.656	0.727	0.0918133	1	WIPF1	WAS/WASL interacting protein family member 1 [Source:HGNC Symbol;Acc:HGNC:12736]
ENSMLUT00000017692	131	405	112	363	89	174	183	157	171	242	202.75	137	268	1.888	0.917	0.000710337	0.00913592	298	225	427	382	281	318	288	414	348	373	335.48	328	342	1.033	0.046	0.816085	1	KHNYN	KH and NYN domain containing [Source:NCBI gene;Acc:102436724]
ENSMLUT00000004217	673	517	736	696	504	129	723	451	1495	889	681.19	826	536	0.595	-0.75	0.000712389	0.00915224	278	368	284	234	275	314	237	129	203	220	254.23	255	253	0.946	-0.081	0.716764	1		ephrin A3 [Source:NCBI gene;Acc:102436484]
ENSMLUT00000004273	656	934	740	1596	509	722	900	1192	546	613	840.76	670	1011	1.454	0.54	0.000718971	0.00922667	445	483	409	557	569	500	440	578	386	488	485.39	450	521	1.166	0.221	0.242402	1
ENSMLUT00000009544	430	883	725	1688	533	771	637	709	515	576	746.83	568	925	1.539	0.622	0.000722784	0.0092566	637	792	447	509	371	525	376	403	361	331	474.95	438	512	1.147	0.198	0.297261	1	FGL2	fibrinogen like 2 [Source:NCBI gene;Acc:102424886]
ENSMLUT00000026494	253	666	365	1356	458	576	343	426	165	188	479.63	317	642	1.772	0.825	0.000722887	0.0092566	287	354	277	248	263	255	279	396	232	255	284.68	268	302	1.11	0.15	0.429347	1	SIPA1	signal-induced proliferation-associated 1 [Source:NCBI gene;Acc:102423931]
ENSMLUT00000009939	0	12	1	28	10	14	0	0	2	12	7.89	3	13	7.066	2.821	0.000729656	0.00932285	NA	NA	NA	NA	NA	NA	NA	NA	NA	NA	NA	NA	NA	NA	NA	NA	NA	TNIP3	TNFAIP3 interacting protein 3 [Source:HGNC Symbol;Acc:HGNC:19315]
ENSMLUT00000017717	1573	1018	1300	955	2008	1519	2132	1782	2227	1534	1604.7	1848	1362	0.73	-0.454	0.000729213	0.00932285	2076	2042	2211	2242	2286	1914	1783	1778	1510	1529	1937.12	1973	1901	0.966	-0.049	0.772584	1	AKAP9	A-kinase anchoring protein 9 [Source:HGNC Symbol;Acc:HGNC:379]
ENSMLUT00000000692	1394	450	1107	313	1033	615	1473	1281	825	901	939.3	1166	712	0.555	-0.85	0.00073138	0.0093245	315	458	259	447	332	361	435	175	430	178	339.01	354	324	0.861	-0.216	0.484442	1	RGCC	regulator of cell cycle [Source:NCBI gene;Acc:102425197]
ENSMLUT00000012102	1806	2616	1360	1963	1296	2062	747	857	713	933	1435.41	1184	1686	1.381	0.465	0.000730614	0.0093245	562	562	741	620	551	724	437	366	410	582	555.49	540	571	1.055	0.078	0.686265	1
ENSMLUT00000013611	145	448	255	539	117	272	294	260	371	481	318.17	236	400	1.76	0.816	0.000735491	0.00934633	195	177	34	27	49	68	53	42	35	58	73.75	73	74	1.051	0.072	0.808204	1	GFPT2	glutamine-fructose-6-phosphate transaminase 2 [Source:NCBI gene;Acc:102420181]
ENSMLUT00000014859	9	123	88	363	0	78	21	15	151	239	108.81	54	164	4.296	2.103	0.000734522	0.00934633	14	63	2	54	12	33	0	8	15	20	22.1	9	36	4.597	2.201	0.000112124	0.14829	TNC	tenascin C [Source:NCBI gene;Acc:102424435]
ENSMLUT00000015338	704	558	659	512	825	535	499	356	652	419	571.98	668	476	0.712	-0.49	0.000734932	0.00934633	360	411	460	469	551	518	534	447	363	312	442.31	454	431	0.954	-0.067	0.713657	1	ITPRIPL2	ITPRIP like 2 [Source:NCBI gene;Acc:102419491]
ENSMLUT00000016344	13	48	5	44	9	30	6	2	2	30	18.87	7	31	4.013	2.005	0.000755814	0.00959417	17	27	12	16	3	17	2	5	19	2	12.17	11	13	1.384	0.469	0.459992	1	ST8SIA4	ST8 alpha-N-acetyl-neuraminide alpha-2,8-sialyltransferase 4 [Source:HGNC Symbol;Acc:HGNC:10871]
ENSMLUT00000030188	12	37	55	80	0	42	1	3	1	7	23.75	14	34	4.23	2.081	0.000758053	0.00961215	NA	NA	NA	NA	NA	NA	NA	NA	NA	NA	NA	NA	NA	NA	NA	NA	NA		protein S100-A15A [Source:NCBI gene;Acc:102420678]
ENSMLUT00000030419	287	123	218	92	244	185	236	196	181	126	188.99	233	144	0.607	-0.721	0.000761228	0.00964195	131	199	306	339	387	198	386	291	410	373	302.04	324	280	0.898	-0.155	0.500924	1	ING2	inhibitor of growth family member 2 [Source:HGNC Symbol;Acc:HGNC:6063]
ENSMLUT00000015650	114	364	101	407	59	159	91	66	102	146	160.98	93	228	2.083	1.059	0.000762382	0.00964611	117	182	118	153	161	138	133	112	232	251	159.72	152	167	1.096	0.132	0.558931	1	FRMD4A	FERM domain containing 4A [Source:HGNC Symbol;Acc:HGNC:25491]
ENSMLUT00000007703	253	99	220	146	84	80	308	207	198	91	168.54	213	125	0.594	-0.753	0.000766192	0.00968384	235	289	176	235	594	253	209	176	526	322	301.44	348	255	0.814	-0.297	0.232429	1	GALNT18	polypeptide N-acetylgalactosaminyltransferase 18 [Source:NCBI gene;Acc:102435828]
ENSMLUT00000001885	2275	727	1403	1038	2652	1176	1859	1828	1336	1089	1538.29	1905	1172	0.611	-0.71	0.000772049	0.00974732	949	1076	1025	1296	1312	1140	1642	1139	1579	1143	1230.11	1301	1159	0.91	-0.136	0.467312	1	SYF2	SYF2 pre-mRNA splicing factor [Source:NCBI gene;Acc:102434967]
ENSMLUT00000017378	46	18	90	59	169	99	28	15	40	18	58.16	75	42	0.525	-0.929	0.000777415	0.00980448	5	14	13	20	58	53	6	9	58	34	27.05	28	26	1.124	0.169	0.678977	1	SLC26A3	solute carrier family 26 member 3 [Source:NCBI gene;Acc:102439079]
ENSMLUT00000000713	345	122	277	151	404	282	506	398	344	288	311.78	375	248	0.623	-0.683	0.000779419	0.00980859	270	293	189	188	440	300	360	362	209	205	281.57	294	270	0.936	-0.095	0.621883	1	DAPK2	death associated protein kinase 2 [Source:NCBI gene;Acc:102434407]
ENSMLUT00000010720	14	36	18	51	1	15	12	28	41	56	27.1	17	37	2.489	1.316	0.000778808	0.00980859	69	47	40	33	41	45	32	41	16	27	39.12	40	39	1.034	0.048	0.886514	1	LRCH3	leucine rich repeats and calponin homology domain containing 3 [Source:NCBI gene;Acc:102436164]
ENSMLUT00000002939	2132	2953	2014	2947	1141	3390	3617	6442	1610	1572	2781.79	2103	3461	1.596	0.674	0.000795821	0.00999853	1046	1821	1669	1742	1522	1643	1090	1634	2086	3368	1761.98	1483	2042	1.366	0.45	0.0154629	1	ZFP36	ZFP36 ring finger protein [Source:HGNC Symbol;Acc:HGNC:12862]
ENSMLUT00000011671	1605	1506	1174	822	2026	1370	1906	1277	1715	1132	1453.35	1685	1221	0.722	-0.47	0.000797932	0.00999853	1140	1758	716	847	1370	1492	1180	813	1179	1184	1168	1117	1219	1.067	0.093	0.621681	1	NET1	neuroepithelial cell transforming 1 [Source:NCBI gene;Acc:102420122]
ENSMLUT00000013294	2	62	10	34	9	16	7	12	8	22	18.29	7	29	3.412	1.77	0.000796349	0.00999853	NA	NA	NA	NA	NA	NA	NA	NA	NA	NA	NA	NA	NA	NA	NA	NA	NA	CREB3L4	cAMP responsive element binding protein 3 like 4 [Source:NCBI gene;Acc:102443216]
ENSMLUT00000026242	74	66	151	103	116	48	308	198	256	120	144.16	181	107	0.598	-0.742	0.000797212	0.00999853	268	282	306	324	210	193	242	231	468	422	294.6	299	290	0.975	-0.036	0.838846	1		arpin [Source:NCBI gene;Acc:102436445]
ENSMLUT00000008972	2070	1493	1944	1404	1984	1385	1661	1373	1343	965	1562.07	1800	1324	0.736	-0.442	0.000800943	0.0100148	1232	1404	2538	2404	2407	1622	2198	1638	3004	2666	2111.36	2276	1947	0.864	-0.211	0.25906	1	FEM1B	fem-1 homolog B [Source:NCBI gene;Acc:102427272]
ENSMLUT00000014475	352	659	351	1222	378	510	398	481	407	487	524.44	377	672	1.658	0.729	0.000800453	0.0100148	328	361	494	461	579	491	486	465	399	406	446.9	457	437	0.967	-0.048	0.791763	1	RBBP8	RB binding protein 8, endonuclease [Source:NCBI gene;Acc:102421599]
ENSMLUT00000016449	63	25	91	68	191	125	44	16	131	77	83.1	104	62	0.549	-0.864	0.000824619	0.0102998	234	139	177	107	68	163	189	156	122	249	160.42	158	163	1.064	0.09	0.777608	1	SLC22A31	solute carrier family 22 member 31 [Source:HGNC Symbol;Acc:HGNC:27091]
ENSMLUT00000004497	16	6	58	29	30	9	39	16	68	44	31.53	42	21	0.456	-1.134	0.000826294	0.0103097	NA	NA	NA	NA	NA	NA	NA	NA	NA	NA	NA	NA	NA	NA	NA	NA	NA	RDH12	retinol dehydrogenase 12 [Source:NCBI gene;Acc:102431476]
ENSMLUT00000009141	1631	1237	2557	1739	3171	2184	3059	2354	2693	2069	2269.34	2622	1917	0.732	-0.45	0.000828848	0.0103306	1735	1825	1932	2730	2805	2052	1718	1685	2516	1851	2084.81	2141	2029	0.952	-0.07	0.721682	1	UTRN	utrophin [Source:HGNC Symbol;Acc:HGNC:12635]
ENSMLUT00000023118	9	139	55	139	0	2	24	37	18	31	45.41	21	70	3.076	1.621	0.000832778	0.0103685	NA	NA	NA	NA	NA	NA	NA	NA	NA	NA	NA	NA	NA	NA	NA	NA	NA		serine protease inhibitor Kazal-type 7 [Source:NCBI gene;Acc:102417207]
ENSMLUT00000007888	2451	1359	2456	1713	1046	980	2133	1503	2094	1528	1726.1	2036	1417	0.714	-0.487	0.000834059	0.0103734	1424	1664	1195	1164	669	757	1327	1572	688	781	1124.01	1061	1188	1.117	0.159	0.327475	1	SERPING1	serpin family G member 1 [Source:NCBI gene;Acc:102428711]
ENSMLUT00000014138	503	364	444	364	227	177	363	196	564	299	350.09	420	280	0.667	-0.584	0.000835476	0.01038	244	288	204	278	100	122	147	134	60	34	161.2	151	171	1.031	0.044	0.854702	1	SVEP1	sushi, von Willebrand factor type A, EGF and pentraxin domain containing 1 [Source:NCBI gene;Acc:102420528]
ENSMLUT00000001692	1311	1710	1534	1809	1649	2470	998	1650	1338	1738	1620.67	1366	1875	1.376	0.461	0.000837433	0.0103932	1377	1379	907	1010	1293	1279	825	814	1577	1548	1200.76	1196	1206	1.013	0.019	0.906818	1		antizyme inhibitor 1 [Source:NCBI gene;Acc:102442885]
ENSMLUT00000011988	114	229	231	334	138	257	211	211	95	211	203.03	158	248	1.632	0.707	0.000842039	0.0104393	608	262	297	375	246	193	402	625	529	468	400.35	416	385	0.903	-0.148	0.563022	1	DYSF	dysferlin [Source:NCBI gene;Acc:102432338]
ENSMLUT00000015694	20	382	94	756	49	152	86	88	49	46	172.12	60	285	3.328	1.735	0.00085175	0.0105485	13	20	5	8	4	8	4	21	18	9	10.94	9	13	1.573	0.654	0.227076	1	IGSF6	immunoglobulin superfamily member 6 [Source:NCBI gene;Acc:102436224]
ENSMLUT00000013320	2203	1214	1987	1033	2551	1887	2039	2160	1157	762	1699.54	1987	1411	0.682	-0.551	0.000852797	0.0105503	878	1060	1984	2036	1906	1117	2118	1726	2362	2075	1726.15	1850	1603	0.878	-0.188	0.323687	1	DYRK2	dual specificity tyrosine phosphorylation regulated kinase 2 [Source:HGNC Symbol;Acc:HGNC:3093]
ENSMLUT00000011135	367	225	315	236	360	173	315	188	269	236	268.39	325	212	0.65	-0.622	0.000855224	0.0105692	206	268	275	187	245	312	300	135	211	188	232.74	247	218	0.858	-0.221	0.373518	1	TIMM29	translocase of inner mitochondrial membrane 29 [Source:NCBI gene;Acc:102430706]
ENSMLUT00000002949	505	288	408	279	599	355	781	577	726	662	518.02	604	432	0.691	-0.533	0.00086087	0.0106165	952	631	635	639	609	619	564	699	496	495	633.96	651	617	0.965	-0.051	0.781976	1	ALDH7A1	aldehyde dehydrogenase 7 family member A1 [Source:NCBI gene;Acc:102441975]
ENSMLUT00000010030	679	1220	430	1405	434	790	1020	880	637	874	836.75	640	1034	1.659	0.73	0.000860045	0.0106165	568	557	442	574	299	479	339	290	353	477	437.72	400	475	1.188	0.248	0.215116	1
ENSMLUT00000001812	91	40	178	127	217	103	182	130	167	124	135.93	167	105	0.61	-0.713	0.000865337	0.0106603	168	187	85	123	81	130	78	68	105	102	112.76	103	122	1.171	0.228	0.350406	1	CDC40	cell division cycle 40 [Source:NCBI gene;Acc:102429358]
ENSMLUT00000009248	310	699	361	408	134	411	323	441	353	428	386.83	296	477	1.652	0.725	0.000891664	0.0109731	152	187	184	206	169	181	174	199	149	134	173.6	166	181	1.091	0.126	0.529347	1		MID1 interacting protein 1 [Source:NCBI gene;Acc:102426178]
ENSMLUT00000003601	45	16	57	23	14	18	70	26	132	54	45.45	64	27	0.465	-1.104	0.000900171	0.0110353	282	772	179	280	391	93	530	410	792	301	403.14	435	371	0.787	-0.346	0.399269	1	PMEL	premelanosome protein [Source:HGNC Symbol;Acc:HGNC:10880]
ENSMLUT00000006427	951	553	2405	1270	1197	1095	2951	2580	1850	1237	1609.1	1871	1347	0.698	-0.52	0.000900492	0.0110353	1248	1626	3014	2033	2472	1622	2310	1908	1771	1647	1965.16	2163	1767	0.849	-0.237	0.229622	1
ENSMLUT00000006701	7436	9536	3825	5176	4816	9235	3109	4582	4698	6281	5869.4	4777	6962	1.456	0.542	0.000900374	0.0110353	2569	2813	4232	3706	3334	3896	2804	2493	3629	4285	3376.26	3314	3439	1.033	0.047	0.822641	1	BAZ1A	bromodomain adjacent to zinc finger domain 1A [Source:HGNC Symbol;Acc:HGNC:960]
ENSMLUT00000017691	299	513	480	804	458	548	327	405	475	686	499.72	408	591	1.439	0.525	0.00089843	0.0110353	349	293	362	329	335	352	258	257	297	317	314.82	320	310	0.967	-0.048	0.786526	1	NAB1	NGFI-A binding protein 1 [Source:NCBI gene;Acc:102424139]
ENSMLUT00000001019	21	93	17	24	63	169	33	70	17	18	52.44	30	75	2.161	1.111	0.000901709	0.0110386	21	15	67	20	15	24	4	40	12	41	25.86	24	28	1.524	0.608	0.320419	1	POU3F1	POU class 3 homeobox 1 [Source:HGNC Symbol;Acc:HGNC:9214]
ENSMLUT00000011197	896	1633	627	912	807	1332	671	712	521	656	876.64	704	1049	1.425	0.511	0.000903446	0.0110483	565	604	644	722	747	716	639	674	652	666	662.85	649	676	1.043	0.061	0.709293	1	PATL1	PAT1 homolog 1, processing body mRNA decay factor [Source:HGNC Symbol;Acc:HGNC:26721]
ENSMLUT00000010077	67	255	63	435	50	99	88	91	79	94	132.21	69	195	2.284	1.192	0.000909835	0.0111032	130	129	68	56	57	105	35	72	40	37	72.88	66	80	1.231	0.299	0.329608	1	ARHGEF2	Rho/Rac guanine nucleotide exchange factor 2 [Source:NCBI gene;Acc:102418065]
ENSMLUT00000025197	144	100	347	261	223	111	271	222	333	163	217.57	264	171	0.639	-0.647	0.000909072	0.0111032	123	54	126	45	2	61	103	123	22	119	77.74	75	80	1.608	0.685	0.327183	1		retinol dehydrogenase 16-like [Source:NCBI gene;Acc:102423102]
ENSMLUT00000017113	84	173	90	161	72	140	94	108	93	145	116	87	145	1.661	0.732	0.000913596	0.0111375	157	156	76	72	91	114	95	94	74	71	99.99	99	101	1.025	0.036	0.882046	1	RRM2B	ribonucleotide reductase regulatory TP53 inducible subunit M2B [Source:HGNC Symbol;Acc:HGNC:17296]
ENSMLUT00000015214	32	17	22	3	26	15	16	5	42	17	19.63	28	11	0.395	-1.34	0.000917235	0.0111702	46	29	33	27	8	18	43	96	41	66	40.82	34	47	1.309	0.388	0.312829	1	SFXN5	sideroflexin 5 [Source:NCBI gene;Acc:102419733]
ENSMLUT00000007158	2924	4581	1413	3291	2722	4654	1369	1736	1933	1913	2653.58	2072	3235	1.51	0.594	0.000918834	0.0111759	616	649	1162	1120	1354	1651	685	783	1207	1677	1090.37	1005	1176	1.145	0.195	0.238475	1	PTGFRN	prostaglandin F2 receptor inhibitor [Source:HGNC Symbol;Acc:HGNC:9601]
ENSMLUT00000013159	122	255	95	125	123	165	60	105	100	167	131.65	100	163	1.612	0.689	0.000919612	0.0111759	129	74	58	35	53	76	78	131	81	114	83.01	80	86	1.04	0.057	0.857523	1	USP11	ubiquitin specific peptidase 11 [Source:NCBI gene;Acc:102418063]
ENSMLUT00000000211	83	217	50	177	54	54	46	94	58	80	91.44	58	124	1.948	0.962	0.000922321	0.0111972	94	101	62	58	67	132	72	53	60	68	76.6	71	82	1.11	0.15	0.608236	1	ZNF143	zinc finger protein 143 [Source:NCBI gene;Acc:102442771]
ENSMLUT00000012849	42	33	441	214	203	123	168	129	76	37	146.42	186	107	0.609	-0.716	0.000923723	0.0112025	30	38	25	37	42	28	41	55	42	47	38.5	36	41	1.132	0.178	0.592678	1	CLCN2	chloride voltage-gated channel 2 [Source:HGNC Symbol;Acc:HGNC:2020]
ENSMLUT00000009454	1	31	3	39	3	7	0	11	13	9	11.67	4	19	6.164	2.624	0.000939464	0.0113698	NA	NA	NA	NA	NA	NA	NA	NA	NA	NA	NA	NA	NA	NA	NA	NA	NA	MILR1	mast cell immunoglobulin like receptor 1 [Source:NCBI gene;Acc:102418038]
ENSMLUT00000031060	122	180	448	454	75	227	163	366	225	326	258.62	207	311	1.687	0.755	0.000938624	0.0113698	524	620	412	389	545	578	332	309	362	384	445.54	435	456	1.034	0.048	0.795185	1		SPT2 chromatin protein domain containing 1 [Source:NCBI gene;Acc:102440087]
ENSMLUT00000025597	39	25	25	12	93	39	3	0	24	2	26.3	37	16	0.349	-1.52	0.000963587	0.0116497	162	134	126	63	0	106	79	106	36	109	92.11	81	104	1.927	0.947	0.179837	1
ENSMLUT00000030227	232	435	78	89	45	54	50	119	119	238	146	105	187	1.682	0.75	0.000972007	0.0117394	27	20	19	23	8	22	31	19	32	36	23.65	23	24	1.069	0.096	0.810967	1		UL16-binding protein 2-like [Source:NCBI gene;Acc:102432373]
ENSMLUT00000002823	181	94	156	118	179	104	160	131	127	54	130.38	161	100	0.606	-0.723	0.000974398	0.0117457	176	235	176	218	184	117	244	234	315	331	223.03	219	227	1.017	0.025	0.907105	1	BTBD9	BTB domain containing 9 [Source:HGNC Symbol;Acc:HGNC:21228]
ENSMLUT00000007248	29	105	174	367	46	67	61	62	147	254	131.3	91	171	1.798	0.846	0.000974541	0.0117457	388	429	432	429	372	522	365	271	411	462	407.85	394	423	1.053	0.074	0.706461	1	SOCS4	suppressor of cytokine signaling 4 [Source:NCBI gene;Acc:102434218]
ENSMLUT00000014697	16	77	40	73	10	22	23	36	22	43	36.33	22	50	2.209	1.144	0.000976578	0.0117582	NA	NA	NA	NA	NA	NA	NA	NA	NA	NA	NA	NA	NA	NA	NA	NA	NA	ATG9B	autophagy related 9B [Source:HGNC Symbol;Acc:HGNC:21899]
ENSMLUT00000005288	2	23	20	43	9	12	1	11	10	27	15.87	8	23	3.163	1.661	0.000984331	0.0118393	65	52	28	20	32	29	40	35	28	27	35.51	39	33	0.853	-0.23	0.472914	1	SERTAD3	SERTA domain containing 3 [Source:NCBI gene;Acc:102432127]
ENSMLUT00000005886	3	23	18	37	3	12	2	1	6	30	13.5	6	21	3.25	1.7	0.000985552	0.0118418	34	5	9	10	19	22	15	39	29	25	20.59	21	20	0.897	-0.158	0.767622	1	CENPN	centromere protein N [Source:NCBI gene;Acc:102423158]
ENSMLUT00000023928	512	268	765	426	279	208	603	489	511	422	448.28	534	363	0.68	-0.556	0.000991543	0.0119016	727	1018	1128	1620	1302	744	1662	1649	1896	1379	1312.43	1343	1282	0.964	-0.052	0.807357	1	IL20RA	interleukin 20 receptor subunit alpha [Source:NCBI gene;Acc:102440341]
ENSMLUT00000005008	111	307	192	314	59	149	196	189	121	179	181.7	136	228	1.728	0.789	0.0010074	0.0120671	272	224	129	120	166	244	281	323	92	131	198.11	188	208	1.125	0.17	0.419248	1	PDCD11	programmed cell death 11 [Source:NCBI gene;Acc:102427873]
ENSMLUT00000015334	38	208	74	333	43	88	37	72	96	66	105.35	58	153	2.353	1.235	0.00100717	0.0120671	73	113	68	117	67	191	20	122	69	90	93	59	127	2.211	1.144	0.000510305	0.303708	PLA2G7	phospholipase A2 group VII [Source:HGNC Symbol;Acc:HGNC:9040]
ENSMLUT00000030986	696	425	519	332	627	342	476	447	457	344	466.43	555	378	0.685	-0.547	0.00101613	0.0121592	459	431	467	660	582	617	625	587	559	566	555.35	538	572	1.059	0.083	0.645896	1		microtubule-associated tumor suppressor 1 homolog [Source:NCBI gene;Acc:102418744]
ENSMLUT00000010987	617	310	558	371	826	616	1168	948	607	491	651.19	755	547	0.699	-0.518	0.00102248	0.0122228	452	518	450	452	597	507	468	327	398	394	456.42	473	440	0.926	-0.111	0.559572	1		myosin-14-like [Source:NCBI gene;Acc:102440977]
ENSMLUT00000015711	90	19	31	20	106	57	273	235	80	37	94.73	116	74	0.507	-0.979	0.00102471	0.0122368	20	27	10	22	26	28	8	18	21	20	20.01	17	23	1.41	0.496	0.208949	1	HSD17B2	hydroxysteroid 17-beta dehydrogenase 2 [Source:NCBI gene;Acc:102419373]
ENSMLUT00000030392	10	67	14	47	40	54	9	12	0	44	29.96	15	45	3.794	1.924	0.00102718	0.0122538	30	76	44	80	18	61	40	39	11	0	39.79	29	51	1.417	0.503	0.305987	1	RBPMS	RNA binding protein, mRNA processing factor [Source:NCBI gene;Acc:102431027]
ENSMLUT00000008880	1866	2505	835	1580	1162	1846	1016	1300	859	933	1390.11	1148	1633	1.412	0.498	0.00103495	0.0123214	1256	1520	2442	2326	1799	1650	1684	1721	1994	2196	1858.81	1835	1883	1.035	0.05	0.769512	1	ABI1	abl interactor 1 [Source:HGNC Symbol;Acc:HGNC:11320]
ENSMLUT00000009732	331	413	182	244	119	280	249	350	161	263	259.21	208	310	1.543	0.625	0.00103421	0.0123214	158	122	103	60	31	76	107	87	20	56	81.87	84	80	1.155	0.208	0.565349	1	FLVCR1	feline leukemia virus subgroup C cellular receptor 1 [Source:NCBI gene;Acc:102417501]
ENSMLUT00000000640	101	372	154	977	110	185	123	126	122	140	240.97	122	360	2.147	1.102	0.00103874	0.012354	222	227	285	242	216	161	177	260	360	432	258.1	252	264	1.028	0.039	0.849219	1	SEMA4A	semaphorin 4A [Source:NCBI gene;Acc:102441338]
ENSMLUT00000011455	10	22	3	15	14	35	3	6	2	12	12.31	6	18	2.898	1.535	0.00104141	0.0123731	16	8	11	3	0	5	4	16	10	17	9.06	8	10	1.296	0.374	0.579038	1	CAMKV	CaM kinase like vesicle associated [Source:HGNC Symbol;Acc:HGNC:28788]
ENSMLUT00000009257	199	968	403	1463	189	445	298	267	405	390	502.73	299	707	2.052	1.037	0.00104879	0.0124481	254	253	213	163	263	253	137	225	215	202	217.82	216	219	1.021	0.03	0.88947	1	ADGRE5	adhesion G protein-coupled receptor E5 [Source:HGNC Symbol;Acc:HGNC:1711]
ENSMLUT00000017705	9	51	8	90	5	15	5	13	4	1	20.2	6	34	3.546	1.826	0.00105565	0.0125169	5	1	7	7	9	13	8	19	7	19	9.45	7	12	1.338	0.42	0.441102	1	BMX	BMX non-receptor tyrosine kinase [Source:NCBI gene;Acc:102420531]
ENSMLUT00000003124	823	386	461	347	607	434	472	355	538	429	485.16	580	390	0.686	-0.544	0.00105745	0.0125255	319	290	537	603	451	477	404	354	416	414	426.59	425	428	0.989	-0.016	0.930553	1	PANK3	pantothenate kinase 3 [Source:NCBI gene;Acc:102427179]
ENSMLUT00000016024	84	61	234	134	167	103	162	93	180	129	134.69	165	104	0.637	-0.652	0.00105922	0.0125337	105	97	118	131	102	118	117	118	169	114	118.96	122	116	0.958	-0.063	0.78958	1	FAM3C	family with sequence similarity 3 member C [Source:NCBI gene;Acc:102437116]
ENSMLUT00000026369	22	17	14	0	18	0	3	2	21	0	9.66	16	4	0.122	-3.041	0.00106486	0.0125877	42	35	77	83	62	41	56	60	72	72	60.14	62	58	0.922	-0.118	0.675713	1
ENSMLUT00000003478	158	251	202	318	125	311	127	148	179	247	206.72	158	255	1.582	0.662	0.00106759	0.0126072	344	461	228	346	174	322	227	166	420	365	305.15	279	332	1.193	0.255	0.256652	1	STAM2	signal transducing adaptor molecule 2 [Source:NCBI gene;Acc:102417721]
ENSMLUT00000008610	3626	4705	2760	3469	3295	7973	2406	3954	2674	3159	3802.13	2952	4652	1.501	0.586	0.00106912	0.0126126	1572	1731	1918	1823	1181	1962	1282	1224	1355	1646	1569.44	1462	1677	1.15	0.201	0.270954	1	RNF19A	ring finger protein 19A, RBR E3 ubiquitin protein ligase [Source:NCBI gene;Acc:102422110]
ENSMLUT00000004509	926	1356	1206	1576	599	915	682	918	1262	1497	1093.62	935	1252	1.359	0.443	0.00107578	0.0126784	1118	905	785	644	744	1115	498	441	525	668	744.43	734	755	1.023	0.032	0.868069	1	IRF6	interferon regulatory factor 6 [Source:HGNC Symbol;Acc:HGNC:6121]
ENSMLUT00000017089	1351	725	1688	1195	2340	1798	4480	4027	2843	1983	2243.06	2540	1946	0.713	-0.487	0.00107689	0.0126786	1214	1402	1279	1254	959	1057	1102	1084	1152	1489	1199.2	1141	1257	1.097	0.133	0.417583	1
ENSMLUT00000011058	55	220	149	297	83	141	42	69	110	110	127.55	88	167	1.846	0.884	0.00107846	0.0126844	282	218	195	193	101	201	182	119	125	129	174.61	177	172	0.999	-0.001	0.997375	1
ENSMLUT00000006082	266	439	127	379	231	484	131	132	111	138	243.81	173	314	1.679	0.748	0.00108043	0.0126947	135	88	129	124	120	141	57	41	55	37	92.71	99	86	0.823	-0.28	0.291999	1	PDZK1IP1	PDZK1 interacting protein 1 [Source:NCBI gene;Acc:102417691]
ENSMLUT00000001931	775	498	921	1019	678	407	1100	655	1214	717	798.38	938	659	0.684	-0.547	0.00109012	0.012783	1123	1378	901	1112	1009	875	936	922	836	637	972.91	961	985	0.999	-0.002	0.992148	1	GRN	granulin precursor [Source:HGNC Symbol;Acc:HGNC:4601]
ENSMLUT00000013800	0	0	9	24	0	26	44	67	0	16	18.73	11	27	5.335	2.416	0.00109006	0.012783	NA	NA	NA	NA	NA	NA	NA	NA	NA	NA	NA	NA	NA	NA	NA	NA	NA
ENSMLUT00000004663	211	368	343	743	327	496	132	107	230	517	347.35	249	446	1.623	0.699	0.00109392	0.0128018	301	261	157	220	148	167	161	208	203	224	204.97	194	216	1.139	0.188	0.349853	1
ENSMLUT00000016389	205	148	130	79	247	143	313	216	233	167	188.05	226	151	0.662	-0.596	0.00109366	0.0128018	182	284	201	265	218	161	283	188	207	210	220	218	222	1.006	0.009	0.968156	1	SNX29	sorting nexin 29 [Source:NCBI gene;Acc:102421594]
ENSMLUT00000025040	24	22	59	22	111	71	16	0	52	10	38.67	52	25	0.361	-1.47	0.00109983	0.0128581	8	0	30	9	9	18	4	5	4	16	10.36	11	10	0.843	-0.247	0.727384	1	ELOVL6	ELOVL fatty acid elongase 6 [Source:HGNC Symbol;Acc:HGNC:15829]
ENSMLUT00000014743	284	126	159	84	377	267	146	127	167	112	184.99	227	143	0.63	-0.667	0.0011013	0.0128624	76	82	80	91	63	46	83	98	103	109	83.06	81	85	1.031	0.044	0.866697	1	CCDC149	coiled-coil domain containing 149 [Source:HGNC Symbol;Acc:HGNC:25405]
ENSMLUT00000023124	225	283	367	447	107	286	131	239	138	197	241.95	194	290	1.589	0.668	0.00110243	0.0128628	107	187	211	239	367	190	191	113	431	357	239.22	261	217	0.869	-0.203	0.432879	1	CDK5R1	cyclin dependent kinase 5 regulatory subunit 1 [Source:NCBI gene;Acc:102433085]
ENSMLUT00000005557	1980	4302	2277	4068	1140	2773	1672	1567	2655	2947	2538.15	1945	3131	1.581	0.66	0.00111393	0.0129582	4793	4686	4353	5260	4470	4044	3884	4462	2956	3403	4230.89	4091	4371	1.072	0.1	0.656539	1	ITGA6	integrin subunit alpha 6 [Source:HGNC Symbol;Acc:HGNC:6142]
ENSMLUT00000011502	882	1201	438	929	788	1017	430	533	556	719	749.21	619	880	1.429	0.515	0.00111391	0.0129582	375	393	390	401	427	456	437	413	237	445	397.57	373	422	1.149	0.201	0.32857	1	SCAF4	SR-related CTD associated factor 4 [Source:HGNC Symbol;Acc:HGNC:19304]
ENSMLUT00000012518	3	17	18	67	4	16	8	4	14	57	20.75	9	32	2.957	1.564	0.00111276	0.0129582	44	47	8	15	5	13	15	6	23	20	19.56	19	20	1.124	0.168	0.704259	1	RNF122	ring finger protein 122 [Source:NCBI gene;Acc:102439834]
ENSMLUT00000009440	17	5	11	6	74	28	14	1	11	6	17.25	25	9	0.35	-1.515	0.00111655	0.0129757	NA	NA	NA	NA	NA	NA	NA	NA	NA	NA	NA	NA	NA	NA	NA	NA	NA	INPP5J	inositol polyphosphate-5-phosphatase J [Source:NCBI gene;Acc:102442013]
ENSMLUT00000014266	10	78	9	252	25	47	14	9	6	19	46.93	13	81	3.92	1.971	0.00112208	0.013027	40	52	26	45	39	33	34	109	38	39	45.45	35	56	1.446	0.532	0.136377	1	ARHGAP4	Rho GTPase activating protein 4 [Source:NCBI gene;Acc:102421751]
ENSMLUT00000009083	186	95	113	60	239	99	132	126	121	82	125.18	158	92	0.592	-0.756	0.00113193	0.0131283	144	113	53	69	119	107	137	111	86	97	103.53	108	99	0.958	-0.062	0.804241	1	MNS1	meiosis specific nuclear structural 1 [Source:NCBI gene;Acc:102435084]
ENSMLUT00000023163	105	39	131	51	345	206	60	0	5	6	94.63	129	60	0.345	-1.536	0.00114251	0.0132379	798	469	730	343	10	347	702	983	203	669	525.54	489	562	1.751	0.808	0.194262	1
ENSMLUT00000016192	112	100	316	184	256	153	305	212	293	174	210.47	256	165	0.659	-0.602	0.00114421	0.0132445	569	595	572	809	759	476	694	686	754	739	665.2	670	661	0.98	-0.029	0.882422	1
ENSMLUT00000001458	175	484	257	445	123	368	167	194	204	200	261.68	185	338	1.745	0.803	0.00114748	0.0132692	254	319	172	145	58	271	110	184	39	142	169.37	127	212	1.937	0.954	0.00374672	0.977159	SLC4A7	solute carrier family 4 member 7 [Source:HGNC Symbol;Acc:HGNC:11033]
ENSMLUT00000003021	168	117	291	186	402	238	404	312	162	112	239.06	285	193	0.677	-0.564	0.00115476	0.0133402	305	319	356	417	433	335	300	298	693	717	417.34	417	417	0.996	-0.006	0.974921	1	NBAS	neuroblastoma amplified sequence [Source:NCBI gene;Acc:102428917]
ENSMLUT00000004355	39	18	125	79	105	51	76	55	113	62	72.17	92	53	0.57	-0.81	0.00115754	0.0133592	53	57	52	47	37	54	46	39	58	37	47.95	49	47	0.954	-0.068	0.827952	1	GLA	galactosidase alpha [Source:NCBI gene;Acc:102421834]
ENSMLUT00000023372	105	39	131	51	345	206	60	0	5	6	94.63	129	60	0.345	-1.536	0.00115897	0.0133624	798	469	730	343	10	347	702	983	203	669	525.54	489	562	1.751	0.808	0.194265	1
ENSMLUT00000008854	202	156	277	97	163	142	241	112	289	203	188.24	234	142	0.601	-0.735	0.00116452	0.0134132	181	208	200	152	108	96	100	128	126	129	142.94	143	143	1.004	0.006	0.978347	1	FSTL1	follistatin like 1 [Source:HGNC Symbol;Acc:HGNC:3972]
ENSMLUT00000024821	90	83	101	72	310	193	24	0	301	82	125.63	165	86	0.454	-1.138	0.00119185	0.0137145	829	444	317	117	5	389	282	563	68	290	330.39	300	361	2.03	1.022	0.17682	1		sulfotransferase 1C4-like [Source:NCBI gene;Acc:102440664]
ENSMLUT00000011173	165	387	184	340	231	574	208	172	252	364	287.73	208	367	1.676	0.745	0.00120142	0.013811	285	235	175	155	176	316	179	238	73	144	197.83	178	218	1.271	0.345	0.146096	1	SLC20A2	solute carrier family 20 member 2 [Source:NCBI gene;Acc:102440415]
ENSMLUT00000004411	598	315	353	247	547	258	841	783	836	694	547.34	635	459	0.673	-0.571	0.00121472	0.0139502	608	616	377	448	648	648	688	750	406	404	559.23	545	573	1.055	0.078	0.652252	1	BROX	BRO1 domain and CAAX motif containing [Source:NCBI gene;Acc:102430893]
ENSMLUT00000001085	664	1387	842	675	547	1603	574	831	333	541	799.76	592	1007	1.634	0.708	0.00122475	0.0140516	415	495	750	768	795	640	1080	776	1023	968	771.03	813	729	0.922	-0.117	0.511914	1	SNAI2	snail family transcriptional repressor 2 [Source:NCBI gene;Acc:102419471]
ENSMLUT00000007262	217	129	267	185	234	117	261	213	183	129	193.32	232	155	0.655	-0.61	0.00123172	0.0141177	271	204	262	148	223	211	154	202	156	168	199.9	213	187	0.891	-0.167	0.454167	1	FITM2	fat storage inducing transmembrane protein 2 [Source:NCBI gene;Acc:102434194]
ENSMLUT00000000533	372	189	205	105	532	292	380	425	269	165	293.4	352	235	0.631	-0.664	0.00123514	0.0141381	512	435	357	516	574	454	605	486	553	455	494.7	520	469	0.914	-0.129	0.516469	1	RABGGTB	Rab geranylgeranyltransferase subunit beta [Source:HGNC Symbol;Acc:HGNC:9796]
ENSMLUT00000015272	89	38	128	72	70	52	137	73	69	47	77.46	99	56	0.579	-0.789	0.00123592	0.0141381	90	76	103	57	78	71	106	85	82	45	79.28	92	67	0.719	-0.477	0.0782398	1	SLC31A2	solute carrier family 31 member 2 [Source:NCBI gene;Acc:102437984]
ENSMLUT00000005831	951	392	349	250	788	461	942	819	535	469	595.62	713	478	0.668	-0.583	0.00124621	0.0142286	686	735	485	534	745	758	650	556	383	402	593.45	590	597	1.015	0.022	0.89868	1	RANBP10	RAN binding protein 10 [Source:NCBI gene;Acc:102419017]
ENSMLUT00000007887	122	61	48	29	99	48	40	25	96	62	63.05	81	45	0.565	-0.824	0.00124627	0.0142286	42	48	34	19	13	21	19	23	18	20	25.56	25	26	1.054	0.075	0.840943	1	MFAP5	microfibril associated protein 5 [Source:HGNC Symbol;Acc:HGNC:29673]
ENSMLUT00000009948	145	101	233	142	276	179	266	177	189	137	184.57	222	147	0.667	-0.585	0.00125366	0.0142991	149	178	136	142	181	176	163	144	106	127	150.11	147	153	1.05	0.07	0.743708	1	ZBTB4	zinc finger and BTB domain containing 4 [Source:NCBI gene;Acc:102423746]
ENSMLUT00000021681	35	12	18	5	65	18	15	11	19	12	20.98	30	12	0.406	-1.302	0.00125569	0.0143083	NA	NA	NA	NA	NA	NA	NA	NA	NA	NA	NA	NA	NA	NA	NA	NA	NA	NA	small Cajal body-specific RNA 7 [Source:HGNC Symbol;Acc:HGNC:32563]
ENSMLUT00000015276	1105	1669	1318	2208	963	1867	1119	1594	1678	1521	1504.15	1237	1772	1.447	0.534	0.0012619	0.014365	1824	2691	3143	3528	3483	3434	2467	2674	3203	3867	3031.55	2824	3239	1.164	0.219	0.275368	1	EHD1	EH domain containing 1 [Source:NCBI gene;Acc:102442314]
ENSMLUT00000002121	311	600	249	395	199	324	185	187	246	367	306.39	238	375	1.503	0.588	0.00128136	0.0145724	301	332	202	199	163	247	122	163	163	164	205.68	190	221	1.171	0.227	0.257129	1
ENSMLUT00000016540	3	61	12	128	4	23	15	10	6	8	27.04	8	46	4.093	2.033	0.0012932	0.0146927	9	10	4	15	2	5	8	21	18	6	9.86	8	11	1.472	0.558	0.333942	1	WAS	Wiskott-Aldrich syndrome [Source:NCBI gene;Acc:102425167]
ENSMLUT00000016673	430	212	366	299	341	337	660	435	665	271	401.59	492	311	0.639	-0.646	0.00131469	0.0149224	254	318	619	577	263	369	180	236	688	743	424.7	401	449	1.179	0.237	0.207645	1	RNF144B	ring finger protein 144B [Source:NCBI gene;Acc:102441662]
ENSMLUT00000007939	458	736	1358	1255	857	1721	530	765	827	1240	974.75	806	1143	1.451	0.537	0.00132562	0.0150319	1009	883	820	953	744	1041	690	677	787	837	844.24	810	878	1.082	0.114	0.523057	1	HSPH1	heat shock protein family H (Hsp110) member 1 [Source:HGNC Symbol;Acc:HGNC:16969]
ENSMLUT00000006463	33	91	46	73	207	277	67	114	62	93	106.3	83	130	1.681	0.749	0.00132721	0.0150353	196	176	227	205	277	417	177	189	176	238	227.63	211	245	1.121	0.165	0.421686	1	TRPM6	transient receptor potential cation channel subfamily M member 6 [Source:NCBI gene;Acc:102420952]
ENSMLUT00000009717	213	307	257	372	191	397	95	218	234	237	252.22	198	306	1.58	0.66	0.00132877	0.0150384	126	97	99	99	100	141	82	88	137	134	110.3	109	112	1.028	0.04	0.867465	1	LMNB1	lamin B1 [Source:NCBI gene;Acc:102441654]
ENSMLUT00000000097	4530	2727	2304	1390	4830	3307	2462	2524	2435	1647	2815.71	3312	2319	0.703	-0.508	0.00134618	0.0152207	2981	4013	5918	6667	5522	4824	6436	6616	6398	6517	5589.16	5451	5727	1.068	0.094	0.70972	1		aryl hydrocarbon receptor [Source:NCBI gene;Acc:102432278]
ENSMLUT00000011138	15	142	27	300	4	23	46	34	47	55	69.34	28	111	3.442	1.783	0.00135166	0.0152679	42	35	16	24	25	32	12	46	22	24	27.74	23	32	1.426	0.511	0.199474	1	SLA	Src like adaptor [Source:HGNC Symbol;Acc:HGNC:10902]
ENSMLUT00000000031	293	153	421	284	545	380	448	418	1540	1106	558.97	649	468	0.701	-0.512	0.00135746	0.0153131	707	657	830	836	616	652	641	640	837	844	725.92	726	726	1	0	0.998254	1	ATP13A2	ATPase cation transporting 13A2 [Source:NCBI gene;Acc:102432711]
ENSMLUT00000001414	339	562	609	612	143	370	328	582	186	234	396.48	321	472	1.561	0.643	0.00135959	0.0153131	346	462	417	451	496	381	342	324	569	606	439.4	434	445	1.024	0.034	0.860227	1	DYRK3	dual specificity tyrosine phosphorylation regulated kinase 3 [Source:NCBI gene;Acc:102430126]
ENSMLUT00000017326	2255	3588	2914	4477	3088	3691	1650	2657	2755	3143	3022.07	2532	3511	1.399	0.485	0.00135896	0.0153131	2497	2779	2132	3004	1878	2779	1763	1614	3382	3143	2497.06	2330	2664	1.146	0.196	0.327349	1		tyrosine 3-monooxygenase/tryptophan 5-monooxygenase activation protein zeta [Source:NCBI gene;Acc:102422727]
ENSMLUT00000014021	76	44	320	217	190	158	570	409	229	114	232.82	277	188	0.658	-0.605	0.00136323	0.0153393	140	104	94	92	137	93	108	130	131	92	112.28	122	102	0.838	-0.255	0.28991	1	PLA2R1	phospholipase A2 receptor 1 [Source:NCBI gene;Acc:102429046]
ENSMLUT00000029194	17	364	46	525	54	107	48	47	36	46	128.98	40	218	3.403	1.767	0.0013735	0.01544	27	59	35	34	25	26	17	106	23	41	39.23	25	53	1.902	0.927	0.0280527	1	GMFG	glia maturation factor gamma [Source:HGNC Symbol;Acc:HGNC:4374]
ENSMLUT00000001832	204	94	217	138	722	384	357	357	325	229	302.53	365	240	0.647	-0.628	0.00137689	0.0154632	566	628	479	564	693	559	739	557	458	468	571.09	587	555	0.959	-0.061	0.74132	1	ATIC	5-aminoimidazole-4-carboxamide ribonucleotide formyltransferase/IMP cyclohydrolase [Source:NCBI gene;Acc:102439913]
ENSMLUT00000011137	137	122	681	452	582	302	366	298	293	163	339.69	412	267	0.671	-0.577	0.00137893	0.0154713	154	145	134	157	108	64	82	114	202	177	133.73	136	131	0.96	-0.059	0.811272	1	NPL	N-acetylneuraminate pyruvate lyase [Source:NCBI gene;Acc:102436971]
ENSMLUT00000006579	552	426	616	388	784	588	1015	886	738	431	642.27	741	544	0.715	-0.484	0.0013842	0.0155155	488	575	659	776	723	447	640	660	1058	852	687.84	714	662	0.935	-0.096	0.620612	1	KIF16B	kinesin family member 16B [Source:NCBI gene;Acc:102423267]
ENSMLUT00000007130	347	738	258	555	301	406	268	341	450	480	414.36	325	504	1.529	0.612	0.00139443	0.0156026	349	368	354	328	292	263	383	371	366	526	360.15	349	371	1.042	0.059	0.752996	1	ARHGAP32	Rho GTPase activating protein 32 [Source:NCBI gene;Acc:102438948]
ENSMLUT00000011344	60	30	70	32	98	70	129	103	88	28	70.67	89	53	0.539	-0.892	0.00139464	0.0156026	40	43	67	62	83	44	42	68	69	56	57.29	60	55	0.924	-0.114	0.717785	1	LRRC14	leucine rich repeat containing 14 [Source:HGNC Symbol;Acc:HGNC:20419]
ENSMLUT00000006721	1023	1806	1805	1539	742	1979	1009	1574	1138	1603	1421.82	1143	1700	1.545	0.628	0.00139664	0.01561	998	1248	1561	1590	1667	1421	1555	1417	1296	1591	1434.46	1415	1453	1.039	0.056	0.746541	1	BMP2	bone morphogenetic protein 2 [Source:HGNC Symbol;Acc:HGNC:1069]
ENSMLUT00000001863	37	277	124	388	40	117	53	53	112	108	130.87	73	189	2.292	1.196	0.00140235	0.0156589	161	156	121	122	132	94	85	136	121	139	126.87	124	129	1.05	0.07	0.773031	1	CYBB	cytochrome b-245 heavy chain [Source:NCBI gene;Acc:102435577]
ENSMLUT00000028543	50	9	85	68	46	20	29	4	0	0	31.18	42	20	0.352	-1.507	0.00140783	0.0157051	NA	NA	NA	NA	NA	NA	NA	NA	NA	NA	NA	NA	NA	NA	NA	NA	NA		aspartate aminotransferase, mitochondrial-like [Source:NCBI gene;Acc:102420978]
ENSMLUT00000017404	13	38	8	23	39	81	23	28	18	40	30.99	20	42	2.148	1.103	0.00141865	0.0158107	NA	NA	NA	NA	NA	NA	NA	NA	NA	NA	NA	NA	NA	NA	NA	NA	NA	SAG	autophagy related 16 like 1 [Source:NCBI gene;Acc:102436926]
ENSMLUT00000025871	1901	3084	1551	1378	2178	3804	1241	2096	1187	1723	2014.3	1612	2417	1.442	0.528	0.00142532	0.01587	643	904	1114	1346	1101	949	1383	1431	2401	2517	1378.96	1328	1429	1.096	0.133	0.441771	1	ERRFI1	ERBB receptor feedback inhibitor 1 [Source:NCBI gene;Acc:102441996]
ENSMLUT00000013814	701	362	271	144	842	597	403	404	336	233	429.14	511	348	0.673	-0.572	0.00143003	0.0159072	420	508	995	1002	915	726	950	923	806	867	811.28	817	805	1.001	0.002	0.992311	1	FAM117B	family with sequence similarity 117 member B [Source:HGNC Symbol;Acc:HGNC:14440]
ENSMLUT00000002829	0	21	4	138	4	12	5	9	8	9	20.99	4	38	5.195	2.377	0.00143236	0.0159088	NA	NA	NA	NA	NA	NA	NA	NA	NA	NA	NA	NA	NA	NA	NA	NA	NA	CD84	CD84 molecule [Source:HGNC Symbol;Acc:HGNC:1704]
ENSMLUT00000014041	77	65	240	92	101	72	163	94	162	99	116.63	149	84	0.6	-0.736	0.00143289	0.0159088	30	43	40	34	56	69	50	25	81	66	49.34	51	47	0.914	-0.13	0.693178	1		creatine kinase, mitochondrial 1A [Source:NCBI gene;Acc:102432441]
ENSMLUT00000009305	488	961	599	886	374	544	273	335	747	843	605.11	496	714	1.425	0.511	0.00146604	0.0162613	416	424	367	263	288	488	366	310	184	243	334.88	324	346	1.066	0.092	0.673807	1		fibrosin [Source:NCBI gene;Acc:102438269]
ENSMLUT00000007850	2211	1387	2349	1883	4402	3174	2060	1432	2677	2257	2383.32	2740	2027	0.734	-0.446	0.0014675	0.0162621	2080	2158	2868	3340	3148	2546	2706	2464	2034	2060	2540.27	2567	2514	0.98	-0.03	0.876083	1	ATP8A1	ATPase phospholipid transporting 8A1 [Source:HGNC Symbol;Acc:HGNC:13531]
ENSMLUT00000007341	68	164	231	335	114	127	110	145	106	247	164.81	126	204	1.64	0.713	0.00147163	0.0162924	302	153	127	140	100	157	87	219	189	305	177.87	161	195	1.293	0.371	0.203651	1	GOT1	glutamic-oxaloacetic transaminase 1 [Source:NCBI gene;Acc:102422174]
ENSMLUT00000005191	2158	3408	1645	2279	2075	2880	1639	2170	1557	1780	2159.26	1815	2503	1.357	0.44	0.00147842	0.0163521	1548	1476	1168	1559	1906	1815	1530	1621	1464	1155	1524.12	1523	1525	1.003	0.004	0.983457	1	MYL12B	myosin regulatory light chain 12B [Source:NCBI gene;Acc:102442553]
ENSMLUT00000010525	746	335	538	437	733	406	670	575	671	555	566.65	672	462	0.68	-0.556	0.00148806	0.0164277	666	800	497	535	532	812	493	368	591	643	593.79	556	632	1.102	0.14	0.46176	1	CASC3	CASC3, exon junction complex subunit [Source:NCBI gene;Acc:102420908]
ENSMLUT00000010595	70	93	109	120	65	192	58	97	98	227	112.83	80	146	1.758	0.814	0.00148713	0.0164277	20	26	10	19	33	16	30	44	35	35	26.77	26	28	1.117	0.16	0.678259	1
ENSMLUT00000006312	1239	2785	1008	1170	1094	2545	2568	4218	1328	1183	1913.79	1447	2380	1.55	0.632	0.00149033	0.0164363	1375	1371	1569	1326	1473	1460	1631	1097	1378	1707	1438.66	1485	1392	0.93	-0.104	0.564242	1	ADRB2	adrenoceptor beta 2 [Source:NCBI gene;Acc:102437112]
ENSMLUT00000013660	145	72	171	106	146	99	263	181	119	89	139.14	169	109	0.642	-0.64	0.00149165	0.0164363	313	267	335	368	313	218	279	364	416	356	322.99	331	315	0.94	-0.089	0.651052	1	EVI5L	ecotropic viral integration site 5 like [Source:NCBI gene;Acc:102430676]
ENSMLUT00000009206	134	253	336	265	80	338	144	248	215	414	242.68	182	304	1.817	0.861	0.00151991	0.0167011	183	191	208	309	156	188	101	77	108	151	167.12	151	183	1.159	0.213	0.335357	1	FAM83D	family with sequence similarity 83 member D [Source:NCBI gene;Acc:102419882]
ENSMLUT00000013865	35	91	22	66	23	38	37	42	32	69	45.42	30	61	2.005	1.004	0.00151997	0.0167011	112	135	80	57	82	83	51	79	36	61	77.56	72	83	1.172	0.228	0.426722	1	MINDY3	MINDY lysine 48 deubiquitinase 3 [Source:NCBI gene;Acc:102422108]
ENSMLUT00000013973	345	193	341	210	371	171	249	244	449	337	291.11	351	231	0.653	-0.615	0.00151933	0.0167011	470	580	320	257	452	420	280	287	224	235	352.41	349	356	0.999	-0.001	0.995566	1	MEF2D	myocyte enhancer factor 2D [Source:NCBI gene;Acc:102436910]
ENSMLUT00000009545	2768	5627	6062	6637	3174	6505	3484	6012	3736	3861	4786.59	3845	5728	1.521	0.605	0.00152856	0.0167797	4104	5531	3333	3571	3970	2911	3298	3968	3682	3343	3770.94	3677	3865	1.03	0.043	0.852688	1	HSPA5	heat shock protein family A (Hsp70) member 5 [Source:NCBI gene;Acc:102433604]
ENSMLUT00000002757	88	34	99	64	123	93	128	93	51	8	77.94	98	58	0.502	-0.995	0.00154492	0.0169434	51	58	88	100	78	83	71	107	62	39	73.61	70	77	1.066	0.092	0.748059	1	PREX2	phosphatidylinositol-3,4,5-trisphosphate dependent Rac exchange factor 2 [Source:NCBI gene;Acc:102441834]
ENSMLUT00000004132	2141	1342	1529	1170	1620	1216	2970	2456	2377	1801	1862.17	2127	1597	0.743	-0.429	0.00155487	0.0170365	1395	1387	1553	1582	1964	1754	1640	1589	1664	1448	1597.6	1643	1552	0.947	-0.078	0.635493	1	NPTN	neuroplastin [Source:NCBI gene;Acc:102427114]
ENSMLUT00000015173	386	468	624	882	797	1162	881	1063	754	1160	817.69	688	947	1.361	0.445	0.00156396	0.0171201	412	365	354	302	352	492	348	633	269	337	386.3	347	426	1.194	0.255	0.231114	1
ENSMLUT00000003513	14	16	19	50	0	9	6	26	6	17	16.24	9	24	2.903	1.538	0.00156843	0.017153	51	0	11	1	3	3	24	105	40	62	30.09	26	34	0.591	-0.758	0.420772	1	TCEA3	transcription elongation factor A3 [Source:NCBI gene;Acc:102418160]
ENSMLUT00000029373	13	54	21	27	6	33	9	27	17	25	23.15	13	33	2.487	1.314	0.00157287	0.0171854	7	9	7	9	2	3	5	18	15	9	8.38	7	10	1.354	0.437	0.426397	1	TMEM88	transmembrane protein 88 [Source:NCBI gene;Acc:102432043]
ENSMLUT00000009679	570	774	893	703	952	1951	241	552	222	430	728.75	576	882	1.576	0.656	0.00158091	0.0172571	134	178	428	407	260	260	258	217	353	495	299.03	287	311	1.081	0.113	0.561705	1		ICOS ligand-like [Source:NCBI gene;Acc:102419600]
ENSMLUT00000016371	37	74	32	89	30	67	17	18	42	77	48.07	32	65	1.944	0.959	0.00158954	0.0173352	37	42	46	56	34	48	40	21	28	40	39.07	37	41	1.106	0.145	0.67234	1	TGFA	transforming growth factor alpha [Source:HGNC Symbol;Acc:HGNC:11765]
ENSMLUT00000009297	23	103	68	91	37	63	62	70	53	170	74.12	49	99	2.024	1.017	0.00159351	0.0173623	305	64	74	56	65	48	78	313	180	193	137.62	140	135	0.871	-0.198	0.654641	1	GYS1	glycogen synthase 1 [Source:NCBI gene;Acc:102422372]
ENSMLUT00000011966	446	347	1127	767	748	539	910	785	748	458	687.47	796	579	0.726	-0.463	0.00159695	0.0173783	712	869	888	954	748	855	745	691	555	521	753.85	730	778	1.055	0.078	0.646837	1	EPB41L1	erythrocyte membrane protein band 4.1 like 1 [Source:HGNC Symbol;Acc:HGNC:3378]
ENSMLUT00000027558	77	42	152	90	26	28	138	46	122	60	78.12	103	53	0.546	-0.873	0.00159796	0.0173783	92	184	77	81	47	60	50	118	15	32	75.62	56	95	1.669	0.739	0.0133942	1		spondin 1 [Source:NCBI gene;Acc:102426702]
ENSMLUT00000007006	3	1	44	16	22	10	19	0	37	20	17.25	25	9	0.321	-1.641	0.00160039	0.0173886	154	66	128	58	0	53	107	128	25	107	82.57	83	82	1.658	0.73	0.310655	1	GJB1	gap junction protein beta 1 [Source:NCBI gene;Acc:102439593]
ENSMLUT00000006329	3	15	5	23	4	14	11	15	4	12	10.49	5	16	2.981	1.576	0.00160773	0.0174521	20	24	11	10	9	17	9	13	8	24	14.59	11	18	1.532	0.615	0.154694	1	PABPC1L	poly(A) binding protein cytoplasmic 1 like [Source:HGNC Symbol;Acc:HGNC:15797]
ENSMLUT00000000751	1	2	18	9	764	414	18	0	2	1	122.96	161	85	0.421	-1.248	0.00161318	0.0174951	NA	NA	NA	NA	NA	NA	NA	NA	NA	NA	NA	NA	NA	NA	NA	NA	NA	HPD	4-hydroxyphenylpyruvate dioxygenase [Source:NCBI gene;Acc:102433416]
ENSMLUT00000000951	269	131	125	91	219	135	271	201	211	156	180.97	219	143	0.655	-0.611	0.00161628	0.0175124	382	249	161	147	205	221	211	337	356	371	263.95	263	265	1.011	0.016	0.941138	1	ECH1	enoyl-CoA hydratase 1 [Source:NCBI gene;Acc:102442386]
ENSMLUT00000016448	146	199	153	340	106	153	78	113	167	234	168.94	130	208	1.553	0.635	0.00162518	0.0175925	722	492	219	207	236	362	238	249	351	470	354.65	353	356	1.066	0.092	0.662367	1	ATL2	atlastin GTPase 2 [Source:HGNC Symbol;Acc:HGNC:24047]
ENSMLUT00000008049	80	170	184	594	110	184	113	141	135	137	184.79	124	245	1.72	0.783	0.00163572	0.0176903	95	149	146	224	172	137	140	133	170	100	146.58	145	149	1.016	0.022	0.931773	1	PIK3CD	phosphatidylinositol-4,5-bisphosphate 3-kinase catalytic subunit delta [Source:HGNC Symbol;Acc:HGNC:8977]
ENSMLUT00000008511	20	485	0	0	14	67	20	19	12	26	66.16	13	119	3.795	1.924	0.00164634	0.0177886	NA	NA	NA	NA	NA	NA	NA	NA	NA	NA	NA	NA	NA	NA	NA	NA	NA
ENSMLUT00000010082	51	32	145	74	85	45	274	191	125	90	111.22	136	86	0.616	-0.699	0.00165072	0.0178062	28	9	45	39	44	45	11	29	34	24	30.66	32	29	0.873	-0.195	0.639801	1	DECR2	2,4-dienoyl-CoA reductase 2 [Source:NCBI gene;Acc:102419764]
ENSMLUT00000013501	3	15	35	46	0	8	8	15	3	34	16.58	10	24	3.502	1.808	0.00165101	0.0178062	82	13	15	8	21	9	39	90	50	67	39.31	41	37	0.681	-0.553	0.289365	1		SH3 domain-binding glutamic acid-rich protein [Source:NCBI gene;Acc:102420379]
ENSMLUT00000015953	1470	816	1189	1059	1015	789	1538	1013	1017	814	1072	1246	898	0.727	-0.46	0.00165522	0.0178352	1136	1410	1273	1039	1311	1121	1010	894	1056	967	1121.75	1157	1086	0.932	-0.102	0.549831	1	ANO1	anoctamin 1 [Source:HGNC Symbol;Acc:HGNC:21625]
ENSMLUT00000008548	32	84	78	118	21	61	59	61	104	200	81.98	59	105	1.825	0.868	0.001658	0.0178487	57	49	59	57	34	47	68	45	31	34	47.96	50	46	0.958	-0.061	0.844427	1	ROBO4	roundabout guidance receptor 4 [Source:HGNC Symbol;Acc:HGNC:17985]
ENSMLUT00000027802	179	254	126	236	154	448	105	141	135	149	192.64	140	246	1.634	0.708	0.00166124	0.0178672	NA	NA	NA	NA	NA	NA	NA	NA	NA	NA	NA	NA	NA	NA	NA	NA	NA
ENSMLUT00000003095	1706	1153	1526	1305	2017	1278	886	591	1020	890	1237.11	1431	1043	0.734	-0.446	0.00166473	0.0178718	1044	1151	820	1061	731	948	760	566	1346	1199	962.46	940	985	1.043	0.061	0.735136	1	SLU7	SLU7 homolog, splicing factor [Source:NCBI gene;Acc:102433037]
ENSMLUT00000031236	219	323	125	401	179	263	94	91	90	175	196.01	141	251	1.683	0.751	0.00166387	0.0178718	88	75	66	72	82	92	98	68	149	121	91.11	97	86	0.895	-0.16	0.529422	1	SSSCA1	Sjogren syndrome/scleroderma autoantigen 1 [Source:NCBI gene;Acc:102422725]
ENSMLUT00000030272	1381	1023	1699	1358	589	327	1123	851	1516	1267	1113.32	1262	965	0.734	-0.447	0.00167576	0.0179736	1095	918	848	755	422	504	539	855	240	392	656.71	629	685	1.177	0.235	0.238652	1	C1S	complement C1s [Source:NCBI gene;Acc:102433220]
ENSMLUT00000000729	1437	2518	1420	2011	1005	1817	1171	1607	1452	1353	1579.03	1297	1861	1.419	0.505	0.0016801	0.0180037	565	820	1282	1432	972	965	596	568	1108	1527	983.51	905	1062	1.162	0.217	0.213015	1	JPT2	Jupiter microtubule associated homolog 2 [Source:NCBI gene;Acc:102440744]
ENSMLUT00000011776	84	36	73	59	80	36	107	83	90	36	68.48	87	50	0.551	-0.861	0.00168513	0.018041	141	138	165	147	143	125	139	148	111	109	136.69	140	133	0.955	-0.066	0.760338	1	ERLIN2	ER lipid raft associated 2 [Source:NCBI gene;Acc:102443069]
ENSMLUT00000024326	2516	696	1070	875	4210	1996	1667	1689	1038	793	1655.05	2100	1210	0.611	-0.71	0.00169505	0.0181307	456	528	321	233	278	372	220	245	379	582	361.3	331	392	1.144	0.194	0.338624	1
ENSMLUT00000006689	1286	851	633	555	1951	1489	631	504	1029	614	954.22	1106	803	0.732	-0.45	0.00169679	0.0181327	328	303	264	217	91	172	230	317	147	284	235.18	212	259	1.297	0.375	0.111432	1	SLC46A3	solute carrier family 46 member 3 [Source:NCBI gene;Acc:102418799]
ENSMLUT00000028834	1	23	5	15	0	20	1	2	9	12	8.78	3	14	4.683	2.227	0.00170873	0.0182436	NA	NA	NA	NA	NA	NA	NA	NA	NA	NA	NA	NA	NA	NA	NA	NA	NA	EPGN	epithelial mitogen [Source:NCBI gene;Acc:102440404]
ENSMLUT00000000644	1788	2816	1327	1770	1261	1685	1576	1848	1444	1905	1742.17	1479	2005	1.341	0.424	0.00172035	0.0183488	1202	1402	1305	1892	1376	1253	1798	1201	1747	1574	1475.19	1486	1464	0.985	-0.022	0.910053	1		heterogeneous nuclear ribonucleoprotein A1 [Source:NCBI gene;Acc:102434839]
ENSMLUT00000010905	95	43	79	73	174	93	67	31	91	54	80.01	101	59	0.576	-0.795	0.00172306	0.0183488	40	39	31	17	32	53	30	39	10	27	31.79	29	35	1.235	0.304	0.428477	1	SLC16A13	solute carrier family 16 member 13 [Source:NCBI gene;Acc:102430696]
ENSMLUT00000027801	287	134	405	332	167	71	259	241	290	186	236.96	282	193	0.635	-0.655	0.00172329	0.0183488	2	0	0	84	111	0	63	101	182	138	68.23	72	65	0.701	-0.512	0.665681	1	DNAJB2	DnaJ heat shock protein family (Hsp40) member B2 [Source:NCBI gene;Acc:102431942]
ENSMLUT00000015777	0	0	13	44	13	38	0	0	30	71	20.98	11	31	2.777	1.473	0.00172848	0.0183874	56	30	13	0	39	0	0	17	0	0	15.64	22	9	0.219	-2.188	0.198617	1	FDX1	ferredoxin 1 [Source:HGNC Symbol;Acc:HGNC:3638]
ENSMLUT00000011069	100	235	89	208	32	91	96	97	162	190	130.11	96	164	1.757	0.813	0.0017362	0.0184527	30	31	31	28	39	48	24	32	30	31	32.48	31	34	1.108	0.148	0.647853	1	PMEPA1	prostate transmembrane protein, androgen induced 1 [Source:HGNC Symbol;Acc:HGNC:14107]
ENSMLUT00000006126	18	43	33	45	21	35	20	35	23	122	39.59	23	56	2.206	1.141	0.00173821	0.0184573	176	23	50	36	16	22	74	173	126	109	80.64	88	73	0.794	-0.332	0.481529	1	DNAJB5	DnaJ heat shock protein family (Hsp40) member B5 [Source:NCBI gene;Acc:102420057]
ENSMLUT00000009794	92	195	81	342	67	88	70	59	99	228	132.02	82	182	1.904	0.929	0.00176367	0.0186991	238	190	57	59	74	168	60	68	78	56	104.78	101	108	1.084	0.116	0.689612	1	CAPZA1	capping actin protein of muscle Z-line subunit alpha 1 [Source:NCBI gene;Acc:102417193]
ENSMLUT00000014703	86	44	108	81	148	107	135	85	98	38	93.16	115	71	0.592	-0.757	0.00176418	0.0186991	151	70	63	87	80	47	96	234	120	141	108.94	102	116	1.022	0.031	0.927908	1	DIP2C	disco interacting protein 2 homolog C [Source:HGNC Symbol;Acc:HGNC:29150]
ENSMLUT00000000222	142	206	51	84	105	150	67	118	129	194	124.67	99	150	1.548	0.631	0.00176995	0.0187431	144	59	139	52	107	144	103	146	211	226	133.05	141	125	0.803	-0.316	0.327324	1	BARX2	BARX homeobox 2 [Source:NCBI gene;Acc:102439268]
ENSMLUT00000014602	214	619	247	1324	209	395	408	371	380	405	457.23	292	623	1.938	0.955	0.00179581	0.0189826	616	598	422	453	527	474	509	712	514	600	542.5	518	567	1.089	0.123	0.503684	1	HELZ2	helicase with zinc finger 2 [Source:HGNC Symbol;Acc:HGNC:30021]
ENSMLUT00000017549	732	1069	528	1082	256	441	262	235	590	856	604.98	474	737	1.471	0.557	0.00179445	0.0189826	369	341	137	135	144	307	94	88	142	163	192	177	207	1.16	0.214	0.350769	1	SERPINB8	serpin B8 [Source:NCBI gene;Acc:102435308]
ENSMLUT00000000048	209	69	135	76	279	141	175	162	111	89	144.61	182	107	0.591	-0.759	0.00181001	0.0191155	74	103	52	49	67	76	67	88	55	56	68.62	63	74	1.155	0.208	0.446382	1	SNX16	sorting nexin 16 [Source:NCBI gene;Acc:102435169]
ENSMLUT00000005635	5198	9769	9907	7989	2143	11012	5256	16294	4860	5987	7841.46	5473	10210	1.965	0.975	0.00181693	0.0191712	1873	2624	2473	2982	3165	1720	1943	3239	2013	2847	2487.87	2293	2682	1.174	0.232	0.341854	1	CSRNP1	cysteine and serine rich nuclear protein 1 [Source:HGNC Symbol;Acc:HGNC:14300]
ENSMLUT00000015290	1424	919	1644	1135	1746	1336	1918	1758	1425	1014	1431.94	1631	1232	0.741	-0.433	0.00182301	0.0192181	1271	1488	1612	1614	1545	1341	1225	1418	1264	1586	1436.42	1383	1489	1.081	0.113	0.506989	1	NEO1	neogenin 1 [Source:HGNC Symbol;Acc:HGNC:7754]
ENSMLUT00000008021	233	187	289	227	102	55	269	45	190	117	171.34	217	126	0.527	-0.924	0.00182928	0.0192668	103	161	142	107	98	61	94	135	87	63	105.11	105	105	0.958	-0.062	0.825632	1	MFAP4	microfibril associated protein 4 [Source:NCBI gene;Acc:102438282]
ENSMLUT00000009819	5	96	14	285	8	33	11	9	18	16	49.52	11	88	4.277	2.097	0.00183204	0.0192785	NA	NA	NA	NA	NA	NA	NA	NA	NA	NA	NA	NA	NA	NA	NA	NA	NA	MEFV	MEFV, pyrin innate immunity regulator [Source:HGNC Symbol;Acc:HGNC:6998]
ENSMLUT00000001105	303	595	538	906	293	424	704	563	226	695	524.76	413	637	1.635	0.71	0.00183968	0.0193415	1200	499	426	550	402	446	762	1523	832	867	750.68	724	777	1.052	0.073	0.783484	1	SVIL	supervillin [Source:HGNC Symbol;Acc:HGNC:11480]
ENSMLUT00000006796	306	134	174	169	208	118	425	289	293	203	231.7	281	183	0.649	-0.624	0.0018419	0.0193474	83	67	104	122	111	78	97	152	63	83	96.04	92	100	1.073	0.101	0.710036	1	STAT2	signal transducer and activator of transcription 2 [Source:NCBI gene;Acc:102430852]
ENSMLUT00000015846	112	245	249	378	111	193	101	120	100	132	174.1	135	214	1.555	0.637	0.00184459	0.0193582	148	171	105	86	100	87	37	52	132	119	103.77	104	103	0.998	-0.003	0.990582	1
ENSMLUT00000004414	646	1213	646	1323	560	689	382	389	645	850	734.48	576	893	1.452	0.538	0.00184956	0.019393	645	698	652	535	716	848	798	832	514	678	691.55	665	718	1.077	0.107	0.545759	1	DOT1L	DOT1 like histone lysine methyltransferase [Source:HGNC Symbol;Acc:HGNC:24948]
ENSMLUT00000002991	1411	400	955	507	2461	1339	1710	1795	1257	1201	1303.64	1559	1048	0.61	-0.713	0.00187178	0.0196084	1276	1607	1238	1265	2323	2328	1403	939	828	957	1416.38	1414	1419	1.001	0.001	0.995395	1	PHGDH	phosphoglycerate dehydrogenase [Source:NCBI gene;Acc:102420891]
ENSMLUT00000000530	3	9	15	16	6	18	3	21	4	24	11.94	6	18	3.147	1.654	0.00189014	0.0197754	NA	NA	NA	NA	NA	NA	NA	NA	NA	NA	NA	NA	NA	NA	NA	NA	NA	ASF1B	anti-silencing function 1B histone chaperone [Source:NCBI gene;Acc:102418281]
ENSMLUT00000005683	9018	4743	11280	7141	9867	5889	8179	6821	10141	8912	8199.04	9697	6701	0.68	-0.556	0.00189111	0.0197754	9377	7998	8213	8690	8937	8314	9457	9488	10002	9502	8997.86	9197	8798	0.956	-0.064	0.827394	1	CSDE1	cold shock domain containing E1 [Source:NCBI gene;Acc:102429010]
ENSMLUT00000017533	430	166	237	94	280	250	273	282	260	140	241.22	296	186	0.6	-0.737	0.00190177	0.0198515	266	376	184	157	321	316	258	181	210	235	250.51	248	253	0.99	-0.015	0.943208	1	ARVCF	ARVCF, delta catenin family member [Source:NCBI gene;Acc:102428514]
ENSMLUT00000017543	300	119	633	391	334	160	393	370	725	674	409.82	477	343	0.642	-0.64	0.00190067	0.0198515	424	597	338	412	553	484	667	448	431	266	461.98	483	441	0.911	-0.135	0.545691	1	SERPINB7	serpin family B member 7 [Source:NCBI gene;Acc:102434155]
ENSMLUT00000004439	508	679	491	894	412	463	285	394	416	596	513.84	422	605	1.404	0.489	0.00190383	0.0198552	632	559	695	774	565	705	498	530	739	863	656.2	626	686	1.089	0.123	0.47123	1	EIF2S1	eukaryotic translation initiation factor 2 subunit alpha [Source:NCBI gene;Acc:102428709]
ENSMLUT00000006656	123	236	64	191	219	438	114	94	107	163	175.11	125	224	1.713	0.777	0.0019059	0.0198591	77	78	85	122	48	111	57	48	54	60	74.2	64	84	1.258	0.331	0.266562	1	PRICKLE1	prickle planar cell polarity protein 1 [Source:HGNC Symbol;Acc:HGNC:17019]
ENSMLUT00000006661	160	292	353	239	163	575	379	1661	396	562	478.1	290	666	1.949	0.962	0.00191459	0.0199319	263	375	381	350	294	363	537	361	390	350	366.26	373	360	0.994	-0.009	0.965331	1
ENSMLUT00000025381	3317	1833	2090	1779	2124	1377	2728	2588	2842	1866	2254.28	2620	1889	0.717	-0.479	0.00192377	0.0200096	1167	1627	1549	1876	2102	1920	2373	1724	2530	2126	1899.43	1944	1855	0.988	-0.018	0.925907	1	ITPRIPL1	ITPRIP like 1 [Source:NCBI gene;Acc:102433523]
ENSMLUT00000007379	73	32	65	42	79	50	124	80	20	7	57.03	72	42	0.55	-0.864	0.00194159	0.020177	101	142	73	81	112	105	102	69	70	61	91.47	92	92	0.972	-0.041	0.876628	1	WDR17	WD repeat domain 17 [Source:HGNC Symbol;Acc:HGNC:16661]
ENSMLUT00000016665	32	22	97	67	106	63	91	40	66	31	61.55	78	45	0.567	-0.818	0.00195319	0.0202795	111	118	107	58	7	105	89	109	31	128	86.31	69	104	1.916	0.938	0.0702024	1		acyl-coenzyme A thioesterase 1 [Source:NCBI gene;Acc:102440418]
ENSMLUT00000005968	438	363	448	630	319	598	307	620	144	298	416.38	331	502	1.557	0.639	0.0019609	0.0203415	176	133	126	164	86	121	118	164	322	377	178.58	166	192	1.173	0.23	0.287965	1	BTG2	BTG anti-proliferation factor 2 [Source:NCBI gene;Acc:102418692]
ENSMLUT00000002603	10	37	8	8	10	24	0	4	6	41	14.94	7	23	3.184	1.671	0.00197214	0.0204399	NA	NA	NA	NA	NA	NA	NA	NA	NA	NA	NA	NA	NA	NA	NA	NA	NA
ENSMLUT00000003203	45	120	63	148	53	144	70	113	60	48	86.4	58	115	1.873	0.906	0.00197487	0.0204501	60	24	56	51	37	60	22	19	25	92	44.68	40	49	1.142	0.192	0.65729	1	MDGA1	MAM domain containing glycosylphosphatidylinositol anchor 1 [Source:HGNC Symbol;Acc:HGNC:19267]
ENSMLUT00000005608	288	155	253	175	266	90	178	156	205	164	192.91	238	148	0.619	-0.692	0.00199676	0.0206585	481	547	385	422	490	469	584	491	466	464	479.91	481	479	0.999	-0.001	0.99587	1
ENSMLUT00000005779	184	135	256	134	198	193	119	75	332	104	173.07	218	128	0.594	-0.753	0.00199964	0.0206701	118	129	95	98	103	107	125	164	89	102	112.97	106	120	1.119	0.162	0.475739	1	SLC16A7	solute carrier family 16 member 7 [Source:NCBI gene;Acc:102427245]
ENSMLUT00000017106	12554	7081	18928	11885	10624	6822	10169	8062	18262	14917	11930.4	14107	9753	0.682	-0.553	0.00200147	0.0206706	17065	19002	13669	17870	18402	16174	21275	14101	17826	16197	17158	17647	16669	0.949	-0.075	0.835363	1	SBSN	suprabasin [Source:HGNC Symbol;Acc:HGNC:24950]
ENSMLUT00000027361	5	31	15	35	6	18	9	8	6	36	16.96	8	26	2.846	1.509	0.00200839	0.0207239	57	0	3	2	0	0	20	58	62	55	25.67	28	23	0.573	-0.804	0.384005	1	SGCA	sarcoglycan alpha [Source:HGNC Symbol;Acc:HGNC:10805]
ENSMLUT00000026307	8	24	37	36	5	154	0	9	0	0	27.37	10	45	5.157	2.366	0.00201086	0.020731	NA	NA	NA	NA	NA	NA	NA	NA	NA	NA	NA	NA	NA	NA	NA	NA	NA		trace amine-associated receptor 1 [Source:NCBI gene;Acc:102424612]
ENSMLUT00000005348	514	722	802	837	489	818	296	436	490	709	611.34	518	704	1.39	0.475	0.00202262	0.0208339	640	579	389	483	506	605	642	473	651	435	540.39	566	515	0.921	-0.119	0.553955	1	RSRC2	arginine and serine rich coiled-coil 2 [Source:NCBI gene;Acc:102430064]
ENSMLUT00000013788	107	84	214	81	74	35	249	181	136	102	126.31	156	97	0.606	-0.723	0.00203195	0.0209115	1876	1249	286	418	427	615	501	361	308	340	637.88	680	597	1.019	0.027	0.902039	1	CYP1B1	cytochrome P450 family 1 subfamily B member 1 [Source:HGNC Symbol;Acc:HGNC:2597]
ENSMLUT00000010552	3257	2041	1784	1599	3184	2038	3907	3148	3660	2616	2723.46	3158	2288	0.73	-0.455	0.00204962	0.0210749	3791	3945	2962	3310	3290	3115	3403	3353	2233	2231	3163.3	3136	3191	1.016	0.023	0.906397	1	SNRNP200	small nuclear ribonucleoprotein U5 subunit 200 [Source:NCBI gene;Acc:102434030]
ENSMLUT00000028301	43	0	679	563	1779	1220	2275	1887	794	445	968.42	1114	823	0.559	-0.84	0.00206737	0.0212387	295	333	233	283	548	414	275	202	75	75	273.22	285	261	0.943	-0.084	0.677903	1
ENSMLUT00000001421	199	126	320	183	271	168	477	451	295	190	268.09	312	224	0.675	-0.567	0.00207514	0.0212998	289	239	179	218	433	273	286	258	241	184	260.12	286	234	0.845	-0.243	0.227973	1	CAD	carbamoyl-phosphate synthetase 2, aspartate transcarbamylase, and dihydroorotase [Source:NCBI gene;Acc:102440221]
ENSMLUT00000004206	5	13	4	14	1	19	9	9	3	19	9.62	4	15	3.424	1.776	0.00209462	0.0214808	45	17	9	14	8	11	15	74	37	58	28.88	23	35	1.449	0.535	0.287302	1		ependymin related 1 [Source:NCBI gene;Acc:102434460]
ENSMLUT00000000509	9	74	25	43	4	36	15	30	31	33	30.01	17	43	2.74	1.454	0.00209954	0.0214936	50	71	42	49	42	34	62	61	28	30	46.96	45	49	1.086	0.119	0.698713	1	FKBPL	FK506 binding protein like [Source:NCBI gene;Acc:102429058]
ENSMLUT00000012419	393	175	348	274	309	168	208	164	385	319	274.31	329	220	0.662	-0.595	0.00209917	0.0214936	277	302	257	242	303	239	143	105	395	379	264.29	275	253	0.899	-0.153	0.416643	1	SDF2	stromal cell derived factor 2 [Source:NCBI gene;Acc:102431080]
ENSMLUT00000015735	48	84	54	114	26	58	40	49	95	145	71.38	53	90	1.725	0.787	0.00210155	0.0214954	229	155	162	150	125	216	120	87	118	144	150.56	151	150	0.992	-0.011	0.963735	1	DCUN1D3	defective in cullin neddylation 1 domain containing 3 [Source:NCBI gene;Acc:102442304]
ENSMLUT00000007833	680	288	519	322	802	488	643	593	498	460	529.32	628	430	0.673	-0.571	0.00210536	0.0215155	820	792	556	576	666	587	755	891	576	760	697.89	675	721	1.065	0.091	0.601106	1		branched chain keto acid dehydrogenase E1, alpha polypeptide [Source:NCBI gene;Acc:102429047]
ENSMLUT00000010425	20	56	51	77	30	95	37	38	26	61	49.06	33	65	1.989	0.992	0.00211065	0.0215507	62	38	34	36	24	38	31	86	26	17	39.26	35	43	1.145	0.195	0.621527	1	FLRT2	fibronectin leucine rich transmembrane protein 2 [Source:NCBI gene;Acc:102426479]
ENSMLUT00000001883	10	15	17	50	44	54	9	23	7	61	28.94	17	41	2.518	1.333	0.00211958	0.021623	NA	NA	NA	NA	NA	NA	NA	NA	NA	NA	NA	NA	NA	NA	NA	NA	NA	CKMT2	creatine kinase, mitochondrial 2 [Source:NCBI gene;Acc:102420373]
ENSMLUT00000011938	365	220	277	210	595	345	521	441	279	206	345.99	407	284	0.699	-0.518	0.00213342	0.0217453	358	423	313	260	248	289	399	420	256	256	322.1	315	330	1.039	0.056	0.761968	1	FBXW8	F-box and WD repeat domain containing 8 [Source:NCBI gene;Acc:102433389]
ENSMLUT00000003116	95	20	29	20	6	13	15	0	161	22	38.11	61	15	0.303	-1.721	0.00214356	0.0218106	41	22	48	22	1	23	30	81	20	49	33.62	28	39	1.665	0.735	0.202053	1	GLYATL2	glycine-N-acyltransferase like 2 [Source:NCBI gene;Acc:102438632]
ENSMLUT00000010300	903	648	1165	867	2161	1643	2930	2749	1174	627	1486.6	1667	1307	0.729	-0.457	0.00214268	0.0218106	2161	2620	2521	3097	1704	2904	1707	1836	2191	2400	2314.16	2057	2571	1.244	0.316	0.0954929	1	UACA	uveal autoantigen with coiled-coil domains and ankyrin repeats [Source:NCBI gene;Acc:102420643]
ENSMLUT00000011459	189	86	128	83	421	225	398	399	476	338	274.38	322	226	0.653	-0.615	0.00214778	0.0218345	182	176	107	172	200	167	193	82	314	265	185.65	199	172	0.862	-0.215	0.399065	1	GPR87	G protein-coupled receptor 87 [Source:NCBI gene;Acc:102428303]
ENSMLUT00000008082	1940	1464	2193	1514	2442	1978	2486	2042	1777	1231	1906.86	2168	1646	0.752	-0.411	0.00216831	0.0220241	1935	1883	1971	1767	1649	1520	2155	2252	1385	1401	1791.85	1819	1765	0.968	-0.047	0.77776	1	CLSTN1	calsyntenin 1 [Source:HGNC Symbol;Acc:HGNC:17447]
ENSMLUT00000007285	504	1082	1550	1275	333	890	887	1695	445	506	916.5	744	1090	1.592	0.671	0.00217347	0.0220573	430	931	972	739	880	565	647	447	1123	1148	788.3	810	766	0.937	-0.094	0.699916	1	DLX3	distal-less homeobox 3 [Source:NCBI gene;Acc:102442210]
ENSMLUT00000005396	12	24	2	12	12	27	6	13	0	3	11.01	6	16	2.923	1.548	0.00217717	0.0220757	NA	NA	NA	NA	NA	NA	NA	NA	NA	NA	NA	NA	NA	NA	NA	NA	NA
ENSMLUT00000005562	169	432	227	336	213	450	218	228	199	236	271.15	205	336	1.58	0.66	0.00218313	0.0221153	143	156	123	142	122	150	146	176	87	60	130.57	124	137	1.063	0.088	0.707517	1	RGL1	ral guanine nucleotide dissociation stimulator like 1 [Source:HGNC Symbol;Acc:HGNC:30281]
ENSMLUT00000012398	680	1423	423	797	1099	1869	479	462	658	703	859.46	668	1051	1.475	0.561	0.00218486	0.0221153	641	649	410	372	366	667	364	427	456	567	492.13	447	536	1.195	0.257	0.204624	1	GPRC5C	G protein-coupled receptor class C group 5 member C [Source:NCBI gene;Acc:102428584]
ENSMLUT00000007265	1062	593	918	794	1555	871	976	845	1096	897	960.75	1121	800	0.719	-0.475	0.00220034	0.0222528	749	838	834	989	1094	976	878	925	893	1005	918.19	890	947	1.07	0.098	0.558538	1	MIOS	meiosis regulator for oocyte development [Source:NCBI gene;Acc:102421633]
ENSMLUT00000003411	1154	665	488	306	1281	738	504	517	472	380	650.48	780	521	0.702	-0.51	0.0022061	0.0222852	471	420	475	466	601	517	503	565	541	489	504.76	518	491	0.947	-0.078	0.662215	1	MUM1	PWWP domain-containing protein MUM1 [Source:NCBI gene;Acc:102423526]
ENSMLUT00000005488	954	608	1443	975	1291	1025	1205	1139	1713	1155	1150.94	1321	980	0.738	-0.439	0.00221089	0.0222852	747	702	855	1081	811	666	690	841	1222	1208	882.26	865	900	1.033	0.047	0.789822	1	TTC3	tetratricopeptide repeat domain 3 [Source:HGNC Symbol;Acc:HGNC:12393]
ENSMLUT00000007776	777	462	796	594	828	719	620	450	701	524	647.04	744	550	0.731	-0.451	0.00221197	0.0222852	754	748	420	439	336	369	521	608	269	389	485.27	460	511	1.137	0.185	0.319103	1	TAGLN	transgelin [Source:NCBI gene;Acc:102435179]
ENSMLUT00000009049	2173	2450	1166	2057	1610	1977	1090	1558	1351	1775	1720.7	1478	1963	1.355	0.439	0.00221058	0.0222852	622	668	798	1052	997	742	1056	1021	813	712	848.08	857	839	0.978	-0.033	0.858663	1	TRAF3IP2	TRAF3 interacting protein 2 [Source:HGNC Symbol;Acc:HGNC:1343]
ENSMLUT00000016122	59	153	16	53	36	53	3	12	34	38	45.9	30	62	2.079	1.056	0.00221308	0.0222852	52	50	39	39	31	36	41	55	32	36	41	39	43	1.104	0.142	0.651083	1	PPFIA4	PTPRF interacting protein alpha 4 [Source:HGNC Symbol;Acc:HGNC:9248]
ENSMLUT00000007040	105	244	191	311	83	144	96	102	225	305	180.53	140	221	1.565	0.646	0.00221579	0.0222933	456	393	227	197	221	397	210	231	156	212	270.03	254	286	1.146	0.197	0.356907	1	MORC2	MORC family CW-type zinc finger 2 [Source:NCBI gene;Acc:102416934]
ENSMLUT00000009687	23	48	17	60	25	46	35	33	16	62	36.61	23	50	2.199	1.137	0.00222907	0.0224076	140	9	25	17	16	16	32	149	89	91	58.4	60	56	0.813	-0.299	0.633263	1	FITM1	fat storage inducing transmembrane protein 1 [Source:NCBI gene;Acc:102427905]
ENSMLUT00000003112	615	387	1744	1328	870	749	1595	1317	714	461	977.91	1108	848	0.741	-0.433	0.00224146	0.0225128	1613	1916	1355	1505	807	615	1117	1094	876	1007	1190.46	1154	1227	1.026	0.038	0.825615	1		ATPase secretory pathway Ca2+ transporting 2 [Source:NCBI gene;Acc:102434373]
ENSMLUT00000009393	15	70	65	104	8	52	27	25	66	112	54.19	36	73	2.233	1.159	0.0022628	0.0227076	184	174	109	97	90	146	111	71	121	143	124.55	123	126	1.007	0.01	0.967569	1	TNFAIP8	TNF alpha induced protein 8 [Source:HGNC Symbol;Acc:HGNC:17260]
ENSMLUT00000023096	824	547	429	270	709	565	942	941	803	395	642.54	741	544	0.698	-0.518	0.00227268	0.0227872	340	379	976	619	381	549	490	841	576	849	599.87	553	647	1.211	0.276	0.210364	1	P2RY1	purinergic receptor P2Y1 [Source:NCBI gene;Acc:102441731]
ENSMLUT00000011604	274	530	244	477	250	364	279	286	420	533	365.71	293	438	1.481	0.567	0.00228297	0.0228512	353	343	399	434	469	461	411	302	448	310	392.95	416	370	0.88	-0.184	0.338466	1	ELOVL7	ELOVL fatty acid elongase 7 [Source:NCBI gene;Acc:102442914]
ENSMLUT00000012781	676	443	319	361	750	430	594	385	787	456	520.02	625	415	0.69	-0.535	0.00228175	0.0228512	622	535	363	323	396	580	360	386	245	249	405.96	397	415	1.041	0.057	0.769713	1	GLG1	golgi glycoprotein 1 [Source:HGNC Symbol;Acc:HGNC:4316]
ENSMLUT00000013873	707	452	400	331	349	259	704	505	531	383	462	538	386	0.726	-0.462	0.00228586	0.0228606	582	743	533	534	392	348	373	419	501	534	495.8	476	516	1.065	0.09	0.62049	1
ENSMLUT00000002478	232	487	553	742	291	386	530	522	616	1086	544.57	444	645	1.451	0.537	0.00229305	0.0229086	1587	496	454	364	588	543	1016	2877	1277	1824	1102.61	984	1221	0.993	-0.011	0.974747	1	ACO2	aconitase 2 [Source:NCBI gene;Acc:102427882]
ENSMLUT00000005589	933	542	552	404	758	506	946	881	773	584	687.81	792	583	0.725	-0.463	0.00229654	0.0229086	449	478	507	519	575	579	438	517	506	514	508.35	495	521	1.056	0.079	0.65258	1	OPTN	optineurin [Source:NCBI gene;Acc:102416839]
ENSMLUT00000011104	2323	2956	3581	3541	857	5590	2375	5248	1219	1783	2947.31	2071	3824	1.883	0.913	0.00229646	0.0229086	1067	1754	1671	2275	1253	659	866	1531	1652	1879	1460.73	1302	1620	1.198	0.26	0.273841	1	ADAMTS1	ADAM metallopeptidase with thrombospondin type 1 motif 1 [Source:NCBI gene;Acc:102433479]
ENSMLUT00000017414	18	5	22	10	1	1	9	3	31	9	11.04	16	6	0.361	-1.471	0.0022986	0.0229096	362	307	253	261	140	265	142	172	139	241	228.21	207	249	1.277	0.353	0.115073	1	UGT1A6	UDP-glucuronosyltransferase 1-1 [Source:NCBI gene;Acc:102440644]
ENSMLUT00000023006	3	18	8	22	5	15	9	10	3	15	10.93	6	16	2.846	1.509	0.00230925	0.0229961	12	31	35	41	63	37	35	24	82	39	39.91	45	34	0.857	-0.223	0.57492	1	A4GNT	alpha-1,4-N-acetylglucosaminyltransferase [Source:HGNC Symbol;Acc:HGNC:17968]
ENSMLUT00000026055	27	17	164	83	98	81	131	62	97	58	81.74	103	60	0.591	-0.758	0.00231432	0.023027	233	313	95	155	84	109	97	118	51	45	130.16	112	148	1.266	0.34	0.151344	1
ENSMLUT00000003494	65	98	98	198	79	155	109	118	108	171	119.84	92	148	1.598	0.676	0.00231885	0.0230324	142	108	74	55	59	115	55	38	75	78	79.93	81	79	0.954	-0.068	0.821428	1	GDAP2	ganglioside induced differentiation associated protein 2 [Source:NCBI gene;Acc:102423411]
ENSMLUT00000008226	10	64	9	25	14	17	4	15	20	33	21.25	11	31	2.514	1.33	0.00231996	0.0230324	87	47	57	65	67	121	53	82	85	45	70.75	70	72	0.988	-0.017	0.959278	1	RNF6	ring finger protein 6 [Source:NCBI gene;Acc:102420875]
ENSMLUT00000023909	61	135	120	285	59	106	0	0	126	143	103.63	73	134	1.799	0.847	0.00232077	0.0230324	NA	NA	NA	NA	NA	NA	NA	NA	NA	NA	NA	NA	NA	NA	NA	NA	NA
ENSMLUT00000005730	3	0	8	3	37	14	15	1	20	12	11.36	17	6	0.318	-1.652	0.00233271	0.0231312	16	11	12	9	11	5	8	32	13	12	12.96	12	14	0.986	-0.02	0.966761	1	TNFRSF19	TNF receptor superfamily member 19 [Source:NCBI gene;Acc:102433106]
ENSMLUT00000014872	5	20	30	59	14	20	14	33	34	62	29.06	19	39	2.091	1.064	0.00234952	0.0232782	NA	NA	NA	NA	NA	NA	NA	NA	NA	NA	NA	NA	NA	NA	NA	NA	NA		interferon-induced transmembrane protein 3-like [Source:NCBI gene;Acc:102438614]
ENSMLUT00000023666	96	25	18	36	177	86	29	3	39	6	51.47	72	31	0.358	-1.482	0.00235168	0.0232798	8	21	68	18	6	0	1	14	3	0	14.01	17	11	0.716	-0.482	0.575132	1
ENSMLUT00000002512	1266	923	999	845	862	649	1574	1111	1349	1015	1059.42	1210	909	0.756	-0.404	0.00238793	0.0236187	647	672	836	639	292	373	507	799	217	326	530.82	500	562	1.188	0.249	0.229086	1	ACPP	acid phosphatase, prostate [Source:NCBI gene;Acc:102426133]
ENSMLUT00000004705	1265	2633	1549	1966	1028	3477	1196	2278	1520	1126	1803.76	1312	2296	1.664	0.735	0.00240236	0.0237414	1144	1320	1855	2105	1886	798	2186	1933	2209	2207	1764.31	1856	1673	0.872	-0.197	0.375456	1	GADD45A	growth arrest and DNA damage inducible alpha [Source:NCBI gene;Acc:102427327]
ENSMLUT00000005703	1341	824	2787	995	1428	1701	2492	1980	2637	1460	1764.48	2137	1392	0.649	-0.624	0.0024176	0.0238718	1440	1663	1193	1364	1800	1486	1052	768	2222	1630	1461.81	1541	1382	0.898	-0.155	0.393197	1	MAP3K8	mitogen-activated protein kinase kinase kinase 8 [Source:NCBI gene;Acc:102428565]
ENSMLUT00000030851	22	67	58	192	17	41	47	44	69	98	65.51	43	88	1.991	0.993	0.00241984	0.0238737	149	107	113	99	78	115	99	107	114	103	108.35	111	106	0.979	-0.031	0.903034	1		ubiquitin conjugating enzyme E2 W [Source:NCBI gene;Acc:102435198]
ENSMLUT00000015745	1972	2489	3200	3433	2622	4984	2538	4036	1844	2416	2953.46	2435	3472	1.399	0.484	0.00242348	0.0238895	1815	1944	2477	3282	2288	1967	2747	2367	2904	3030	2481.98	2446	2518	1.019	0.027	0.890831	1		solute carrier family 25 member 5 [Source:NCBI gene;Acc:102423425]
ENSMLUT00000014720	443	130	127	150	291	98	264	160	233	183	207.75	272	144	0.561	-0.835	0.00244089	0.0240408	229	198	72	89	68	180	129	115	63	75	121.8	112	131	1.233	0.303	0.279944	1	NMT1	N-myristoyltransferase 1 [Source:NCBI gene;Acc:102428663]
ENSMLUT00000002338	103	311	195	236	59	149	57	55	121	200	148.57	107	190	1.718	0.781	0.00244566	0.0240622	101	108	48	56	109	146	87	109	73	71	90.81	84	98	1.158	0.211	0.395444	1	UTP20	UTP20, small subunit processome component [Source:NCBI gene;Acc:102429454]
ENSMLUT00000014855	37	59	18	73	31	55	8	13	36	62	39.23	26	52	2.026	1.019	0.00244717	0.0240622	65	39	29	36	22	52	14	16	21	11	30.4	30	31	1.036	0.051	0.900786	1	TMEM68	transmembrane protein 68 [Source:NCBI gene;Acc:102428659]
ENSMLUT00000011628	50	27	105	61	48	11	92	42	36	33	50.45	66	35	0.514	-0.959	0.00246313	0.0241987	57	30	23	18	9	24	22	15	16	7	22.14	25	19	0.804	-0.315	0.473676	1	COCH	cochlin [Source:NCBI gene;Acc:102434990]
ENSMLUT00000000675	30	21	32	12	35	18	36	5	27	15	23.13	32	14	0.427	-1.226	0.00246576	0.0242042	66	65	91	48	55	55	60	41	50	49	58.13	64	52	0.807	-0.31	0.293829	1	NUPR1	nuclear protein 1, transcriptional regulator [Source:NCBI gene;Acc:102437256]
ENSMLUT00000008245	5	47	6	65	10	15	15	11	5	19	19.82	8	31	3.442	1.783	0.002475	0.0242745	8	21	18	13	8	7	1	20	5	9	11.04	8	14	1.903	0.928	0.117136	1	PLCB2	phospholipase C beta 2 [Source:HGNC Symbol;Acc:HGNC:9055]
ENSMLUT00000008217	22	56	28	87	8	21	15	22	44	59	36.12	23	49	2.068	1.048	0.00248713	0.0243731	9	31	9	9	18	14	2	16	2	6	11.69	8	15	1.994	0.996	0.0770928	1
ENSMLUT00000006989	21	2	40	10	6	5	20	10	48	27	18.98	27	11	0.388	-1.368	0.00249183	0.0243782	22	51	24	20	9	26	7	25	8	9	20.05	14	26	1.843	0.882	0.0476483	1
ENSMLUT00000009571	996	1212	856	1094	467	1303	987	1957	1774	1717	1236.47	1016	1457	1.521	0.605	0.00248988	0.0243782	554	758	909	1142	1254	956	1035	994	1261	1257	1011.98	1003	1021	1.046	0.065	0.719157	1	TMEM51	transmembrane protein 51 [Source:NCBI gene;Acc:102432603]
ENSMLUT00000027190	4841	8889	6736	7430	3106	8512	4812	7173	5787	6262	6354.89	5056	7653	1.547	0.63	0.00250375	0.0244743	818	973	1380	1321	797	897	1071	1061	835	1433	1058.67	980	1137	1.167	0.223	0.21068	1	SOWAHC	sosondowah ankyrin repeat domain family member C [Source:HGNC Symbol;Acc:HGNC:26149]
ENSMLUT00000005534	167	89	128	87	244	92	128	118	182	130	136.45	170	103	0.618	-0.695	0.00251207	0.0245352	438	442	305	178	489	491	207	133	240	357	328.01	336	320	0.897	-0.157	0.479309	1	XYLT2	xylosyltransferase 2 [Source:NCBI gene;Acc:102440255]
ENSMLUT00000030880	1563	2937	937	1425	640	1075	996	1212	1830	1737	1435.25	1193	1677	1.408	0.493	0.00251486	0.0245419	532	540	597	690	833	865	554	468	380	341	579.87	579	581	0.985	-0.021	0.904193	1	CNNM4	cyclin and CBS domain divalent metal cation transport mediator 4 [Source:NCBI gene;Acc:102430256]
ENSMLUT00000027933	10	6	34	16	12	3	27	12	18	3	14.09	20	8	0.386	-1.372	0.00252043	0.0245758	24	24	21	25	21	14	23	18	43	26	23.95	26	21	0.826	-0.276	0.45085	1
ENSMLUT00000016924	277	126	185	124	336	218	387	279	158	144	223.43	269	178	0.666	-0.586	0.00255245	0.0248672	190	233	247	266	276	160	265	230	344	341	255.2	264	246	0.922	-0.117	0.578132	1	DIS3L2	DIS3 like 3'-5' exoribonuclease 2 [Source:HGNC Symbol;Acc:HGNC:28648]
ENSMLUT00000002893	107	84	240	156	292	146	218	108	212	190	175.41	214	137	0.646	-0.63	0.00255567	0.0248779	1002	749	772	490	129	671	863	1058	229	1002	696.42	599	794	1.644	0.717	0.0730643	1	HSD17B12	hydroxysteroid 17-beta dehydrogenase 12 [Source:NCBI gene;Acc:102423611]
ENSMLUT00000028042	5	13	14	14	14	61	0	1	4	45	17.05	7	27	3.468	1.794	0.00256776	0.0249748	12	7	29	11	0	9	0	2	0	11	8.23	8	8	2.717	1.442	0.149738	1		WD repeat domain 89 [Source:NCBI gene;Acc:102433174]
ENSMLUT00000005996	1229	1875	520	897	1021	1401	886	995	794	907	1052.45	890	1215	1.359	0.442	0.00257437	0.0250183	561	542	386	514	735	654	643	618	334	399	538.65	532	545	1.055	0.077	0.676439	1	NFKB1	nuclear factor kappa B subunit 1 [Source:NCBI gene;Acc:102435748]
ENSMLUT00000022339	325	227	322	251	235	145	442	355	309	189	280.08	327	233	0.7	-0.516	0.00258655	0.0251157	349	401	350	393	285	273	355	246	305	297	325.42	329	322	0.967	-0.048	0.800725	1		protein CASP [Source:NCBI gene;Acc:102433891]
ENSMLUT00000025454	142	286	94	178	107	136	69	183	174	166	153.47	117	190	1.649	0.721	0.00259312	0.0251586	215	160	160	154	114	170	116	126	182	210	160.69	157	164	1.058	0.082	0.715902	1	CCDC127	coiled-coil domain containing 127 [Source:NCBI gene;Acc:102418493]
ENSMLUT00000015805	683	370	656	470	1742	1287	968	964	1907	1353	1039.9	1191	889	0.729	-0.457	0.00259958	0.0252004	273	335	187	578	337	441	268	233	308	403	336.33	275	398	1.406	0.492	0.0462743	1	COL18A1	collagen type XVIII alpha 1 chain [Source:HGNC Symbol;Acc:HGNC:2195]
ENSMLUT00000017312	29	140	25	79	32	77	21	21	31	37	49.04	28	71	2.169	1.117	0.00260181	0.0252012	31	29	21	18	13	34	10	25	21	29	23.09	19	27	1.451	0.537	0.184285	1	NTMT1	N-terminal Xaa-Pro-Lys N-methyltransferase 1 [Source:HGNC Symbol;Acc:HGNC:23373]
ENSMLUT00000001770	6	31	18	76	8	20	17	16	13	26	22.98	12	34	2.516	1.331	0.00261831	0.025319	26	25	13	9	10	23	24	28	21	26	20.58	19	22	1.185	0.244	0.537582	1	PAQR8	progestin and adipoQ receptor family member 8 [Source:NCBI gene;Acc:102428389]
ENSMLUT00000007183	219	141	1054	662	199	160	629	510	554	406	453.34	531	376	0.72	-0.474	0.00261715	0.025319	925	1153	1144	1263	947	929	757	833	1126	1196	1027.28	980	1075	1.096	0.132	0.413034	1	ANKRD27	ankyrin repeat domain 27 [Source:HGNC Symbol;Acc:HGNC:25310]
ENSMLUT00000000018	346	476	191	350	271	346	334	440	263	356	337.39	281	394	1.416	0.502	0.0026411	0.0255183	372	360	412	295	505	520	502	400	329	440	413.56	424	403	0.947	-0.079	0.692686	1		leucine rich repeat containing 57 [Source:NCBI gene;Acc:102423398]
ENSMLUT00000031174	59	17	18	7	67	36	74	58	21	10	36.66	48	26	0.485	-1.045	0.00264872	0.0255707	117	85	89	96	73	52	124	148	157	129	107	112	102	0.889	-0.17	0.496453	1
ENSMLUT00000005907	907	572	1201	965	1234	881	1053	828	956	792	939.03	1070	808	0.749	-0.416	0.00266779	0.0257336	1024	1062	974	1119	1194	995	1239	989	1081	854	1052.99	1102	1004	0.911	-0.135	0.423579	1	OS9	OS9, endoplasmic reticulum lectin [Source:HGNC Symbol;Acc:HGNC:16994]
ENSMLUT00000011469	4064	2890	3327	2191	4493	3357	5029	4546	3920	2615	3643.27	4167	3120	0.733	-0.449	0.00267065	0.0257399	1995	1982	2137	2400	3376	2425	2158	2324	2332	2197	2332.61	2400	2266	0.96	-0.059	0.752794	1	ITPR2	inositol 1,4,5-trisphosphate receptor type 2 [Source:NCBI gene;Acc:102422734]
ENSMLUT00000002536	78	197	135	496	56	99	136	136	37	40	140.99	88	194	1.813	0.859	0.00268964	0.0258803	60	57	82	83	50	88	55	88	74	66	70.39	64	76	1.189	0.25	0.385265	1	ARRB2	arrestin beta 2 [Source:NCBI gene;Acc:102420709]
ENSMLUT00000025663	36	7	30	7	30	12	16	13	17	10	17.79	26	10	0.401	-1.318	0.00268801	0.0258803	31	21	37	10	18	21	36	19	19	12	22.54	28	17	0.595	-0.749	0.0648442	1	TRIL	TLR4 interactor with leucine rich repeats [Source:HGNC Symbol;Acc:HGNC:22200]
ENSMLUT00000006698	113	158	130	231	138	164	112	141	85	261	153.29	116	191	1.628	0.703	0.00269413	0.0259022	300	85	104	76	95	82	163	353	234	265	175.62	179	172	0.857	-0.223	0.504971	1	COQ10A	coenzyme Q10A [Source:NCBI gene;Acc:102434408]
ENSMLUT00000001320	2068	1243	2040	1393	2986	2355	4822	3820	4321	3658	2870.65	3247	2494	0.737	-0.44	0.00270718	0.0259427	4430	4787	3030	3689	3732	4789	2441	2010	2316	2863	3408.69	3190	3628	1.115	0.157	0.463306	1	SPTBN2	spectrin beta, non-erythrocytic 2 [Source:HGNC Symbol;Acc:HGNC:11276]
ENSMLUT00000006895	2658	2025	902	726	1437	916	2171	1833	2098	1558	1632.36	1853	1412	0.755	-0.405	0.00271178	0.0259427	555	725	463	475	655	704	647	557	407	421	560.81	545	576	1.052	0.073	0.684587	1	PATJ	PATJ, crumbs cell polarity complex component [Source:HGNC Symbol;Acc:HGNC:28881]
ENSMLUT00000007301	1645	1001	3580	2646	2720	2113	1900	1631	2786	2157	2218.11	2526	1910	0.747	-0.42	0.00270459	0.0259427	2325	2822	2842	2752	2352	1928	2157	2007	2388	2292	2386.41	2413	2360	0.97	-0.043	0.816456	1	PLOD1	procollagen-lysine,2-oxoglutarate 5-dioxygenase 1 [Source:HGNC Symbol;Acc:HGNC:9081]
ENSMLUT00000008947	30	110	131	165	45	71	42	55	116	216	98.1	73	123	1.745	0.803	0.00271272	0.0259427	147	91	35	29	47	102	33	56	32	22	59.49	59	60	1.061	0.086	0.805136	1	BCORL1	BCL6 corepressor like 1 [Source:NCBI gene;Acc:102427897]
ENSMLUT00000011339	29	40	16	35	6	15	10	19	12	67	24.96	15	35	2.327	1.219	0.00270439	0.0259427	65	29	24	23	13	8	26	102	50	58	39.83	36	44	1.056	0.079	0.863484	1	SSPN	sarcospan [Source:NCBI gene;Acc:102421936]
ENSMLUT00000024740	346	256	569	448	183	156	497	320	458	245	347.89	411	285	0.7	-0.514	0.00271387	0.0259427	333	463	330	397	203	210	621	642	156	161	351.53	329	375	1.133	0.18	0.329513	1		complement C2-like [Source:NCBI gene;Acc:102434614]
ENSMLUT00000027313	199	279	155	199	117	194	147	219	166	245	192.21	157	227	1.453	0.539	0.0027089	0.0259427	204	210	232	298	226	216	265	194	281	277	240.44	242	239	0.983	-0.024	0.902968	1		heterogeneous nuclear ribonucleoprotein A1-like [Source:NCBI gene;Acc:102425626]
ENSMLUT00000001366	363	199	213	141	349	241	371	319	335	248	277.87	326	230	0.695	-0.526	0.00272717	0.0260485	274	342	344	306	284	165	236	196	124	152	242.42	252	232	0.919	-0.122	0.574371	1	BICDL2	BICD family like cargo adaptor 2 [Source:NCBI gene;Acc:102433578]
ENSMLUT00000007297	77	136	171	221	46	78	58	89	129	200	120.55	96	145	1.543	0.626	0.00274443	0.026192	124	95	93	57	107	177	105	82	35	36	91	93	89	0.909	-0.137	0.631428	1	PPAT	phosphoribosyl pyrophosphate amidotransferase [Source:NCBI gene;Acc:102437604]
ENSMLUT00000031001	174	106	58	42	214	192	30	9	144	56	102.58	124	81	0.574	-0.801	0.00277471	0.0264593	NA	NA	NA	NA	NA	NA	NA	NA	NA	NA	NA	NA	NA	NA	NA	NA	NA		glutathione S-transferase theta-2B-like [Source:NCBI gene;Acc:102432817]
ENSMLUT00000017642	3	14	5	16	9	11	1	3	4	23	8.88	4	13	3.135	1.648	0.0027881	0.0265654	168	4	6	0	10	3	10	34	11	20	26.69	41	12	0.405	-1.306	0.153544	1	KLHL38	kelch like family member 38 [Source:NCBI gene;Acc:102426573]
ENSMLUT00000001381	326	609	303	312	205	476	266	357	163	213	323.17	253	393	1.507	0.592	0.00280153	0.0266337	104	105	151	197	132	106	144	172	222	178	151.13	151	152	1.003	0.005	0.982158	1	THOC6	THO complex 6 [Source:NCBI gene;Acc:102434615]
ENSMLUT00000012144	1005	1376	753	1146	908	1291	542	603	825	1052	950.14	807	1094	1.334	0.416	0.00279786	0.0266337	971	863	937	862	547	961	513	472	659	892	767.78	725	810	1.122	0.166	0.400761	1	REV3L	REV3 like, DNA directed polymerase zeta catalytic subunit [Source:HGNC Symbol;Acc:HGNC:9968]
ENSMLUT00000029498	232	378	220	680	123	204	224	235	197	236	272.86	199	347	1.601	0.679	0.00280211	0.0266337	33	24	25	30	15	25	22	17	31	25	24.68	25	24	0.993	-0.01	0.979128	1
ENSMLUT00000008778	89	212	986	524	94	356	188	685	193	328	365.44	310	421	1.999	0.999	0.00280859	0.0266736	135	218	132	110	222	163	147	126	275	392	191.82	182	202	1.044	0.062	0.785196	1	OVOL1	ovo like transcriptional repressor 1 [Source:NCBI gene;Acc:102426542]
ENSMLUT00000012014	52	106	48	94	34	69	73	67	8	65	61.67	43	80	2.121	1.085	0.00281354	0.026699	144	103	108	63	219	94	77	128	113	124	117.26	132	102	0.798	-0.326	0.270254	1	IP6K3	inositol hexakisphosphate kinase 3 [Source:NCBI gene;Acc:102442229]
ENSMLUT00000002962	510	628	395	552	408	639	333	381	416	675	493.77	412	575	1.381	0.466	0.00282912	0.026825	256	172	295	269	151	306	211	167	139	157	212.23	210	214	1.016	0.024	0.923181	1	CDK7	cyclin dependent kinase 7 [Source:NCBI gene;Acc:102425903]
ENSMLUT00000008708	314	890	830	423	114	852	484	1386	704	1090	708.57	489	928	2.192	1.132	0.0028515	0.0270153	241	263	281	396	346	240	144	204	526	363	300.33	308	293	1.006	0.008	0.970084	1	NR4A2	nuclear receptor subfamily 4 group A member 2 [Source:NCBI gene;Acc:102438825]
ENSMLUT00000002912	583	269	267	206	661	437	417	388	425	300	395.25	471	320	0.689	-0.537	0.00285415	0.0270185	627	735	1139	1309	932	959	866	890	1116	1176	974.89	936	1014	1.085	0.117	0.462826	1	KLHL7	kelch like family member 7 [Source:NCBI gene;Acc:102430301]
ENSMLUT00000013915	294	547	712	587	373	950	353	496	424	654	539.01	431	647	1.532	0.616	0.00286037	0.0270555	258	263	146	278	262	340	311	194	237	204	249.33	243	256	1.06	0.084	0.722804	1	CSRNP2	cysteine and serine rich nuclear protein 2 [Source:NCBI gene;Acc:102421397]
ENSMLUT00000017562	138	570	143	265	183	384	151	106	227	362	253.01	168	337	1.792	0.842	0.0028838	0.027255	640	357	563	329	250	499	315	488	387	556	438.57	431	446	1.078	0.108	0.700066	1	STRADB	STE20-related kinase adaptor beta [Source:NCBI gene;Acc:102440546]
ENSMLUT00000004856	417	309	347	318	476	325	376	242	489	290	359.03	421	297	0.707	-0.5	0.0028943	0.0273322	410	457	344	372	374	477	233	224	379	330	359.98	348	372	1.054	0.075	0.680569	1	GATAD2B	GATA zinc finger domain containing 2B [Source:NCBI gene;Acc:102418048]
ENSMLUT00000017008	210	108	145	147	201	114	207	156	216	102	160.54	196	125	0.637	-0.651	0.00290728	0.0274327	168	164	79	75	124	175	104	71	82	76	111.78	111	112	0.967	-0.049	0.84193	1	PEX2	peroxisomal biogenesis factor 2 [Source:NCBI gene;Acc:102429563]
ENSMLUT00000003496	873	422	1323	1091	970	657	1138	1096	1311	946	982.42	1123	842	0.718	-0.478	0.00291318	0.0274662	871	918	689	708	822	703	726	793	788	714	773.17	779	767	0.983	-0.025	0.883256	1	ATP6AP1	ATPase H+ transporting accessory protein 1 [Source:NCBI gene;Acc:102441095]
ENSMLUT00000005640	191	562	327	303	168	225	233	308	149	379	284.46	214	355	1.648	0.721	0.00292017	0.0275098	555	345	335	328	341	501	255	278	391	328	365.62	375	356	0.96	-0.059	0.779476	1		LUC7 like 3 pre-mRNA splicing factor [Source:NCBI gene;Acc:102424350]
ENSMLUT00000027920	48	14	36	13	52	17	42	36	61	44	36.33	48	25	0.479	-1.063	0.00296732	0.0279315	66	66	52	73	47	40	50	71	46	57	56.89	52	61	1.163	0.218	0.450458	1	C2orf68	chromosome unknown C2orf68 homolog [Source:NCBI gene;Acc:102427719]
ENSMLUT00000025498	12	46	6	7	13	34	6	15	6	16	16.15	9	24	2.454	1.295	0.00297463	0.0279778	NA	NA	NA	NA	NA	NA	NA	NA	NA	NA	NA	NA	NA	NA	NA	NA	NA	KIAA1614	KIAA1614 [Source:HGNC Symbol;Acc:HGNC:29327]
ENSMLUT00000007871	662	1406	770	1248	618	818	643	709	1033	1150	905.73	745	1066	1.41	0.496	0.00299417	0.0281385	1240	1297	841	657	429	1078	1591	1552	524	1243	1045.3	925	1165	1.36	0.443	0.0786991	1		5-aminolevulinate synthase, nonspecific, mitochondrial-like [Source:NCBI gene;Acc:102435732]
ENSMLUT00000023992	574	392	609	515	790	579	570	478	758	457	572.24	660	484	0.735	-0.445	0.00299653	0.0281385	70	85	76	70	80	98	83	83	144	119	90.85	91	91	1.022	0.031	0.902004	1
ENSMLUT00000001418	101	228	111	295	59	155	84	85	76	75	126.91	86	168	1.748	0.806	0.00302008	0.0283197	71	99	57	100	80	79	89	100	50	66	79.23	69	89	1.284	0.361	0.178055	1	FLI1	Fli-1 proto-oncogene, ETS transcription factor [Source:HGNC Symbol;Acc:HGNC:3749]
ENSMLUT00000010164	926	628	467	294	580	437	406	328	466	376	490.68	569	413	0.732	-0.45	0.00302067	0.0283197	431	449	386	487	353	265	444	529	210	338	389.27	365	414	1.136	0.184	0.367002	1	KLF15	Kruppel like factor 15 [Source:NCBI gene;Acc:102432479]
ENSMLUT00000030472	35	5	7	3	61	29	20	7	14	10	19.06	27	11	0.401	-1.319	0.00303708	0.0284508	NA	NA	NA	NA	NA	NA	NA	NA	NA	NA	NA	NA	NA	NA	NA	NA	NA	PRELID2	PRELI domain containing 2 [Source:NCBI gene;Acc:102427302]
ENSMLUT00000027687	628	180	542	186	635	612	898	839	656	527	570.33	672	469	0.597	-0.745	0.00305064	0.0285548	151	246	367	373	442	400	470	279	489	350	356.76	384	330	0.909	-0.138	0.538476	1	DLX5	distal-less homeobox 5 [Source:NCBI gene;Acc:102419052]
ENSMLUT00000001136	9	3	26	6	21	4	15	10	48	28	16.98	24	10	0.391	-1.354	0.0030587	0.0286074	54	67	91	86	79	67	59	49	71	71	69.46	71	68	0.965	-0.051	0.849799	1	ZSCAN16	zinc finger and SCAN domain containing 16 [Source:HGNC Symbol;Acc:HGNC:20813]
ENSMLUT00000003087	407	785	348	890	464	598	364	415	420	445	513.61	401	627	1.503	0.588	0.00306239	0.0286161	663	762	942	811	437	744	465	726	842	1132	752.39	670	835	1.287	0.364	0.0582467	1	SSH2	slingshot protein phosphatase 2 [Source:NCBI gene;Acc:102439030]
ENSMLUT00000031133	354	182	171	118	216	174	265	209	311	209	220.86	263	178	0.685	-0.545	0.00306452	0.0286161	495	543	357	411	685	335	572	517	377	330	462.25	497	427	0.869	-0.203	0.354172	1		E3 SUMO-protein ligase PIAS3 [Source:NCBI gene;Acc:102437090]
ENSMLUT00000008526	1182	1717	818	972	963	1583	1107	1607	790	845	1158.4	972	1345	1.346	0.429	0.00308851	0.0287941	789	1048	756	770	762	530	806	744	1368	1079	865.2	896	834	0.927	-0.109	0.564584	1
ENSMLUT00000030700	0	56	6	113	8	18	10	9	12	20	25.3	7	43	4.511	2.173	0.00308639	0.0287941	NA	NA	NA	NA	NA	NA	NA	NA	NA	NA	NA	NA	NA	NA	NA	NA	NA	C16orf54	chromosome unknown C16orf54 homolog [Source:NCBI gene;Acc:102421026]
ENSMLUT00000009573	6441	11197	2697	4588	3211	3971	3667	4418	3035	3616	4684.22	3810	5558	1.393	0.479	0.00309974	0.0288528	1259	1318	2370	2398	1469	2178	869	638	786	1179	1446.47	1351	1542	1.117	0.16	0.410909	1
ENSMLUT00000010442	1919	2473	2484	2434	1150	2970	1262	2101	1307	1642	1974.11	1624	2324	1.464	0.55	0.00309764	0.0288528	463	509	648	702	558	376	574	609	578	611	562.7	564	561	0.98	-0.029	0.877866	1	NFIL3	nuclear factor, interleukin 3 regulated [Source:NCBI gene;Acc:102432170]
ENSMLUT00000000837	1812	2156	3807	4709	2115	5727	1858	3083	2502	2764	3053.39	2419	3688	1.484	0.57	0.00313972	0.0292017	1122	1177	1285	1403	954	1389	703	580	975	1201	1079	1008	1150	1.112	0.153	0.381459	1	SLC5A1	solute carrier family 5 member 1 [Source:NCBI gene;Acc:102433830]
ENSMLUT00000000838	30	9	64	28	56	36	46	27	75	51	42.19	54	30	0.533	-0.907	0.00314449	0.0292227	NA	NA	NA	NA	NA	NA	NA	NA	NA	NA	NA	NA	NA	NA	NA	NA	NA	FAM124A	family with sequence similarity 124 member A [Source:HGNC Symbol;Acc:HGNC:26413]
ENSMLUT00000008601	167	123	325	251	199	116	364	253	443	321	256.28	300	213	0.702	-0.511	0.00315425	0.0292902	551	575	519	562	534	598	432	428	538	601	533.92	515	553	1.07	0.097	0.575235	1	MAGT1	magnesium transporter 1 [Source:NCBI gene;Acc:102419862]
ENSMLUT00000007122	14	27	4	32	21	46	11	17	20	35	22.72	14	31	2.349	1.232	0.00315694	0.0292919	9	18	9	26	15	17	12	38	8	11	16.28	11	22	1.935	0.952	0.0254429	1
ENSMLUT00000025846	619	190	1245	818	768	442	3809	4522	2316	1752	1648.25	1751	1545	0.643	-0.637	0.00318096	0.0294913	NA	NA	NA	NA	NA	NA	NA	NA	NA	NA	NA	NA	NA	NA	NA	NA	NA
ENSMLUT00000014184	8	3	28	13	21	7	21	0	23	15	13.92	20	8	0.329	-1.603	0.00320083	0.029652	24	23	19	9	11	5	15	24	8	10	14.74	15	14	0.874	-0.194	0.66805	1	ESR1	estrogen receptor 1 [Source:NCBI gene;Acc:102440234]
ENSMLUT00000015342	342	73	102	69	199	110	126	93	285	261	166.18	211	121	0.566	-0.822	0.00321077	0.0297206	145	123	151	88	79	111	121	103	144	124	119.09	128	110	0.871	-0.199	0.422471	1	ALAD	aminolevulinate dehydratase [Source:HGNC Symbol;Acc:HGNC:395]
ENSMLUT00000003070	98	55	201	141	84	55	235	136	92	71	116.86	142	92	0.65	-0.621	0.00321785	0.0297626	83	99	73	87	41	48	61	60	76	39	66.65	67	67	0.975	-0.037	0.901729	1
ENSMLUT00000009713	2081	6308	2502	2620	626	4064	3239	8708	3484	2385	3601.78	2386	4817	2.071	1.05	0.00323137	0.029864	189	496	197	197	266	160	225	215	162	184	228.99	208	250	1.112	0.153	0.570997	1	PLAUR	plasminogen activator, urokinase receptor [Source:NCBI gene;Acc:102424759]
ENSMLUT00000011268	33	13	39	16	57	26	46	42	85	43	40.06	52	28	0.518	-0.95	0.0032359	0.0298823	46	29	22	26	43	38	24	30	14	17	28.87	30	28	0.988	-0.017	0.961968	1	DOLPP1	dolichyldiphosphatase 1 [Source:NCBI gene;Acc:102432484]
ENSMLUT00000000639	351	141	388	265	551	475	581	504	334	224	381.3	441	322	0.679	-0.559	0.0032399	0.0298955	779	792	505	526	1054	647	912	717	651	642	722.42	780	665	0.872	-0.198	0.283371	1	SKIV2L	Ski2 like RNA helicase [Source:NCBI gene;Acc:102434698]
ENSMLUT00000005977	63	30	5	2	125	53	7	8	85	30	40.92	57	25	0.48	-1.058	0.00324334	0.0299037	NA	NA	NA	NA	NA	NA	NA	NA	NA	NA	NA	NA	NA	NA	NA	NA	NA	SMPD3	sphingomyelin phosphodiesterase 3 [Source:HGNC Symbol;Acc:HGNC:14240]
ENSMLUT00000014317	69	150	82	89	43	86	29	48	87	150	83.2	62	105	1.671	0.741	0.00325101	0.0299508	65	52	43	19	31	69	45	32	40	80	47.5	45	50	1.035	0.05	0.899208	1	NCAPD2	non-SMC condensin I complex subunit D2 [Source:HGNC Symbol;Acc:HGNC:24305]
ENSMLUT00000003696	16	64	29	57	15	53	11	12	62	84	40.43	27	54	2.084	1.059	0.00326806	0.0300842	131	66	55	60	89	93	43	20	98	87	74.17	83	65	0.767	-0.382	0.202975	1	LIPM	lipase family member M [Source:NCBI gene;Acc:102427047]
ENSMLUT00000010997	51	245	105	530	75	67	127	166	59	78	150.19	83	217	2.067	1.048	0.0032714	0.0300912	8	7	3	49	5	14	33	4	7	20	14.98	11	19	1.79	0.84	0.284525	1	ENDOU	endonuclease, poly(U) specific [Source:NCBI gene;Acc:102430013]
ENSMLUT00000001225	213	155	133	109	271	157	145	114	176	75	154.89	188	122	0.65	-0.621	0.00327696	0.0301187	92	108	111	147	107	113	146	148	118	112	120.1	115	126	1.098	0.134	0.555364	1	ZNF407	zinc finger protein 407 [Source:NCBI gene;Acc:102441736]
ENSMLUT00000026598	708	452	702	550	417	371	1356	917	439	325	623.75	724	523	0.739	-0.436	0.00328217	0.0301429	434	553	587	690	545	316	491	589	510	603	531.78	513	550	1.047	0.066	0.752118	1	CARMIL1	capping protein regulator and myosin 1 linker 1 [Source:NCBI gene;Acc:102423657]
ENSMLUT00000002943	913	506	1028	722	1220	851	1552	1593	1460	1094	1093.89	1235	953	0.733	-0.449	0.00330037	0.0302625	219	249	183	224	269	295	191	146	171	229	217.71	207	229	1.096	0.132	0.518271	1	CERS3	ceramide synthase 3 [Source:HGNC Symbol;Acc:HGNC:23752]
ENSMLUT00000022565	24	34	42	95	0	21	18	20	29	84	36.54	23	51	2.332	1.221	0.00329974	0.0302625	170	105	65	63	66	126	51	71	44	49	81.12	79	83	1.112	0.154	0.610367	1	PUS3	pseudouridine synthase 3 [Source:NCBI gene;Acc:102438462]
ENSMLUT00000002787	73	48	191	110	112	79	227	193	101	39	117.24	141	94	0.625	-0.678	0.00333087	0.0305182	81	56	50	88	58	46	68	120	109	86	76.05	73	79	1.064	0.089	0.775761	1	DERA	deoxyribose-phosphate aldolase [Source:NCBI gene;Acc:102440858]
ENSMLUT00000009323	23	30	2	47	15	28	14	27	18	49	25.33	14	36	2.696	1.431	0.00333382	0.0305213	NA	NA	NA	NA	NA	NA	NA	NA	NA	NA	NA	NA	NA	NA	NA	NA	NA	ANKRD2	ankyrin repeat domain 2 [Source:NCBI gene;Acc:102429193]
ENSMLUT00000012883	96	199	161	359	117	173	212	204	348	467	233.67	187	280	1.541	0.623	0.00334181	0.0305705	54	50	37	25	58	83	27	36	44	75	48.85	44	54	1.158	0.211	0.51628	1	SLCO4A1	solute carrier organic anion transporter family member 4A1 [Source:NCBI gene;Acc:102421032]
ENSMLUT00000005119	144	96	112	83	270	179	214	150	100	59	140.65	168	113	0.671	-0.575	0.00334786	0.0305945	137	144	118	160	135	169	217	203	306	358	194.91	183	207	1.14	0.189	0.337544	1	PTPRS	protein tyrosine phosphatase, receptor type S [Source:NCBI gene;Acc:102434011]
ENSMLUT00000011349	1086	1456	1178	1240	1028	1641	840	1012	847	1403	1173.09	996	1350	1.35	0.433	0.00334966	0.0305945	482	712	566	594	703	569	799	627	850	647	654.95	680	630	0.942	-0.086	0.657167	1	MAFF	MAF bZIP transcription factor F [Source:HGNC Symbol;Acc:HGNC:6780]
ENSMLUT00000014773	6	22	7	22	3	18	3	18	26	22	14.65	9	20	2.909	1.541	0.00335557	0.0306245	NA	NA	NA	NA	NA	NA	NA	NA	NA	NA	NA	NA	NA	NA	NA	NA	NA
ENSMLUT00000001107	6272	2217	5421	3109	8509	5132	7886	8495	4436	3734	5521.16	6505	4537	0.645	-0.633	0.00336439	0.0306684	1977	1958	2249	2802	2331	2258	3132	2232	3515	3109	2556.38	2641	2472	0.945	-0.082	0.681625	1	SH3RF2	SH3 domain containing ring finger 2 [Source:NCBI gene;Acc:102426362]
ENSMLUT00000006323	508	207	277	220	75	85	874	556	879	563	424.29	523	326	0.669	-0.581	0.00336562	0.0306684	91	78	70	61	362	258	34	27	110	21	111.16	133	89	0.627	-0.673	0.0331823	1		uroplakin 3B [Source:NCBI gene;Acc:102427620]
ENSMLUT00000005713	163	97	151	98	81	57	22	18	101	35	82.24	104	61	0.589	-0.764	0.00338658	0.0308322	72	69	68	50	22	56	33	53	15	44	48.22	42	54	1.48	0.566	0.125959	1	CNN1	calponin 1 [Source:HGNC Symbol;Acc:HGNC:2155]
ENSMLUT00000014534	40	11	25	12	65	10	19	18	33	21	25.26	36	14	0.416	-1.264	0.00338887	0.0308322	37	41	28	39	37	34	57	35	38	44	39	39	39	1.003	0.004	0.989103	1	PSMD10	proteasome 26S subunit, non-ATPase 10 [Source:NCBI gene;Acc:102421614]
ENSMLUT00000001996	1049	618	1102	973	828	495	479	409	1203	965	812.17	932	692	0.734	-0.445	0.00339521	0.0308418	416	469	388	397	353	402	296	213	283	323	353.79	347	361	1.019	0.027	0.887302	1	SPINT2	serine peptidase inhibitor, Kunitz type 2 [Source:NCBI gene;Acc:102436690]
ENSMLUT00000015562	625	739	569	719	524	1248	682	934	568	677	728.32	594	863	1.418	0.504	0.00339265	0.0308418	547	707	947	962	960	673	747	730	1271	1291	883.61	894	873	0.982	-0.026	0.888008	1
ENSMLUT00000015445	5	8	16	18	1	20	6	20	3	16	11.4	6	16	3.03	1.599	0.00341044	0.0309561	268	5	10	5	0	2	14	146	105	238	79.25	79	79	1.316	0.396	0.678746	1	ASB2	ankyrin repeat and SOCS box containing 2 [Source:NCBI gene;Acc:102429329]
ENSMLUT00000010654	167	83	211	111	87	87	120	72	190	132	125.97	155	97	0.637	-0.65	0.00341575	0.0309803	90	79	81	164	66	51	65	125	29	36	78.36	66	91	1.281	0.357	0.247564	1	GPC3	glypican 3 [Source:NCBI gene;Acc:102442506]
ENSMLUT00000006191	8	20	13	37	8	32	0	16	23	21	17.79	10	25	2.998	1.584	0.00342596	0.0310247	NA	NA	NA	NA	NA	NA	NA	NA	NA	NA	NA	NA	NA	NA	NA	NA	NA	TEX14	testis expressed 14, intercellular bridge forming factor [Source:HGNC Symbol;Acc:HGNC:11737]
ENSMLUT00000013333	1412	3052	1469	2257	1513	1975	1636	1795	1470	1648	1822.81	1500	2145	1.396	0.481	0.0034252	0.0310247	694	470	819	762	725	640	894	954	806	519	728.3	788	669	0.826	-0.276	0.131673	1	TPM3	tropomyosin 3 [Source:NCBI gene;Acc:102439438]
ENSMLUT00000010101	14	47	27	88	22	39	11	7	15	41	31.18	18	44	2.203	1.14	0.00345017	0.0312198	112	102	40	51	29	57	35	32	52	44	55.56	54	57	1.105	0.144	0.643959	1	RNASEL	ribonuclease L [Source:NCBI gene;Acc:102435418]
ENSMLUT00000003172	8	279	21	680	32	98	88	76	30	29	134.13	36	232	4.433	2.148	0.00346346	0.0313158	24	22	8	12	16	28	8	59	0	24	20.23	11	29	2.856	1.514	0.0129648	1	APOBR	apolipoprotein B receptor [Source:HGNC Symbol;Acc:HGNC:24087]
ENSMLUT00000006059	173	21	59	10	102	84	191	182	126	85	103.18	130	76	0.442	-1.177	0.00346782	0.031331	105	117	150	139	162	116	157	84	197	101	132.8	154	111	0.728	-0.458	0.0683176	1	ANKRD37	ankyrin repeat domain 37 [Source:NCBI gene;Acc:102434200]
ENSMLUT00000009295	3594	5468	4216	3454	1653	8503	4462	7041	2086	3712	4418.77	3202	5636	1.762	0.818	0.00347576	0.0313784	814	1539	945	1003	1253	1021	1151	1141	833	871	1057.21	999	1115	1.11	0.15	0.440342	1	PLK2	polo like kinase 2 [Source:NCBI gene;Acc:102443080]
ENSMLUT00000010437	6	64	12	129	0	26	15	16	9	5	28.31	8	48	4.382	2.132	0.00347934	0.0313865	21	26	3	28	6	17	8	44	13	21	18.89	10	27	2.815	1.493	0.00231945	0.766901	PSTPIP1	proline-serine-threonine phosphatase interacting protein 1 [Source:NCBI gene;Acc:102427837]
ENSMLUT00000012973	141	70	276	122	346	250	298	301	141	95	204.02	240	168	0.647	-0.627	0.00348598	0.0314222	27	41	35	41	80	34	56	43	49	44	45.04	49	41	0.873	-0.196	0.57337	1	MAP7D2	MAP7 domain containing 2 [Source:HGNC Symbol;Acc:HGNC:25899]
ENSMLUT00000004781	169	315	156	270	208	356	156	162	230	283	230.55	184	277	1.479	0.564	0.00349271	0.0314586	302	296	445	456	400	465	345	251	397	376	373.31	378	369	0.959	-0.061	0.748734	1	GALNT3	polypeptide N-acetylgalactosaminyltransferase 3 [Source:NCBI gene;Acc:102417234]
ENSMLUT00000000992	1329	571	609	607	1371	775	1015	820	599	492	818.92	985	653	0.694	-0.527	0.00351334	0.0316201	986	1117	1028	1311	1094	1138	1228	1003	1101	1063	1106.89	1087	1126	1.035	0.049	0.775573	1	ATP6V1H	ATPase H+ transporting V1 subunit H [Source:NCBI gene;Acc:102424885]
ENSMLUT00000000077	4701	2826	2877	2533	3908	2388	2140	1877	3136	2349	2873.72	3352	2395	0.734	-0.447	0.00352837	0.0317204	1131	1143	1646	2108	1132	1351	785	686	718	744	1144.24	1082	1206	1.071	0.099	0.556379	1	STOM	stomatin [Source:NCBI gene;Acc:102418357]
ENSMLUT00000003394	221	232	267	440	120	165	95	132	151	387	221.24	171	271	1.536	0.619	0.00352992	0.0317204	169	103	51	45	46	102	15	44	56	40	66.97	67	67	1.163	0.218	0.559769	1	CLK4	CDC like kinase 4 [Source:NCBI gene;Acc:102431302]
ENSMLUT00000010509	2667	3110	2117	2957	1552	2294	1291	1773	2072	2519	2235.12	1940	2531	1.32	0.401	0.00353652	0.0317554	1057	898	1330	1214	930	1346	769	709	1233	1259	1074.49	1064	1085	1.011	0.015	0.930004	1	PNPLA8	patatin like phospholipase domain containing 8 [Source:NCBI gene;Acc:102435390]
ENSMLUT00000004200	18	15	23	55	9	129	3	12	23	42	33.02	15	51	2.795	1.483	0.003565	0.0319865	NA	NA	NA	NA	NA	NA	NA	NA	NA	NA	NA	NA	NA	NA	NA	NA	NA	GCH1	GTP cyclohydrolase 1 [Source:HGNC Symbol;Acc:HGNC:4193]
ENSMLUT00000025346	306	106	85	32	294	240	290	283	20	12	166.8	199	135	0.585	-0.774	0.00357738	0.032073	69	33	134	173	433	43	371	243	68	35	160.15	215	105	0.48	-1.06	0.00853032	1
ENSMLUT00000004246	314	435	151	222	151	261	221	217	124	272	236.71	192	281	1.497	0.582	0.0035899	0.0321605	398	98	115	152	72	88	200	511	306	320	225.95	218	234	1.039	0.056	0.878474	1	TBC1D1	TBC1 domain family member 1 [Source:HGNC Symbol;Acc:HGNC:11578]
ENSMLUT00000004609	1251	582	1227	812	1409	1014	903	887	965	824	987.33	1151	824	0.715	-0.484	0.00361725	0.0323436	890	1034	934	1124	1256	1081	969	837	1033	1031	1018.95	1016	1021	1.008	0.011	0.947053	1	SMARCE1	SWI/SNF related, matrix associated, actin dependent regulator of chromatin, subfamily e, member 1 [Source:HGNC Symbol;Acc:HGNC:11109]
ENSMLUT00000008445	841	537	778	588	855	739	1201	935	673	494	763.9	870	659	0.751	-0.413	0.00361863	0.0323436	667	744	557	623	680	484	643	600	765	625	638.76	662	615	0.925	-0.112	0.535587	1	GALNT2	polypeptide N-acetylgalactosaminyltransferase 2 [Source:HGNC Symbol;Acc:HGNC:4124]
ENSMLUT00000015444	11372	16325	13993	17558	9193	14109	8115	12926	8360	10973	12292.4	10207	14378	1.42	0.506	0.00361426	0.0323436	3552	4080	4367	3924	3429	2811	2884	2959	4587	4446	3703.83	3764	3644	0.966	-0.05	0.817272	1		histone H3.3 [Source:NCBI gene;Acc:102424769]
ENSMLUT00000002971	39	12	18	21	30	3	40	1	43	30	23.57	34	13	0.299	-1.742	0.00362891	0.0323739	66	55	71	75	89	144	73	69	37	39	71.52	67	76	1.077	0.107	0.706497	1	TFCP2L1	transcription factor CP2 like 1 [Source:HGNC Symbol;Acc:HGNC:17925]
ENSMLUT00000008454	14	58	35	99	13	19	18	26	75	98	45.47	31	60	2.012	1.009	0.00362523	0.0323739	105	84	38	26	51	90	42	77	20	34	56.62	51	62	1.237	0.306	0.361382	1	TMEM41B	transmembrane protein 41B [Source:HGNC Symbol;Acc:HGNC:28948]
ENSMLUT00000027706	9	0	47	5	54	52	160	111	56	27	52.15	65	39	0.41	-1.286	0.00363033	0.0323739	1	4	48	32	14	13	2	3	21	10	14.69	17	12	0.889	-0.169	0.74107	1
ENSMLUT00000008285	3374	2240	1843	1656	4178	2770	4797	3593	3285	2547	3028.35	3495	2561	0.745	-0.425	0.00364728	0.0325003	4229	4296	3756	3463	3015	2671	4230	4348	2443	2730	3517.96	3535	3502	0.99	-0.014	0.947036	1	VPS13D	vacuolar protein sorting 13 homolog D [Source:NCBI gene;Acc:102428658]
ENSMLUT00000013035	123	305	397	706	200	234	243	245	407	605	346.45	274	419	1.5	0.585	0.00365009	0.0325005	412	369	216	163	300	418	270	291	217	189	284.51	283	286	0.979	-0.031	0.874382	1	BTG3	BTG anti-proliferation factor 3 [Source:NCBI gene;Acc:102430971]
ENSMLUT00000017647	1034	789	669	496	1136	582	1022	895	888	738	824.94	950	700	0.734	-0.447	0.00365747	0.0325414	991	1006	1136	1087	1038	1099	992	917	971	1044	1028.25	1026	1031	1.004	0.006	0.968105	1	MKRN2	makorin ring finger protein 2 [Source:NCBI gene;Acc:102433935]
ENSMLUT00000006898	2757	1633	2532	1994	2394	1731	1962	1709	2508	2037	2125.68	2431	1821	0.751	-0.413	0.00366857	0.0326154	2225	2519	2917	3271	3165	3358	2247	1737	2329	2170	2593.72	2577	2611	0.994	-0.008	0.966239	1	CD9	CD9 molecule [Source:HGNC Symbol;Acc:HGNC:1709]
ENSMLUT00000007941	15	69	42	99	17	30	20	23	13	21	34.81	21	48	2.08	1.057	0.00367912	0.0326843	NA	NA	NA	NA	NA	NA	NA	NA	NA	NA	NA	NA	NA	NA	NA	NA	NA	SEMA6D	semaphorin 6D [Source:NCBI gene;Acc:102435299]
ENSMLUT00000007858	385	641	598	921	479	527	490	561	531	775	590.7	497	685	1.365	0.448	0.00370364	0.0328772	647	591	634	654	544	728	471	404	592	597	586.13	578	595	1.018	0.025	0.886958	1	MORF4L2	mortality factor 4 like 2 [Source:NCBI gene;Acc:102432988]
ENSMLUT00000025427	65	35	60	35	85	66	63	33	112	65	61.77	77	47	0.598	-0.742	0.00371067	0.0329146	23	25	45	52	28	25	39	28	38	22	32.46	35	30	0.88	-0.184	0.585209	1
ENSMLUT00000000204	472	232	572	377	316	318	256	139	305	248	323.55	384	263	0.68	-0.557	0.00371671	0.0329432	311	243	217	401	302	314	339	282	131	154	269.49	260	279	1.076	0.105	0.632811	1	MYL9	myosin light chain 9 [Source:HGNC Symbol;Acc:HGNC:15754]
ENSMLUT00000022750	21	196	26	61	26	36	11	11	86	149	62.37	34	91	2.256	1.174	0.00372528	0.0329941	NA	NA	NA	NA	NA	NA	NA	NA	NA	NA	NA	NA	NA	NA	NA	NA	NA
ENSMLUT00000005098	1600	1961	734	1329	1172	2070	723	948	1322	1295	1315.33	1110	1521	1.381	0.466	0.00374166	0.0331141	1339	1506	1533	1643	1174	1547	1447	1464	1335	1677	1466.68	1366	1567	1.151	0.203	0.222349	1	ANKRD17	ankyrin repeat domain 17 [Source:NCBI gene;Acc:102431391]
ENSMLUT00000007382	1181	1014	1867	1054	1184	1116	1872	1482	2023	1175	1396.66	1625	1168	0.731	-0.451	0.00374746	0.0331404	2083	2550	1620	1912	1702	1699	1546	2211	908	1085	1731.71	1572	1891	1.198	0.26	0.125545	1	LAMC1	laminin subunit gamma 1 [Source:NCBI gene;Acc:102419814]
ENSMLUT00000009517	211	112	81	37	176	92	107	91	54	44	100.42	126	75	0.616	-0.699	0.00376471	0.0332678	98	75	100	82	128	85	136	88	101	72	96.56	113	80	0.721	-0.472	0.0536154	1	C6orf203	chromosome 6 open reading frame 203 [Source:HGNC Symbol;Acc:HGNC:17971]
ENSMLUT00000007764	16	11	41	21	61	28	68	45	38	15	34.29	45	24	0.529	-0.92	0.00377848	0.0333642	64	65	37	37	22	23	35	33	42	55	41.44	40	43	1.053	0.074	0.814025	1	SLC16A2	solute carrier family 16 member 2 [Source:NCBI gene;Acc:102430368]
ENSMLUT00000000668	24	15	51	18	53	31	53	43	34	7	32.98	43	23	0.482	-1.053	0.00379751	0.0334993	22	7	11	43	23	21	72	49	40	51	33.79	34	34	0.998	-0.003	0.99327	1	ZNF202	zinc finger protein 202 [Source:NCBI gene;Acc:102428927]
ENSMLUT00000002519	289	435	269	417	221	259	206	247	197	346	288.76	236	341	1.422	0.508	0.00379951	0.0334993	170	218	212	193	237	183	293	238	212	214	217.09	225	209	0.94	-0.089	0.658498	1	SNU13	small nuclear ribonucleoprotein 13 [Source:NCBI gene;Acc:102425789]
ENSMLUT00000008650	334	161	204	148	365	249	198	181	317	222	237.84	284	192	0.687	-0.541	0.00383326	0.0337714	326	308	211	184	288	327	293	250	213	214	261.4	266	257	0.957	-0.063	0.733258	1	PIAS4	protein inhibitor of activated STAT 4 [Source:NCBI gene;Acc:102421244]
ENSMLUT00000006361	542	293	340	247	440	272	454	337	621	604	415.11	479	351	0.708	-0.498	0.00384373	0.0338274	601	554	316	328	490	558	396	306	414	413	437.63	443	432	0.966	-0.05	0.786163	1	ACTR1A	ARP1 actin related protein 1 homolog A [Source:NCBI gene;Acc:102439995]
ENSMLUT00000011441	62	21	63	39	36	31	32	16	39	14	35.36	46	24	0.512	-0.965	0.0038483	0.0338274	69	85	54	36	17	78	23	40	17	57	47.64	36	59	1.809	0.855	0.0390546	1	GUCY1A1	guanylate cyclase 1 soluble subunit alpha 1 [Source:NCBI gene;Acc:102417646]
ENSMLUT00000016328	187	108	128	109	139	98	219	134	193	127	144.05	173	115	0.672	-0.573	0.00384611	0.0338274	174	187	119	134	219	116	173	179	169	116	158.61	171	146	0.857	-0.223	0.350537	1		E3 SUMO-protein ligase PIAS3 [Source:NCBI gene;Acc:102441213]
ENSMLUT00000025099	22	135	82	214	17	63	96	88	62	62	84.1	56	112	2.15	1.105	0.0038718	0.0340084	104	131	49	59	75	64	95	85	77	62	80	80	80	0.991	-0.013	0.961269	1
ENSMLUT00000012631	180	305	221	295	241	461	339	362	222	305	293.07	241	346	1.442	0.528	0.00389876	0.0342195	253	325	196	362	255	257	177	242	133	161	236.01	203	269	1.316	0.397	0.0517398	1	LRRC8C	leucine rich repeat containing 8 VRAC subunit C [Source:NCBI gene;Acc:102430426]
ENSMLUT00000015185	7044	4053	5483	3760	7879	5743	10665	9980	3898	2758	6126.27	6994	5259	0.718	-0.478	0.00392686	0.0344403	1842	2722	4327	4116	3091	2449	3180	3062	3408	4251	3244.71	3170	3320	1.06	0.084	0.702336	1	CDC42EP4	CDC42 effector protein 4 [Source:NCBI gene;Acc:102421290]
ENSMLUT00000028508	1290	1394	1244	1402	578	1054	634	1013	760	1003	1037.3	901	1173	1.358	0.442	0.0039431	0.0345568	552	662	616	634	787	669	801	640	955	964	728.04	742	714	0.967	-0.049	0.779763	1		40S ribosomal protein S4, X isoform-like [Source:NCBI gene;Acc:102424663]
ENSMLUT00000001681	204	167	213	133	305	227	318	222	341	231	236.02	276	196	0.709	-0.497	0.00395902	0.0346502	259	302	311	334	189	224	191	252	265	231	255.92	243	269	1.113	0.154	0.418399	1	VPS13B	vacuolar protein sorting 13 homolog B [Source:HGNC Symbol;Acc:HGNC:2183]
ENSMLUT00000011295	1094	1263	599	660	545	1476	517	779	536	685	815.52	658	973	1.454	0.54	0.00395968	0.0346502	88	96	112	63	105	75	81	104	111	90	92.36	99	86	0.853	-0.229	0.39931	1	CDC42EP1	CDC42 effector protein 1 [Source:NCBI gene;Acc:102421513]
ENSMLUT00000007219	1237	710	1154	1157	1065	708	944	766	1493	1061	1029.75	1179	880	0.74	-0.435	0.0039651	0.0346717	958	1190	1283	988	1102	1063	852	699	1012	1084	1023.14	1041	1005	0.959	-0.061	0.726	1	DGCR2	DiGeorge syndrome critical region gene 2 [Source:NCBI gene;Acc:102424022]
ENSMLUT00000009814	330	163	304	280	323	193	415	304	367	285	296.37	348	245	0.692	-0.531	0.00399453	0.0348768	321	331	193	229	258	265	225	217	213	239	249.14	242	256	1.063	0.088	0.6333	1	RAB14	RAB14, member RAS oncogene family [Source:NCBI gene;Acc:102416874]
ENSMLUT00000011214	24	35	2	10	5	13	12	21	0	27	14.89	9	21	3.425	1.776	0.0039935	0.0348768	23	21	40	29	14	8	20	23	46	39	26.3	29	24	0.838	-0.255	0.474075	1	CHRND	cholinergic receptor nicotinic delta subunit [Source:NCBI gene;Acc:102432673]
ENSMLUT00000013003	623	259	316	388	1301	332	674	451	587	488	541.95	700	384	0.594	-0.752	0.00399827	0.0348834	594	606	361	395	566	673	341	237	412	338	452.42	455	450	0.949	-0.075	0.703089	1	MFAP1	microfibril associated protein 1 [Source:NCBI gene;Acc:102435028]
ENSMLUT00000000860	7	23	13	102	14	38	16	18	30	39	30.12	16	44	2.461	1.299	0.00400593	0.0348929	54	51	13	18	13	72	32	62	22	29	36.61	27	46	1.749	0.807	0.0500661	1	PPIP5K2	diphosphoinositol pentakisphosphate kinase 2 [Source:NCBI gene;Acc:102422026]
ENSMLUT00000002709	1346	772	442	413	1449	659	542	464	920	772	777.77	940	616	0.705	-0.505	0.00400831	0.0348929	1100	1032	675	549	517	936	417	379	375	449	643.04	617	669	1.083	0.115	0.570475	1	TNRC6A	trinucleotide repeat containing 6A [Source:HGNC Symbol;Acc:HGNC:11969]
ENSMLUT00000004721	495	484	779	502	604	547	726	483	1481	622	672.21	817	528	0.691	-0.533	0.00400636	0.0348929	640	767	447	486	414	485	582	510	636	610	557.67	544	572	1.051	0.072	0.684813	1	PDIA4	protein disulfide isomerase family A member 4 [Source:NCBI gene;Acc:102418654]
ENSMLUT00000009301	58	207	115	223	45	87	62	62	77	93	102.77	71	134	1.751	0.808	0.00402686	0.0349541	109	95	82	75	37	101	70	89	38	70	76.53	67	86	1.362	0.446	0.156057	1	SEMA6A	semaphorin 6A [Source:NCBI gene;Acc:102429531]
ENSMLUT00000011703	229	443	208	596	332	473	160	171	227	243	308.18	231	385	1.558	0.64	0.00402013	0.0349541	108	128	98	116	163	131	127	188	147	131	133.57	129	139	1.082	0.113	0.630347	1	STX11	syntaxin 11 [Source:NCBI gene;Acc:102430796]
ENSMLUT00000016297	1236	835	1435	1134	1393	942	1440	1355	1365	989	1212.4	1374	1051	0.756	-0.404	0.00402197	0.0349541	2158	1819	2059	2152	1936	1756	2428	2689	1748	2006	2075.21	2066	2084	1.003	0.004	0.980619	1	USO1	USO1 vesicle transport factor [Source:NCBI gene;Acc:102422938]
ENSMLUT00000016380	314	106	257	199	263	141	274	194	230	230	220.78	268	174	0.636	-0.654	0.0040273	0.0349541	303	276	269	295	263	280	213	208	244	213	256.46	258	254	0.981	-0.028	0.880573	1	GID8	GID complex subunit 8 homolog [Source:NCBI gene;Acc:102434996]
ENSMLUT00000002644	5682	2979	2913	2052	4021	2924	4022	4037	6788	4764	4018.23	4685	3351	0.717	-0.48	0.00403648	0.0350078	2754	3709	2448	2412	2746	2119	3056	2513	1662	1871	2529.08	2533	2525	0.989	-0.016	0.938205	1	SLC43A2	solute carrier family 43 member 2 [Source:NCBI gene;Acc:102439575]
ENSMLUT00000000256	30	47	27	79	37	49	3	15	22	37	34.73	24	45	1.987	0.991	0.00407395	0.0353035	41	20	28	44	39	30	26	46	40	58	37.27	35	40	1.084	0.116	0.756525	1	ZSWIM3	zinc finger SWIM-type containing 3 [Source:NCBI gene;Acc:102421579]
ENSMLUT00000006639	80	43	99	64	99	79	90	59	86	39	73.81	91	57	0.612	-0.709	0.00407963	0.0353035	138	102	76	62	57	136	83	115	102	122	99.09	91	107	1.183	0.242	0.412009	1	KIFAP3	kinesin associated protein 3 [Source:NCBI gene;Acc:102427158]
ENSMLUT00000010464	12	37	11	42	4	24	9	8	25	35	20.53	12	29	2.435	1.284	0.00407879	0.0353035	73	38	26	17	16	48	19	33	11	16	29.81	29	30	1.189	0.25	0.568477	1	ZNF644	zinc finger protein 644 [Source:HGNC Symbol;Acc:HGNC:29222]
ENSMLUT00000004803	263	149	247	109	173	86	208	243	138	91	170.62	206	136	0.627	-0.673	0.00409317	0.0353945	246	172	181	206	171	136	87	135	132	133	159.98	163	156	0.991	-0.013	0.954652	1	TTC21B	tetratricopeptide repeat domain 21B [Source:HGNC Symbol;Acc:HGNC:25660]
ENSMLUT00000030404	47	31	32	14	52	44	21	0	27	7	27.49	36	19	0.381	-1.393	0.00411014	0.0355149	NA	NA	NA	NA	NA	NA	NA	NA	NA	NA	NA	NA	NA	NA	NA	NA	NA
ENSMLUT00000024315	642	1484	1373	3213	1190	1524	1542	1763	1844	1706	1628.16	1318	1938	1.487	0.572	0.00414264	0.0357693	911	968	763	690	669	879	818	996	669	765	812.7	766	860	1.12	0.163	0.345824	1	RNF130	ring finger protein 130 [Source:NCBI gene;Acc:102417872]
ENSMLUT00000010015	83	140	134	255	111	294	81	94	49	50	129.18	92	167	1.619	0.695	0.00415875	0.0358819	111	121	83	92	104	87	66	85	47	71	86.68	82	91	1.137	0.185	0.474021	1	PTGER4	prostaglandin E receptor 4 [Source:NCBI gene;Acc:102437889]
ENSMLUT00000026336	5477	4334	7739	5479	4871	4203	6624	4348	7666	5089	5583.08	6475	4691	0.732	-0.45	0.00417183	0.0359682	3431	2525	4125	4356	4412	2958	5815	5222	43536	3962	8034.19	12264	3805	0.571	-0.807	0.0821354	1
ENSMLUT00000011234	0	15	5	27	0	11	2	2	20	22	10.4	5	15	4.061	2.022	0.00421146	0.0362831	NA	NA	NA	NA	NA	NA	NA	NA	NA	NA	NA	NA	NA	NA	NA	NA	NA	SLC46A2	solute carrier family 46 member 2 [Source:HGNC Symbol;Acc:HGNC:16055]
ENSMLUT00000011927	1385	798	1287	848	1048	737	1173	1145	1022	876	1031.81	1183	881	0.741	-0.432	0.00421785	0.0363114	1262	1224	1363	1703	1771	1531	1467	1460	1499	1209	1449.08	1472	1425	0.966	-0.05	0.771708	1	RDX	radixin [Source:HGNC Symbol;Acc:HGNC:9944]
ENSMLUT00000024294	2133	1577	1085	896	1141	877	1304	1083	1104	749	1194.88	1353	1036	0.766	-0.384	0.00422188	0.0363194	445	444	504	384	391	377	519	362	564	459	444.85	485	405	0.839	-0.253	0.179031	1
ENSMLUT00000008674	1171	842	672	459	1389	1007	1019	956	893	656	906.45	1029	784	0.755	-0.405	0.00424517	0.0364929	732	905	872	923	1121	657	926	1098	729	811	877.37	876	879	1.005	0.007	0.972304	1	KDM4B	lysine demethylase 4B [Source:NCBI gene;Acc:102428343]
ENSMLUT00000004909	12	58	74	64	6	52	26	31	30	85	43.68	30	58	2.412	1.27	0.00425467	0.0365476	75	64	45	16	25	49	33	21	9	16	35.39	37	33	0.919	-0.121	0.769514	1	C14orf119	chromosome unknown C14orf119 homolog [Source:NCBI gene;Acc:102422317]
ENSMLUT00000002466	7882	10756	5179	9515	5056	6977	4089	4393	7930	11633	7340.81	6027	8655	1.404	0.49	0.00426576	0.036616	4813	4938	4336	4924	5130	6066	4513	2943	6930	6104	5069.62	5144	4995	0.955	-0.067	0.793484	1		annexin A2 [Source:NCBI gene;Acc:102435145]
ENSMLUT00000026261	115	164	222	303	101	133	90	123	120	241	161.24	130	193	1.479	0.565	0.00426937	0.0366177	200	161	110	45	117	126	60	71	74	117	108.25	112	104	0.926	-0.11	0.707754	1	IRGQ	immunity related GTPase Q [Source:HGNC Symbol;Acc:HGNC:24868]
ENSMLUT00000029216	265	126	129	121	411	170	375	274	325	286	248.39	301	195	0.655	-0.611	0.00427222	0.0366177	144	87	210	152	77	103	193	68	91	75	119.9	143	97	0.701	-0.513	0.0725673	1	VAT1	vesicle amine transport 1 [Source:HGNC Symbol;Acc:HGNC:16919]
ENSMLUT00000011030	182	126	261	132	93	97	317	128	90	65	149.12	189	110	0.631	-0.665	0.00429945	0.0368241	219	198	171	439	297	298	319	199	46	117	230.38	210	250	1.274	0.349	0.237752	1	ITGA8	integrin subunit alpha 8 [Source:NCBI gene;Acc:102422404]
ENSMLUT00000014504	367	213	515	336	352	279	547	455	293	226	358.39	415	302	0.72	-0.474	0.00431409	0.0369224	336	316	166	224	305	130	267	367	289	326	272.78	273	273	0.974	-0.038	0.879754	1	EXOC2	exocyst complex component 2 [Source:NCBI gene;Acc:102429559]
ENSMLUT00000015487	21	176	49	146	94	200	28	26	66	70	87.63	52	124	2.165	1.115	0.00433918	0.03711	48	51	62	47	25	45	33	36	39	55	44.13	41	47	1.166	0.221	0.495697	1	STAMBPL1	STAM binding protein like 1 [Source:NCBI gene;Acc:102425786]
ENSMLUT00000010818	1016	614	416	165	972	684	416	444	484	394	560.48	661	460	0.685	-0.545	0.00436686	0.0373194	421	370	579	730	801	433	819	753	303	238	544.68	585	505	0.847	-0.24	0.242869	1	SYDE2	synapse defective Rho GTPase homolog 2 [Source:NCBI gene;Acc:102418528]
ENSMLUT00000003844	276	188	350	228	409	288	378	288	362	299	306.52	355	258	0.723	-0.468	0.00437491	0.0373609	272	305	362	427	248	240	364	321	267	357	316.36	303	330	1.086	0.118	0.521643	1	MTA3	metastasis associated 1 family member 3 [Source:NCBI gene;Acc:102442516]
ENSMLUT00000014713	65	97	12	10	36	76	21	58	10	40	42.53	29	56	2.008	1.006	0.00438583	0.0374268	9	7	20	17	22	20	8	13	27	29	17.09	17	17	0.983	-0.025	0.949447	1	C11orf16	chromosome unknown C11orf16 homolog [Source:NCBI gene;Acc:102418976]
ENSMLUT00000015377	161	111	140	120	163	95	342	248	305	193	187.84	222	153	0.692	-0.532	0.00440017	0.0375218	697	718	441	486	575	563	469	557	482	457	544.61	533	556	1.045	0.064	0.714781	1	TEP1	telomerase associated protein 1 [Source:NCBI gene;Acc:102423967]
ENSMLUT00000008657	4951	5895	1975	3188	3050	4001	1509	1679	2141	3421	3180.99	2725	3637	1.35	0.433	0.00441354	0.0376084	2055	2736	1954	3424	2650	2980	2346	2170	2796	2878	2598.9	2360	2838	1.2	0.263	0.204719	1	ANKRD12	ankyrin repeat domain 12 [Source:NCBI gene;Acc:102423882]
ENSMLUT00000009397	419	215	320	307	378	159	394	386	449	272	330.04	392	268	0.661	-0.597	0.00442637	0.0376628	261	377	354	524	419	499	433	374	454	412	410.54	384	437	1.148	0.199	0.322264	1	ERCC4	ERCC excision repair 4, endonuclease catalytic subunit [Source:NCBI gene;Acc:102420083]
ENSMLUT00000016017	5975	3587	2293	1735	4549	3086	2133	1972	2643	2105	3007.73	3519	2497	0.743	-0.429	0.00442571	0.0376628	2050	2502	2815	2393	1933	1792	2683	2102	2228	2359	2285.6	2342	2230	0.956	-0.065	0.727348	1	KIAA2013	KIAA2013 ortholog [Source:NCBI gene;Acc:102441601]
ENSMLUT00000013377	81	52	354	180	59	62	191	116	145	87	132.82	166	99	0.648	-0.625	0.0044459	0.0378014	175	273	185	207	143	137	179	218	98	76	169.09	156	182	1.109	0.149	0.498402	1
ENSMLUT00000000806	357	215	198	157	302	222	221	183	309	186	235.02	277	193	0.705	-0.504	0.00446232	0.037831	298	420	355	320	511	322	443	316	385	296	366.61	398	335	0.847	-0.239	0.254302	1	ZNF362	zinc finger protein 362 [Source:HGNC Symbol;Acc:HGNC:18079]
ENSMLUT00000005822	2118	2438	2658	3291	1429	2348	1560	2050	1917	2503	2231.34	1936	2526	1.32	0.4	0.00446079	0.037831	1059	1049	1064	1189	751	1068	836	729	1076	1331	1015.25	957	1073	1.112	0.153	0.374699	1	DEGS1	delta 4-desaturase, sphingolipid 1 [Source:NCBI gene;Acc:102421059]
ENSMLUT00000006268	23	48	17	46	18	35	28	50	30	37	33.23	23	43	1.878	0.909	0.00445682	0.037831	20	21	8	11	21	11	10	11	24	16	15.49	17	14	0.879	-0.186	0.657146	1	ALG13	ALG13, UDP-N-acetylglucosaminyltransferase subunit [Source:HGNC Symbol;Acc:HGNC:30881]
ENSMLUT00000028357	446	499	578	629	302	479	253	434	401	635	465.57	396	535	1.389	0.475	0.00445913	0.037831	211	233	356	336	305	222	307	347	240	259	281.61	284	279	0.985	-0.022	0.906764	1	WHAMM	WAS protein homolog associated with actin, golgi membranes and microtubules [Source:HGNC Symbol;Acc:HGNC:30493]
ENSMLUT00000009436	465	246	573	463	334	268	766	621	561	408	470.48	540	401	0.728	-0.458	0.00446971	0.0378379	801	798	630	624	880	716	818	901	668	674	750.94	759	743	0.977	-0.033	0.846035	1	ABHD16A	abhydrolase domain containing 16A [Source:NCBI gene;Acc:102429060]
ENSMLUT00000010526	112	145	251	326	75	202	98	260	224	219	191.12	152	230	1.62	0.696	0.00447129	0.0378379	12	7	15	11	2	1	10	26	2	4	8.93	8	10	1.091	0.126	0.826112	1
ENSMLUT00000017796	1305	1753	752	1744	1023	1501	744	792	1156	1296	1206.62	996	1417	1.402	0.488	0.00447284	0.0378379	730	641	646	556	541	805	545	537	482	534	601.76	589	615	1.041	0.058	0.754057	1	POR	cytochrome p450 oxidoreductase [Source:HGNC Symbol;Acc:HGNC:9208]
ENSMLUT00000006000	602	259	151	112	567	339	253	240	214	168	290.41	357	224	0.675	-0.567	0.00447986	0.0378699	75	72	172	171	128	133	136	112	211	172	138.3	144	132	0.921	-0.118	0.590467	1	TYW3	tRNA-yW synthesizing protein 3 homolog [Source:NCBI gene;Acc:102426049]
ENSMLUT00000011386	515	314	691	416	606	519	1053	981	321	226	564.27	637	491	0.731	-0.451	0.00448933	0.0379225	466	408	362	410	386	455	405	385	561	530	436.93	436	438	1.009	0.013	0.942466	1	CWH43	cell wall biogenesis 43 C-terminal homolog [Source:HGNC Symbol;Acc:HGNC:26133]
ENSMLUT00000009937	2892	4581	3339	3073	2590	4337	1846	3157	3035	3827	3267.72	2740	3795	1.395	0.48	0.00450663	0.0380411	2098	2070	2914	2411	2401	2552	2861	2742	2313	2546	2490.78	2517	2464	0.982	-0.026	0.890392	1
ENSMLUT00000029070	850	415	1011	819	853	430	942	961	792	656	773.01	890	656	0.703	-0.509	0.00453157	0.0382241	363	358	370	346	380	389	399	231	471	350	365.74	397	335	0.837	-0.257	0.189213	1
ENSMLUT00000022467	617	1005	808	1299	753	697	613	769	564	895	801.91	671	933	1.373	0.457	0.00453591	0.0382331	963	873	566	532	596	840	598	524	525	503	652.04	650	654	1.001	0.001	0.993888	1	DDX21	DExD-box helicase 21 [Source:NCBI gene;Acc:102419468]
ENSMLUT00000004304	1367	1927	920	1274	1402	1944	900	1031	956	1159	1288.01	1109	1467	1.304	0.383	0.0045488	0.0382735	1172	964	832	695	746	1121	623	911	624	832	852.12	799	905	1.15	0.202	0.309749	1	TNKS2	tankyrase 2 [Source:NCBI gene;Acc:102420231]
ENSMLUT00000023717	339	139	510	300	1633	1008	107	0	15	13	406.56	521	292	0.379	-1.4	0.00455019	0.0382735	249	139	272	115	3	121	255	394	94	223	186.27	175	198	1.586	0.666	0.274336	1
ENSMLUT00000026551	339	139	510	300	1633	1008	107	0	15	13	406.56	521	292	0.379	-1.4	0.00455052	0.0382735	249	139	272	115	3	121	255	394	94	223	186.27	175	198	1.586	0.666	0.274339	1
ENSMLUT00000014581	56	157	122	99	27	102	111	192	77	112	105.51	79	132	1.801	0.849	0.00456942	0.0383929	23	68	53	34	32	23	19	40	36	40	36.67	33	41	1.267	0.341	0.399789	1	CD248	CD248 molecule [Source:HGNC Symbol;Acc:HGNC:18219]
ENSMLUT00000027905	10	3	32	6	48	33	50	30	17	8	23.61	31	16	0.447	-1.162	0.00457128	0.0383929	8	6	6	16	4	3	5	23	14	16	10.08	7	13	1.607	0.685	0.196953	1	AIG1	androgen induced 1 [Source:HGNC Symbol;Acc:HGNC:21607]
ENSMLUT00000017452	435	125	240	128	409	184	201	222	1387	1434	476.65	534	419	0.608	-0.718	0.00458037	0.0384416	846	894	932	656	858	1010	930	859	507	565	805.68	815	797	0.98	-0.03	0.8703	1	DGAT2	diacylglycerol O-acyltransferase 2 [Source:HGNC Symbol;Acc:HGNC:16940]
ENSMLUT00000002183	96	184	20	148	136	246	70	77	150	168	129.37	94	165	1.919	0.941	0.00458614	0.0384624	51	59	34	54	61	41	40	39	37	17	43.22	45	42	0.913	-0.131	0.705659	1	SMAD3	SMAD family member 3 [Source:HGNC Symbol;Acc:HGNC:6769]
ENSMLUT00000017595	149	261	166	251	182	246	184	228	174	232	207.24	171	244	1.427	0.513	0.00461329	0.0386547	157	144	95	131	121	114	129	106	137	106	123.91	128	120	0.944	-0.084	0.723719	1	DDX50	DExD-box helicase 50 [Source:NCBI gene;Acc:102419058]
ENSMLUT00000030632	12	6	51	38	45	18	67	36	31	0	30.55	41	20	0.38	-1.395	0.00461568	0.0386547	92	129	75	53	2	53	75	115	28	83	70.41	54	87	2.119	1.083	0.0255445	1		retinol dehydrogenase 16 [Source:NCBI gene;Acc:102422800]
ENSMLUT00000001328	62	134	50	77	76	81	38	71	58	107	75.36	57	94	1.647	0.72	0.00465764	0.0389781	164	39	60	37	20	32	131	233	139	172	102.73	103	103	0.89	-0.168	0.665998	1	CCDC136	coiled-coil domain containing 136 [Source:NCBI gene;Acc:102427621]
ENSMLUT00000003620	211	531	320	1668	248	424	202	194	273	253	432.46	251	614	1.812	0.858	0.00466342	0.0389986	489	463	352	352	443	531	375	446	291	442	418.28	390	447	1.153	0.205	0.277269	1	PLBD1	phospholipase B domain containing 1 [Source:NCBI gene;Acc:102433939]
ENSMLUT00000005397	1311	2851	1265	1913	1301	2040	1430	1397	1466	1591	1656.4	1355	1958	1.404	0.49	0.00466704	0.039001	1355	1553	1344	1270	1231	1472	1111	1057	977	1253	1262.31	1204	1321	1.096	0.132	0.429901	1	KBTBD2	kelch repeat and BTB domain containing 2 [Source:NCBI gene;Acc:102426980]
ENSMLUT00000004998	208	161	224	120	210	138	220	191	136	80	168.84	200	138	0.677	-0.562	0.00468161	0.0390781	250	219	250	395	261	239	253	368	348	341	292.31	272	312	1.126	0.172	0.403255	1	ARMH3	armadillo-like helical domain containing 3 [Source:NCBI gene;Acc:102433172]
ENSMLUT00000025984	125	94	174	127	177	85	170	121	137	95	130.41	157	104	0.668	-0.582	0.00468296	0.0390781	265	235	278	299	290	203	251	267	305	212	260.55	278	243	0.87	-0.201	0.309004	1	ERLIN1	ER lipid raft associated 1 [Source:NCBI gene;Acc:102425073]
ENSMLUT00000015485	889	1360	640	1387	686	961	686	756	875	906	914.48	755	1074	1.396	0.481	0.00472194	0.0393753	308	333	288	341	322	379	301	302	306	381	326.12	305	347	1.134	0.181	0.308871	1	PXN	paxillin [Source:HGNC Symbol;Acc:HGNC:9718]
ENSMLUT00000004685	503	344	1575	1286	790	647	1820	1368	2216	1710	1225.78	1381	1071	0.768	-0.381	0.00472646	0.0393849	1741	1940	1229	1031	2043	1584	2050	1925	1177	1435	1615.47	1648	1583	0.963	-0.054	0.758767	1	SLC9A1	solute carrier family 9 member A1 [Source:NCBI gene;Acc:102436075]
ENSMLUT00000006780	48	79	19	66	35	45	16	28	25	47	40.92	29	53	1.878	0.909	0.00473309	0.0394121	115	80	51	50	33	64	47	39	86	76	64.03	66	62	0.985	-0.022	0.942067	1	LAMTOR3	late endosomal/lysosomal adaptor, MAPK and MTOR activator 3 [Source:NCBI gene;Acc:102426209]
ENSMLUT00000025704	67	125	77	134	67	101	12	11	82	151	82.77	61	104	1.625	0.7	0.00473719	0.0394181	24	22	30	18	13	33	30	20	22	31	24.42	24	25	1.058	0.081	0.8428	1		ubiquitin carboxyl-terminal hydrolase 43-like [Source:NCBI gene;Acc:111828091]
ENSMLUT00000002722	280	153	375	252	479	313	532	424	404	378	358.99	414	304	0.712	-0.49	0.00475248	0.0394611	420	381	391	468	327	283	374	441	540	488	411.18	410	412	1	0	0.998066	1	CNDP2	carnosine dipeptidase 2 [Source:HGNC Symbol;Acc:HGNC:24437]
ENSMLUT00000013359	316	173	271	176	138	69	305	271	187	161	206.73	243	170	0.676	-0.565	0.00475171	0.0394611	222	185	243	182	226	153	176	281	175	210	205.22	208	202	0.959	-0.06	0.793907	1	HTATIP2	HIV-1 Tat interactive protein 2 [Source:NCBI gene;Acc:102433597]
ENSMLUT00000017140	261	173	599	359	692	496	643	675	711	458	506.52	581	432	0.721	-0.471	0.00474717	0.0394611	700	794	846	1100	785	689	915	838	842	943	845.11	818	873	1.059	0.083	0.639386	1	SND1	staphylococcal nuclease and tudor domain containing 1 [Source:NCBI gene;Acc:102419918]
ENSMLUT00000011126	164	75	262	169	338	219	351	367	248	166	235.88	273	199	0.676	-0.565	0.00476565	0.0395424	123	84	116	106	185	132	75	69	140	156	118.64	128	109	0.852	-0.232	0.323974	1	GDPD2	glycerophosphodiester phosphodiesterase domain containing 2 [Source:NCBI gene;Acc:102417970]
ENSMLUT00000012561	75	65	590	414	191	121	287	205	173	110	223	263	183	0.701	-0.513	0.00476919	0.0395437	29	74	127	160	62	59	57	61	250	312	119.1	105	133	1.314	0.394	0.132689	1	SERPINA12	serpin family A member 12 [Source:NCBI gene;Acc:102440471]
ENSMLUT00000008478	1500	1065	1974	1898	1396	915	1887	1308	2183	1770	1589.42	1788	1391	0.759	-0.397	0.00479501	0.0397296	1395	1222	886	868	1053	1228	922	1063	811	906	1035.39	1013	1057	1.052	0.072	0.658256	1	SORT1	sortilin 1 [Source:NCBI gene;Acc:102433677]
ENSMLUT00000028356	114	36	17	10	111	21	42	34	65	56	50.62	70	31	0.482	-1.053	0.00480548	0.0397881	20	10	5	6	5	6	30	25	12	29	14.66	14	15	1.033	0.047	0.922612	1	HSD11B2	hydroxysteroid 11-beta dehydrogenase 2 [Source:NCBI gene;Acc:102438657]
ENSMLUT00000030329	1143	775	852	847	1570	981	679	537	1013	718	911.36	1051	772	0.749	-0.417	0.00482662	0.0399349	1137	1169	905	813	944	887	1030	706	965	903	945.93	996	896	0.89	-0.168	0.324587	1	ABHD2	abhydrolase domain containing 2 [Source:HGNC Symbol;Acc:HGNC:18717]
ENSMLUT00000013965	234	167	554	304	555	507	406	293	465	346	383.03	443	323	0.719	-0.476	0.00483617	0.0399744	351	373	404	426	508	426	446	388	492	399	421.3	440	402	0.921	-0.118	0.516883	1	WDR6	WD repeat domain 6 [Source:NCBI gene;Acc:102436227]
ENSMLUT00000026905	2371	1270	1970	1648	2989	2164	2817	2463	2617	2117	2242.55	2553	1932	0.746	-0.423	0.00483824	0.0399744	1867	1948	1469	1803	1455	1505	1415	1140	1015	1043	1465.97	1444	1488	1.019	0.027	0.875486	1	VAT1	vesicle amine transport 1 [Source:HGNC Symbol;Acc:HGNC:16919]
ENSMLUT00000002144	0	37	8	88	1	23	6	3	19	19	20.46	7	34	4.947	2.306	0.00484708	0.0400064	NA	NA	NA	NA	NA	NA	NA	NA	NA	NA	NA	NA	NA	NA	NA	NA	NA	GNG2	G protein subunit gamma 2 [Source:NCBI gene;Acc:102441805]
ENSMLUT00000002791	133	261	121	416	111	158	152	136	125	179	179.15	128	230	1.659	0.731	0.00484895	0.0400064	225	170	131	131	85	150	177	158	140	146	151.27	152	151	1.036	0.051	0.831079	1	MUL1	mitochondrial E3 ubiquitin protein ligase 1 [Source:NCBI gene;Acc:102432749]
ENSMLUT00000007613	709	554	809	577	467	389	747	426	1098	941	671.85	766	577	0.743	-0.428	0.00485549	0.0400322	821	530	380	663	448	418	586	763	466	488	556.39	540	572	1.074	0.103	0.637663	1
ENSMLUT00000022202	8	38	33	66	14	21	7	8	13	33	24.11	15	33	2.145	1.101	0.00485897	0.0400325	10	4	7	9	10	8	5	12	14	15	9.46	9	10	1.007	0.009	0.985757	1
ENSMLUT00000012607	1275	1668	1666	2202	1304	2178	1126	1256	1237	1507	1541.92	1322	1762	1.314	0.394	0.00488598	0.0401984	1088	1291	1451	1500	1421	1532	1185	1228	1794	1785	1427.66	1388	1467	1.064	0.089	0.582343	1	YTHDF2	YTH N6-methyladenosine RNA binding protein 2 [Source:NCBI gene;Acc:102421297]
ENSMLUT00000014874	157	254	144	450	146	241	217	245	191	202	224.7	171	278	1.579	0.659	0.00488586	0.0401984	193	259	100	139	135	195	145	217	138	168	168.92	142	196	1.375	0.459	0.0219613	1	CYTH1	cytohesin 1 [Source:NCBI gene;Acc:102428156]
ENSMLUT00000010259	1344	776	419	273	718	526	892	919	437	317	662.12	762	562	0.73	-0.454	0.00490556	0.0403312	300	360	611	734	523	473	539	459	809	875	568.37	556	580	1.038	0.054	0.763856	1	RAB40C	RAB40C, member RAS oncogene family [Source:NCBI gene;Acc:102442932]
ENSMLUT00000007087	165	77	105	57	115	114	482	432	72	24	164.17	188	141	0.615	-0.701	0.00491853	0.0404094	93	101	176	118	94	193	132	175	249	373	170.45	149	192	1.246	0.317	0.202633	1	DUOXA1	dual oxidase maturation factor 1 [Source:NCBI gene;Acc:102432179]
ENSMLUT00000005216	55	152	104	170	127	137	65	72	94	204	117.92	89	147	1.63	0.705	0.00498966	0.0407723	41	18	62	30	30	45	22	14	36	36	33.31	38	29	0.732	-0.451	0.230242	1	ALKBH1	alkB homolog 1, histone H2A dioxygenase [Source:NCBI gene;Acc:102422062]
ENSMLUT00000005476	2343	1503	1939	1864	3185	1883	2841	2465	2735	1977	2273.62	2609	1938	0.745	-0.425	0.00497603	0.0407723	1958	1850	1666	1754	1792	1862	1601	1601	1209	1286	1657.99	1645	1671	1.019	0.027	0.868793	1	TM9SF2	transmembrane 9 superfamily member 2 [Source:NCBI gene;Acc:102417125]
ENSMLUT00000005646	2505	1715	3418	2352	1997	1614	2939	2748	2515	1771	2357.42	2675	2040	0.758	-0.399	0.00496765	0.0407723	612	553	859	874	841	912	785	803	875	982	809.59	794	825	1.027	0.039	0.816431	1	SMIM14	small integral membrane protein 14 [Source:NCBI gene;Acc:102419809]
ENSMLUT00000005727	293	180	158	141	331	202	148	124	211	114	190.08	228	152	0.684	-0.547	0.0049906	0.0407723	172	115	208	230	177	140	202	164	186	132	172.63	189	156	0.808	-0.308	0.142232	1	TFAP4	transcription factor AP-4 [Source:NCBI gene;Acc:102420659]
ENSMLUT00000006599	375	277	322	196	594	419	440	432	298	169	352.27	406	299	0.71	-0.493	0.00498712	0.0407723	352	463	411	457	484	395	515	375	549	494	449.41	462	437	0.952	-0.071	0.72102	1	KCTD18	potassium channel tetramerization domain containing 18 [Source:NCBI gene;Acc:102433926]
ENSMLUT00000008614	7	20	8	51	12	37	19	16	30	53	25.13	15	35	2.404	1.266	0.0049757	0.0407723	16	11	8	13	8	21	25	15	18	4	13.83	15	13	0.847	-0.24	0.64461	1	TIPIN	TIMELESS interacting protein [Source:HGNC Symbol;Acc:HGNC:30750]
ENSMLUT00000014842	85	169	89	200	70	122	113	94	190	293	142.51	109	176	1.589	0.668	0.00498644	0.0407723	312	193	216	139	258	299	172	296	216	208	230.87	235	227	0.948	-0.077	0.748872	1	KIF3C	kinesin family member 3C [Source:HGNC Symbol;Acc:HGNC:6321]
ENSMLUT00000029521	16	56	134	192	50	97	16	22	37	52	67.16	51	84	1.743	0.802	0.00498773	0.0407723	NA	NA	NA	NA	NA	NA	NA	NA	NA	NA	NA	NA	NA	NA	NA	NA	NA	IL22RA1	interleukin 22 receptor subunit alpha 1 [Source:HGNC Symbol;Acc:HGNC:13700]
ENSMLUT00000006291	67	25	45	36	74	61	86	54	69	12	52.91	68	38	0.504	-0.988	0.0050087	0.0408916	16	11	9	5	7	14	12	5	9	6	9.52	11	8	0.732	-0.45	0.368072	1		tripartite motif containing 65 [Source:NCBI gene;Acc:102430792]
ENSMLUT00000008381	1329	611	911	903	866	482	1324	1104	1864	1592	1098.61	1259	938	0.712	-0.49	0.00501573	0.0409204	815	786	460	354	496	642	587	667	467	555	582.86	565	601	1.054	0.076	0.680082	1	GIPC1	GIPC PDZ domain containing family member 1 [Source:NCBI gene;Acc:102420370]
ENSMLUT00000009859	4354	1921	3537	2165	6834	3967	4801	4837	2787	2701	3790.34	4463	3118	0.687	-0.541	0.0050193	0.040921	5859	4399	4106	4603	4738	4634	4397	4523	4570	5190	4701.8	4734	4670	0.992	-0.011	0.963466	1	ATP5F1A	ATP synthase F1 subunit alpha [Source:NCBI gene;Acc:102435191]
ENSMLUT00000012355	106	47	389	143	204	92	119	180	308	189	177.72	225	130	0.584	-0.776	0.00503071	0.0409854	145	341	186	174	317	387	135	50	112	122	196.91	179	215	1.041	0.058	0.847176	1	FOXN1	forkhead box N1 [Source:NCBI gene;Acc:102428916]
ENSMLUT00000006553	39	54	19	50	45	81	9	16	20	42	37.53	26	49	1.85	0.887	0.00509863	0.0415098	66	19	15	12	17	36	21	26	31	5	24.6	30	20	0.663	-0.594	0.255112	1	RAB30	RAB30, member RAS oncogene family [Source:NCBI gene;Acc:102431921]
ENSMLUT00000030330	558	275	390	297	935	521	476	510	361	267	458.95	544	374	0.699	-0.517	0.00512679	0.04171	412	483	907	1027	982	592	925	968	980	933	820.85	841	801	0.957	-0.063	0.74167	1	TRIM13	tripartite motif containing 13 [Source:NCBI gene;Acc:102442619]
ENSMLUT00000005889	10	16	6	10	5	35	6	16	6	13	12.38	7	18	2.503	1.324	0.00513587	0.0417188	NA	NA	NA	NA	NA	NA	NA	NA	NA	NA	NA	NA	NA	NA	NA	NA	NA	MATN4	matrilin 4 [Source:HGNC Symbol;Acc:HGNC:6910]
ENSMLUT00000008183	53	13	148	148	79	70	19	4	17	2	55.11	63	47	0.441	-1.18	0.00513857	0.0417188	27	13	32	15	13	26	28	17	15	26	21.27	23	19	0.856	-0.225	0.620683	1		post-GPI attachment to proteins factor 6-like [Source:NCBI gene;Acc:102417144]
ENSMLUT00000014492	6853	3535	3443	2501	8890	5541	5757	5871	6428	4895	5371.31	6274	4469	0.711	-0.493	0.00513448	0.0417188	3278	3570	4955	4870	5222	4539	5829	4770	3912	3072	4401.6	4639	4164	0.902	-0.149	0.517097	1	ENDOD1	endonuclease domain containing 1 [Source:HGNC Symbol;Acc:HGNC:29129]
ENSMLUT00000013884	3880	2030	1030	919	2541	2273	2193	1749	1167	786	1856.81	2162	1551	0.742	-0.431	0.00514383	0.0417325	1277	1763	1551	1702	1054	1052	1056	1034	1464	2008	1396.14	1280	1512	1.153	0.205	0.22966	1	TAP1	transporter 1, ATP binding cassette subfamily B member [Source:NCBI gene;Acc:102421555]
ENSMLUT00000003086	210	312	70	196	133	213	82	114	134	136	159.91	126	194	1.562	0.643	0.00515226	0.0417429	152	120	96	75	90	138	72	91	128	95	105.69	108	104	0.973	-0.04	0.880086	1		cleavage stimulation factor subunit 3 [Source:NCBI gene;Acc:102420052]
ENSMLUT00000011468	1944	1209	1107	830	2035	1572	1271	1127	1012	824	1293.08	1474	1112	0.764	-0.389	0.00515195	0.0417429	743	809	986	1012	959	865	1034	1135	948	942	943.31	934	953	1.019	0.027	0.868367	1	SAP130	Sin3A associated protein 130 [Source:NCBI gene;Acc:102442728]
ENSMLUT00000011500	5	16	42	73	15	58	23	21	12	35	29.92	19	41	2.151	1.105	0.00519851	0.0420885	12	3	8	8	1	17	10	11	1	10	8.15	6	10	1.666	0.736	0.340079	1	METTL8	methyltransferase like 8 [Source:NCBI gene;Acc:102432893]
ENSMLUT00000003896	2162	1580	2719	1994	2828	2162	3158	2811	4126	2918	2645.68	2999	2293	0.763	-0.391	0.00521489	0.0421919	1409	1568	1031	1223	1373	1419	1123	1016	1005	1126	1229.1	1188	1270	1.067	0.094	0.569464	1	MYO1D	myosin ID [Source:HGNC Symbol;Acc:HGNC:7598]
ENSMLUT00000007774	2745	1092	1804	1269	3779	2546	2868	2755	1975	1821	2265.32	2634	1897	0.701	-0.513	0.00522553	0.0422487	2016	1973	2624	2953	2470	2356	2400	2056	2191	1972	2301.15	2340	2262	0.959	-0.061	0.736162	1	ST13	ST13, Hsp70 interacting protein [Source:NCBI gene;Acc:102432240]
ENSMLUT00000002653	910	491	514	407	762	457	1010	995	412	327	628.38	722	535	0.726	-0.463	0.00525704	0.0423592	407	376	423	397	446	469	281	295	455	508	405.68	402	409	1.013	0.018	0.920442	1	LANCL1	LanC like 1 [Source:HGNC Symbol;Acc:HGNC:6508]
ENSMLUT00000003867	277	349	115	250	174	199	104	155	80	125	182.65	150	216	1.483	0.568	0.00525405	0.0423592	305	196	141	161	115	75	285	510	156	159	210.35	200	220	0.979	-0.03	0.901549	1	PDZRN3	PDZ domain containing ring finger 3 [Source:HGNC Symbol;Acc:HGNC:17704]
ENSMLUT00000004107	98	91	295	201	121	107	221	115	370	169	178.84	221	137	0.659	-0.601	0.00525731	0.0423592	178	234	88	119	97	96	144	126	105	73	126.03	122	130	1.024	0.035	0.886961	1	COLEC12	collectin subfamily member 12 [Source:NCBI gene;Acc:102433961]
ENSMLUT00000006130	452	958	852	1153	395	680	964	860	1035	1326	867.61	740	995	1.409	0.495	0.00525463	0.0423592	1430	1331	1170	1292	814	951	1193	959	1141	1352	1163.21	1150	1177	1.027	0.039	0.815991	1	IFFO2	intermediate filament family orphan 2 [Source:NCBI gene;Acc:102425157]
ENSMLUT00000010593	22	15	58	30	23	16	31	15	40	11	26.02	35	17	0.497	-1.01	0.00525612	0.0423592	300	339	71	137	247	164	113	57	68	76	157.22	160	155	0.961	-0.057	0.838568	1	ATP13A5	ATPase 13A5 [Source:NCBI gene;Acc:102440140]
ENSMLUT00000010890	327	618	533	970	371	360	214	277	678	850	519.78	425	615	1.405	0.491	0.00527226	0.0424504	696	631	314	314	321	438	268	223	234	311	375.13	367	383	1.063	0.089	0.653992	1	KIAA0232	KIAA0232 ortholog [Source:NCBI gene;Acc:102428033]
ENSMLUT00000008317	770	469	1026	675	717	527	863	832	627	506	701.13	801	602	0.745	-0.424	0.00529833	0.0426141	602	718	809	911	998	772	743	754	905	677	788.96	811	766	0.954	-0.068	0.70839	1	DLG1	discs large MAGUK scaffold protein 1 [Source:HGNC Symbol;Acc:HGNC:2900]
ENSMLUT00000013322	555	306	322	231	431	300	400	344	428	356	367.3	427	307	0.723	-0.468	0.00529988	0.0426141	562	570	481	381	521	532	445	403	471	523	488.8	496	482	0.962	-0.056	0.760996	1	KDM2B	lysine demethylase 2B [Source:NCBI gene;Acc:102419266]
ENSMLUT00000002930	50	116	41	117	45	70	59	65	44	61	66.73	48	86	1.735	0.795	0.0053054	0.0426292	73	106	46	42	57	52	32	41	64	58	57.03	54	60	1.075	0.104	0.721972	1	STK3	serine/threonine kinase 3 [Source:NCBI gene;Acc:102424124]
ENSMLUT00000001404	51	5	37	29	79	18	44	30	33	26	35.18	49	22	0.432	-1.212	0.00531955	0.0426842	44	71	38	29	26	22	47	42	35	21	37.54	38	37	0.909	-0.138	0.689926	1	BNIP3	BCL2 interacting protein 3 [Source:NCBI gene;Acc:102430657]
ENSMLUT00000002507	30	3	45	42	107	75	41	24	138	61	56.43	72	41	0.517	-0.951	0.00531767	0.0426842	NA	NA	NA	NA	NA	NA	NA	NA	NA	NA	NA	NA	NA	NA	NA	NA	NA		arachidonate 15-lipoxygenase [Source:NCBI gene;Acc:102421516]
ENSMLUT00000024532	43	14	61	20	35	10	40	32	35	33	32.2	43	22	0.485	-1.045	0.0053474	0.0428782	43	39	54	57	58	37	40	40	88	61	51.61	57	47	0.84	-0.251	0.405237	1	RHNO1	RAD9-HUS1-RAD1 interacting nuclear orphan 1 [Source:NCBI gene;Acc:102427044]
ENSMLUT00000006593	9	162	8	454	36	51	24	22	12	20	79.98	18	142	4.003	2.001	0.00536813	0.0429561	42	43	37	76	66	30	35	101	31	47	50.8	42	59	1.344	0.427	0.277925	1	DOK3	docking protein 3 [Source:NCBI gene;Acc:102425180]
ENSMLUT00000024380	135	234	154	246	111	160	91	107	130	178	154.6	124	185	1.456	0.542	0.00536233	0.0429561	171	170	149	162	166	226	171	207	68	77	156.77	145	168	1.151	0.203	0.339866	1	FMNL3	formin like 3 [Source:HGNC Symbol;Acc:HGNC:23698]
ENSMLUT00000024461	324	432	546	804	460	800	270	340	374	406	475.48	395	556	1.363	0.447	0.00536796	0.0429561	606	569	1023	726	1154	796	868	590	847	812	799.25	900	699	0.786	-0.348	0.0511965	1
ENSMLUT00000007608	485	324	388	225	616	499	673	597	360	270	443.71	504	383	0.734	-0.447	0.00538324	0.0429887	481	585	728	808	838	582	858	970	765	699	731.51	734	729	0.995	-0.008	0.966202	1	DIP2A	disco interacting protein 2 homolog A [Source:NCBI gene;Acc:102441691]
ENSMLUT00000010760	688	424	501	429	492	375	412	344	895	619	517.91	598	438	0.746	-0.424	0.00538133	0.0429887	859	841	889	744	758	949	769	684	553	712	775.76	766	786	1.032	0.045	0.801084	1	LRP6	LDL receptor related protein 6 [Source:HGNC Symbol;Acc:HGNC:6698]
ENSMLUT00000013974	924	506	997	796	1156	604	881	768	913	898	844.23	974	714	0.723	-0.468	0.0053799	0.0429887	1185	1094	838	901	860	926	1056	836	1046	959	970.23	997	943	0.95	-0.073	0.653238	1	CCT7	chaperonin containing TCP1 subunit 7 [Source:NCBI gene;Acc:102420681]
ENSMLUT00000002199	278	382	370	413	281	572	118	130	214	380	313.77	252	375	1.44	0.526	0.00539025	0.0430153	232	216	245	265	198	304	253	249	103	118	218.29	206	230	1.118	0.161	0.427649	1	SOGA1	suppressor of glucose, autophagy associated 1 [Source:NCBI gene;Acc:102426806]
ENSMLUT00000016597	22	135	15	49	12	29	25	28	18	19	35.22	18	52	2.263	1.179	0.00540413	0.0430966	25	31	23	20	26	36	16	50	34	46	30.58	25	37	1.457	0.543	0.145167	1	CDHR2	cadherin related family member 2 [Source:HGNC Symbol;Acc:HGNC:18231]
ENSMLUT00000014286	777	484	403	403	618	377	528	398	778	590	535.67	621	450	0.736	-0.442	0.00540924	0.043108	846	886	694	622	895	1006	617	611	619	739	753.6	734	773	1.046	0.064	0.704179	1	HCFC1	host cell factor C1 [Source:NCBI gene;Acc:102419378]
ENSMLUT00000001096	140	67	58	49	108	71	142	111	147	71	96.29	119	74	0.63	-0.668	0.00541826	0.0431504	65	90	76	82	132	68	126	92	78	78	88.66	95	82	0.894	-0.161	0.566734	1	TMEM39B	transmembrane protein 39B [Source:NCBI gene;Acc:102432645]
ENSMLUT00000028926	119	62	94	55	289	184	327	332	171	103	173.7	200	147	0.665	-0.589	0.005443	0.043318	12	25	5	8	13	5	12	10	7	1	9.75	10	10	0.826	-0.275	0.623448	1
ENSMLUT00000013008	10	5	45	31	15	2	28	9	26	14	18.77	25	12	0.437	-1.194	0.0054494	0.0433394	9	18	4	17	5	8	17	15	17	17	12.66	10	15	1.573	0.653	0.164377	1	PKMYT1	protein kinase, membrane associated tyrosine/threonine 1 [Source:NCBI gene;Acc:102436053]
ENSMLUT00000003619	7377	3162	4200	2735	5298	3424	3734	3534	3924	3763	4115.09	4907	3324	0.697	-0.521	0.00548576	0.0435989	2585	2523	1340	1225	1527	1998	1596	1397	1454	1401	1704.63	1700	1709	0.997	-0.005	0.977347	1	PER1	period circadian regulator 1 [Source:NCBI gene;Acc:102436006]
ENSMLUT00000026604	50	23	59	53	74	45	64	34	63	26	49.15	62	36	0.571	-0.81	0.00549177	0.043617	87	86	71	74	135	79	77	73	127	109	91.91	99	84	0.866	-0.207	0.422598	1	LEPROT	leptin receptor overlapping transcript [Source:NCBI gene;Acc:102417285]
ENSMLUT00000010803	829	576	689	483	580	555	552	342	670	537	581.27	664	499	0.746	-0.422	0.00554608	0.0439886	437	646	344	358	192	229	266	262	184	275	319.3	285	354	1.22	0.287	0.129942	1	SCPEP1	serine carboxypeptidase 1 [Source:NCBI gene;Acc:102426622]
ENSMLUT00000027432	1	9	0	6	1	9	15	16	4	12	7.4	4	10	3.649	1.868	0.00554303	0.0439886	NA	NA	NA	NA	NA	NA	NA	NA	NA	NA	NA	NA	NA	NA	NA	NA	NA
ENSMLUT00000014726	22	65	51	117	93	124	14	21	35	44	58.54	43	74	1.763	0.818	0.00555428	0.0440238	41	25	39	11	33	59	48	62	47	54	42	42	42	0.892	-0.165	0.679784	1	NRIP3	nuclear receptor interacting protein 3 [Source:NCBI gene;Acc:102418021]
ENSMLUT00000015040	91	225	182	574	75	122	216	218	123	120	194.56	137	252	1.66	0.731	0.00558806	0.0442615	159	189	317	308	157	152	116	229	294	299	221.97	209	235	1.168	0.224	0.301251	1	SYK	spleen associated tyrosine kinase [Source:NCBI gene;Acc:102428843]
ENSMLUT00000003630	300	219	736	512	254	225	292	178	366	271	335.35	390	281	0.726	-0.463	0.00561323	0.0443947	672	783	665	813	700	695	582	735	1397	1120	816.04	803	829	1.074	0.103	0.563935	1	SPARC	secreted protein acidic and cysteine rich [Source:NCBI gene;Acc:102424605]
ENSMLUT00000007310	112	527	221	1438	288	232	383	409	197	288	409.58	240	579	2.045	1.032	0.00562007	0.0443947	348	347	543	529	576	578	406	338	498	447	460.92	474	448	0.939	-0.091	0.618503	1	GGH	gamma-glutamyl hydrolase [Source:NCBI gene;Acc:102425869]
ENSMLUT00000010327	0	4	120	83	23	5	79	24	66	27	43.19	58	29	0.471	-1.085	0.0056186	0.0443947	NA	NA	NA	NA	NA	NA	NA	NA	NA	NA	NA	NA	NA	NA	NA	NA	NA	CMA1	chymase [Source:NCBI gene;Acc:102442410]
ENSMLUT00000026550	38	57	19	23	15	70	12	42	15	22	31.28	20	43	2.082	1.058	0.00561715	0.0443947	NA	NA	NA	NA	NA	NA	NA	NA	NA	NA	NA	NA	NA	NA	NA	NA	NA
ENSMLUT00000025559	15	27	25	28	94	172	6	19	18	42	44.68	32	58	1.863	0.898	0.00569024	0.0449187	308	252	247	198	130	221	107	180	190	202	203.39	196	211	1.139	0.188	0.416064	1		heterogeneous nuclear ribonucleoproteins A2/B1-like [Source:NCBI gene;Acc:102430786]
ENSMLUT00000016603	18	19	24	3	13	1	22	7	7	4	11.95	17	7	0.345	-1.535	0.00570865	0.0450336	22	15	19	25	14	15	22	14	9	2	15.56	17	14	0.778	-0.361	0.408529	1	GPR1	G protein-coupled receptor 1 [Source:NCBI gene;Acc:102424865]
ENSMLUT00000002333	31	169	107	58	22	78	20	49	30	63	62.55	42	83	2.238	1.162	0.00571497	0.045047	9	5	8	20	12	38	5	20	13	2	13.31	9	17	1.428	0.514	0.401332	1	MTFR2	mitochondrial fission regulator 2 [Source:NCBI gene;Acc:102418199]
ENSMLUT00000024228	92	213	134	194	90	190	87	107	114	120	134.22	103	165	1.553	0.635	0.00571805	0.045047	77	78	71	82	67	117	31	31	93	113	76.05	68	84	1.212	0.277	0.314025	1	EBP	EBP, cholestenol delta-isomerase [Source:NCBI gene;Acc:102423304]
ENSMLUT00000004785	1425	2192	1087	1668	1276	1774	857	928	1359	1520	1408.35	1201	1616	1.319	0.399	0.00574103	0.0451671	1625	1639	2378	2014	1398	2103	1302	1250	1460	1955	1712.31	1633	1792	1.105	0.144	0.434305	1	NUP153	nucleoporin 153 [Source:NCBI gene;Acc:102433366]
ENSMLUT00000005748	731	518	750	498	1334	934	1008	995	620	463	785.08	889	682	0.754	-0.407	0.00573924	0.0451671	488	502	535	815	855	542	687	681	944	730	677.92	702	654	0.946	-0.08	0.69418	1	SMG6	SMG6, nonsense mediated mRNA decay factor [Source:HGNC Symbol;Acc:HGNC:17809]
ENSMLUT00000015125	281	121	418	248	394	230	290	317	312	254	286.55	339	234	0.671	-0.576	0.00574945	0.0452029	276	272	374	371	446	352	354	268	416	338	346.7	373	320	0.863	-0.213	0.243074	1	TERF2IP	TERF2 interacting protein [Source:NCBI gene;Acc:102428252]
ENSMLUT00000002770	713	491	672	364	1136	957	1307	1189	677	537	804.36	901	708	0.746	-0.423	0.00580626	0.0456189	617	663	1046	1077	787	773	780	735	675	917	807.04	781	833	1.068	0.095	0.584358	1	DOCK6	dedicator of cytokinesis protein 6 [Source:NCBI gene;Acc:102440491]
ENSMLUT00000007299	180	94	471	326	163	157	275	201	364	242	247.28	291	204	0.703	-0.509	0.0058285	0.0457629	743	825	535	637	415	510	444	654	274	389	542.61	482	603	1.276	0.351	0.0490959	1	FBLN2	fibulin 2 [Source:NCBI gene;Acc:102418116]
ENSMLUT00000009685	2	13	16	20	4	25	5	12	10	20	12.78	7	18	2.559	1.355	0.00584011	0.0458233	16	12	15	9	5	24	9	6	13	17	12.7	12	14	1.137	0.185	0.715908	1	CASP9	caspase 9 [Source:NCBI gene;Acc:102428235]
ENSMLUT00000028242	4613	3143	2012	1752	3903	2925	3875	3352	4101	2564	3224.1	3701	2747	0.752	-0.411	0.00585777	0.045931	1703	2102	3167	2903	2737	3074	2674	2759	2463	3424	2700.53	2549	2852	1.127	0.173	0.376357	1		leucine rich repeat containing 8 VRAC subunit B [Source:NCBI gene;Acc:102429507]
ENSMLUT00000003968	1829	4726	4432	4138	1877	7252	5271	8358	4336	3991	4621.01	3549	5693	1.679	0.747	0.00588018	0.0460759	1591	2109	3584	2957	2651	1913	3761	3242	3431	3711	2894.94	3004	2786	0.94	-0.089	0.668977	1
ENSMLUT00000031280	137	95	158	80	89	78	169	97	102	72	107.64	131	84	0.654	-0.613	0.00588982	0.0461205	108	87	95	94	69	59	82	70	127	81	87.2	96	78	0.816	-0.294	0.244217	1	RRAS	RAS related [Source:HGNC Symbol;Acc:HGNC:10447]
ENSMLUT00000015929	518	679	934	1277	646	773	415	490	509	784	702.48	604	801	1.314	0.394	0.00589893	0.0461609	793	747	506	658	388	618	407	315	864	728	602.45	592	613	1.048	0.068	0.732398	1	PTGES3	prostaglandin E synthase 3 [Source:NCBI gene;Acc:102425562]
ENSMLUT00000010517	51	7	28	23	94	35	64	70	147	70	59.01	77	41	0.499	-1.002	0.0059046	0.0461744	NA	NA	NA	NA	NA	NA	NA	NA	NA	NA	NA	NA	NA	NA	NA	NA	NA	ZC2HC1C	zinc finger C2HC-type containing 1C [Source:NCBI gene;Acc:102419229]
ENSMLUT00000003351	204	92	158	92	243	179	324	268	366	320	224.62	259	190	0.684	-0.548	0.00592061	0.0462686	193	165	92	80	152	171	145	160	123	138	141.85	141	143	1.007	0.01	0.964166	1	MED24	mediator complex subunit 24 [Source:HGNC Symbol;Acc:HGNC:22963]
ENSMLUT00000000393	6	12	5	31	5	10	3	7	8	14	10.18	5	15	2.585	1.37	0.00599532	0.0468212	25	13	7	21	10	13	18	6	5	4	12.12	13	11	0.874	-0.194	0.715126	1	DRAM1	DNA damage regulated autophagy modulator 1 [Source:HGNC Symbol;Acc:HGNC:25645]
ENSMLUT00000026870	106	57	38	23	94	44	9	4	81	60	51.59	66	38	0.573	-0.804	0.00600036	0.0468292	78	48	44	37	48	52	84	112	19	34	55.47	55	57	1.039	0.055	0.863305	1		mpv17-like protein [Source:NCBI gene;Acc:102422945]
ENSMLUT00000005260	74	114	148	218	120	183	28	43	64	94	108.67	87	130	1.503	0.588	0.00601	0.0468732	66	73	49	87	51	64	54	48	46	75	61.44	53	69	1.29	0.367	0.202377	1	NFKBIE	NFKB inhibitor epsilon [Source:NCBI gene;Acc:102420162]
ENSMLUT00000013866	1582	3102	755	1782	1299	1568	950	1006	1159	1185	1438.88	1149	1729	1.432	0.518	0.00605267	0.0471745	768	696	1043	976	1122	1038	1066	1354	779	1000	984.26	956	1013	1.05	0.071	0.681238	1	PPP4R1	protein phosphatase 4 regulatory subunit 1 [Source:NCBI gene;Acc:102425429]
ENSMLUT00000004573	52	28	57	30	46	32	89	55	59	36	48.5	61	36	0.596	-0.746	0.0060622	0.0472173	19	14	15	29	4	25	18	25	18	41	20.64	15	27	1.894	0.921	0.0470441	1	CXCL14	C-X-C motif chemokine ligand 14 [Source:NCBI gene;Acc:102424059]
ENSMLUT00000030298	93	82	277	191	125	79	277	174	210	144	165.33	196	134	0.693	-0.528	0.00608114	0.0473333	108	123	107	148	60	55	97	84	59	66	90.64	86	95	1.074	0.103	0.687219	1	ADGRA2	adhesion G protein-coupled receptor A2 [Source:HGNC Symbol;Acc:HGNC:17849]
ENSMLUT00000001324	2941	1944	2632	2102	2547	1958	3060	2464	3009	2471	2512.86	2838	2188	0.769	-0.379	0.006091	0.0473785	2041	2019	1689	1626	1924	2195	2093	2048	1229	1387	1825.13	1795	1855	1.037	0.053	0.753002	1	COPA	coatomer protein complex subunit alpha [Source:NCBI gene;Acc:102416893]
ENSMLUT00000016399	251	451	406	810	230	269	264	297	392	469	383.94	309	459	1.418	0.503	0.00609701	0.0473937	466	504	610	635	583	509	583	623	604	766	588.18	569	607	1.059	0.083	0.630858	1	MAPRE1	microtubule associated protein RP/EB family member 1 [Source:NCBI gene;Acc:102420327]
ENSMLUT00000009850	9	23	12	43	0	3	4	3	18	45	15.99	9	23	2.519	1.333	0.00614245	0.0477152	19	11	4	4	2	11	9	4	6	11	8.15	8	8	1.137	0.185	0.756591	1	BCDIN3D	BCDIN3 domain containing RNA methyltransferase [Source:NCBI gene;Acc:102418153]
ENSMLUT00000005712	1807	2933	2480	2834	2028	3842	1655	2194	1513	1514	2279.96	1897	2663	1.361	0.444	0.00617051	0.0479014	886	844	627	437	444	1009	378	385	326	468	580.32	532	629	1.169	0.225	0.342543	1	UBE2D1	ubiquitin conjugating enzyme E2 D1 [Source:NCBI gene;Acc:102422710]
ENSMLUT00000029857	725	551	792	554	952	706	902	858	644	425	710.86	803	619	0.757	-0.401	0.00618826	0.0480073	1065	910	1343	1059	1144	1110	1241	1210	1098	993	1117.27	1178	1056	0.895	-0.159	0.326393	1	RNF139	ring finger protein 139 [Source:NCBI gene;Acc:102423559]
ENSMLUT00000024491	50	18	141	101	21	23	119	78	104	27	68.02	87	49	0.545	-0.875	0.00620903	0.0481364	38	39	9	41	58	64	43	20	39	24	37.44	37	38	1.038	0.054	0.898461	1	VSNL1	visinin like 1 [Source:NCBI gene;Acc:102430336]
ENSMLUT00000000070	216	245	102	161	72	176	62	85	69	100	128.79	104	153	1.528	0.612	0.00622397	0.0482203	112	151	65	99	99	173	138	87	123	72	112.08	107	116	1.066	0.092	0.753242	1	CDH5	cadherin 5 [Source:NCBI gene;Acc:102429998]
ENSMLUT00000028650	3	67	5	13	10	14	8	18	17	26	18.06	9	28	2.784	1.477	0.00623697	0.048289	NA	NA	NA	NA	NA	NA	NA	NA	NA	NA	NA	NA	NA	NA	NA	NA	NA		caspase-13-like [Source:NCBI gene;Acc:102423287]
ENSMLUT00000012993	175	385	119	393	111	177	95	62	110	184	181.07	122	240	1.698	0.764	0.00624186	0.0482949	154	160	55	81	93	144	49	49	64	102	95.05	83	107	1.305	0.384	0.137221	1	ENTPD7	ectonucleoside triphosphate diphosphohydrolase 7 [Source:HGNC Symbol;Acc:HGNC:19745]
ENSMLUT00000001683	31	60	71	128	25	38	89	93	52	119	70.67	54	88	1.669	0.739	0.00628333	0.0485836	109	105	107	128	84	76	131	125	173	178	121.56	121	122	1.005	0.008	0.973311	1	NEK8	NIMA related kinase 8 [Source:NCBI gene;Acc:102432334]
ENSMLUT00000011014	529	138	1053	653	1116	697	3157	3921	1793	1407	1446.5	1530	1363	0.639	-0.645	0.00630249	0.0486995	NA	NA	NA	NA	NA	NA	NA	NA	NA	NA	NA	NA	NA	NA	NA	NA	NA		cytochrome P450 2A13 [Source:NCBI gene;Acc:102424871]
ENSMLUT00000003284	663	291	449	329	788	481	474	496	485	395	485.15	572	398	0.701	-0.513	0.00632351	0.0488297	291	353	313	433	321	381	258	160	269	251	303.05	290	316	1.037	0.052	0.804799	1	TMEM106B	transmembrane protein 106B [Source:NCBI gene;Acc:102424253]
ENSMLUT00000007532	247	105	324	187	108	133	406	320	153	71	205.57	248	163	0.643	-0.638	0.00636079	0.0490528	223	209	195	246	207	152	216	305	265	279	229.7	221	238	1.053	0.075	0.715015	1	VPS8	VPS8, CORVET complex subunit [Source:NCBI gene;Acc:102439489]
ENSMLUT00000016055	3376	2185	4690	3067	5143	4269	4591	4192	4553	3306	3937.13	4471	3404	0.747	-0.42	0.00635879	0.0490528	5365	6346	6829	6249	6841	5299	7089	6316	5777	6908	6301.72	6380	6224	0.978	-0.033	0.902836	1	PTPRF	protein tyrosine phosphatase, receptor type F [Source:HGNC Symbol;Acc:HGNC:9670]
ENSMLUT00000017666	205	366	128	289	141	202	148	152	209	254	209.32	166	253	1.484	0.569	0.0063799	0.0491677	177	116	159	115	154	195	148	189	156	103	151.23	159	144	0.875	-0.192	0.431233	1	WDR75	WD repeat domain 75 [Source:NCBI gene;Acc:102436380]
ENSMLUT00000025841	271	168	817	528	440	352	726	562	246	219	432.9	500	366	0.739	-0.436	0.00638493	0.0491741	675	770	571	598	307	261	495	450	374	474	497.44	484	511	1.033	0.047	0.800131	1		calcium-transporting ATPase type 2C member 2-like [Source:NCBI gene;Acc:102422471]
ENSMLUT00000011202	6320	7513	4721	8233	4993	5512	6515	7703	4438	10038	6598.56	5397	7800	1.435	0.521	0.00641005	0.049335	23353	4647	5633	4863	5227	4497	7386	25205	9261	14125	10419.7	10172	10667	0.971	-0.042	0.932792	1		aldolase, fructose-bisphosphate A [Source:NCBI gene;Acc:102438267]
ENSMLUT00000015581	270	526	257	430	260	514	305	253	298	381	349.3	278	421	1.473	0.559	0.00642494	0.0494171	126	103	113	108	89	168	110	170	42	73	110.22	96	124	1.308	0.387	0.146119	1	SLC25A23	solute carrier family 25 member 23 [Source:NCBI gene;Acc:102442401]
ENSMLUT00000000560	669	1067	556	992	367	537	357	381	738	777	643.92	537	751	1.364	0.448	0.006432	0.0494388	993	990	1197	1235	1029	1153	902	1020	1034	1350	1090.41	1031	1150	1.112	0.153	0.345012	1
ENSMLUT00000026376	24	8	10	5	13	8	19	10	12	2	11.14	16	7	0.419	-1.255	0.00644585	0.0495128	12	6	16	15	5	8	12	8	17	12	11.1	12	10	0.79	-0.34	0.453171	1	RCOR2	REST corepressor 2 [Source:NCBI gene;Acc:102434778]
ENSMLUT00000005537	10432	2753	9218	5985	13562	9030	11092	11452	11692	9243	9446.03	11199	7693	0.627	-0.673	0.0064526	0.0495175	7959	10708	10795	12325	14166	10302	12141	7911	8909	8870	10408.6	10794	10023	0.938	-0.093	0.777381	1	TRIM29	tripartite motif containing 29 [Source:HGNC Symbol;Acc:HGNC:17274]
ENSMLUT00000028122	22	168	10	46	13	0	9	39	6	70	38.33	12	65	3.809	1.929	0.00645494	0.0495175	NA	NA	NA	NA	NA	NA	NA	NA	NA	NA	NA	NA	NA	NA	NA	NA	NA
ENSMLUT00000022365	223	138	178	98	310	217	242	212	153	119	188.94	221	157	0.699	-0.517	0.00648748	0.0497345	160	166	186	178	177	119	175	215	185	215	177.58	177	179	0.995	-0.007	0.97241	1
ENSMLUT00000012218	362	298	563	474	311	222	437	349	1044	587	464.78	543	386	0.739	-0.437	0.00650238	0.0497917	1521	1385	910	945	957	1194	920	923	911	963	1062.9	1044	1082	1.046	0.064	0.692063	1	PDIA6	protein disulfide isomerase family A member 6 [Source:HGNC Symbol;Acc:HGNC:30168]
ENSMLUT00000024266	341	486	329	344	270	411	137	237	190	260	300.55	253	348	1.394	0.479	0.00650346	0.0497917	298	214	252	260	133	226	220	190	236	250	227.88	228	228	1.024	0.034	0.875817	1	LYSMD3	LysM domain containing 3 [Source:NCBI gene;Acc:102434542]
ENSMLUT00000012969	3740	6533	4421	6104	3070	3277	3573	4115	1999	3112	3994.51	3361	4628	1.358	0.441	0.00655896	0.0501838	1479	1793	2378	1306	2100	1975	1983	1733	2804	4090	2164.08	2149	2179	0.957	-0.063	0.775787	1	KLF10	Kruppel like factor 10 [Source:HGNC Symbol;Acc:HGNC:11810]
ENSMLUT00000003726	17	70	10	96	14	26	16	15	21	30	31.51	16	47	2.458	1.298	0.00657335	0.0502179	52	41	25	30	45	52	32	42	33	39	39.02	37	41	1.104	0.143	0.656573	1
ENSMLUT00000004220	1640	900	1078	792	1121	680	1135	1219	1048	867	1048.01	1204	892	0.737	-0.44	0.00656997	0.0502179	409	608	690	744	646	800	523	378	769	677	624.32	607	641	1.049	0.07	0.718653	1	EFNA1	ephrin A1 [Source:NCBI gene;Acc:102428621]
ENSMLUT00000004811	2035	1283	946	862	2116	1418	1548	1415	1285	931	1383.99	1586	1182	0.761	-0.395	0.00657631	0.0502179	842	803	767	655	804	868	716	676	528	586	724.52	731	718	0.984	-0.024	0.888467	1	ITCH	itchy E3 ubiquitin protein ligase [Source:NCBI gene;Acc:102427630]
ENSMLUT00000003585	544	1050	1194	1040	518	1645	431	582	670	776	844.95	671	1019	1.521	0.605	0.00661714	0.0504967	250	249	299	322	255	155	339	298	411	289	286.65	311	263	0.837	-0.257	0.193842	1	EFNB2	ephrin B2 [Source:NCBI gene;Acc:102431975]
ENSMLUT00000014209	10	22	5	20	0	9	0	5	8	8	8.7	5	13	3.302	1.723	0.00667507	0.0508724	NA	NA	NA	NA	NA	NA	NA	NA	NA	NA	NA	NA	NA	NA	NA	NA	NA	KIF15	kinesin family member 15 [Source:HGNC Symbol;Acc:HGNC:17273]
ENSMLUT00000016623	83	41	184	116	123	41	132	117	94	81	101.27	123	79	0.614	-0.705	0.00667149	0.0508724	123	127	140	165	119	96	96	151	242	200	145.97	144	148	1.05	0.07	0.764074	1	CHID1	chitinase domain containing 1 [Source:NCBI gene;Acc:102426268]
ENSMLUT00000010296	5	56	10	120	14	27	25	27	18	18	32.07	14	50	2.927	1.55	0.00673843	0.0513218	20	10	15	6	14	13	16	46	42	22	20.32	21	19	0.784	-0.351	0.473927	1	MYBPH	myosin binding protein H [Source:HGNC Symbol;Acc:HGNC:7552]
ENSMLUT00000008316	61	72	436	198	99	67	186	125	209	115	156.71	198	115	0.652	-0.617	0.00675356	0.0514035	508	646	241	333	153	161	230	222	114	113	272.14	249	295	1.129	0.175	0.362049	1
ENSMLUT00000004614	731	421	315	321	687	518	440	287	684	508	491.08	571	411	0.733	-0.447	0.00676899	0.0514875	681	718	743	615	368	419	589	682	547	676	603.69	586	622	1.072	0.1	0.567211	1	AUTS2	AUTS2, activator of transcription and developmental regulator [Source:HGNC Symbol;Acc:HGNC:14262]
ENSMLUT00000013343	160	197	267	311	186	295	113	168	138	231	206.51	173	240	1.414	0.5	0.00680442	0.0517234	178	247	239	248	226	289	196	177	269	265	233.31	222	245	1.107	0.147	0.456809	1	CBR3	carbonyl reductase [NADPH] 3 [Source:NCBI gene;Acc:102424776]
ENSMLUT00000016537	13	54	38	105	9	25	42	40	49	62	43.83	30	57	1.995	0.997	0.00682528	0.0518482	81	59	32	29	19	21	48	42	38	40	40.82	44	38	0.909	-0.137	0.669872	1	ST3GAL1	ST3 beta-galactoside alpha-2,3-sialyltransferase 1 [Source:HGNC Symbol;Acc:HGNC:10862]
ENSMLUT00000012376	203	112	106	80	354	188	30	39	113	27	125.17	161	89	0.582	-0.78	0.00685361	0.0519958	20	45	27	32	22	28	23	16	22	30	26.37	23	30	1.292	0.369	0.322991	1		latent-transforming growth factor beta-binding protein 2-like [Source:NCBI gene;Acc:102427631]
ENSMLUT00000030560	458	325	591	497	274	257	355	247	1429	851	528.24	621	435	0.744	-0.427	0.00684989	0.0519958	27	21	38	41	13	47	29	26	38	57	33.75	29	38	1.308	0.387	0.315663	1	SLC6A20	solute carrier family 6 member 20 [Source:HGNC Symbol;Acc:HGNC:30927]
ENSMLUT00000014731	877	1267	645	1084	429	599	330	363	955	1056	760.46	647	874	1.33	0.411	0.00685867	0.0520004	399	390	652	492	562	480	701	655	671	626	562.68	597	529	0.887	-0.172	0.322863	1	SLC35C1	solute carrier family 35 member C1 [Source:NCBI gene;Acc:102436780]
ENSMLUT00000007395	2	22	5	32	45	44	4	17	34	40	24.71	18	31	2.559	1.356	0.00688603	0.052174	NA	NA	NA	NA	NA	NA	NA	NA	NA	NA	NA	NA	NA	NA	NA	NA	NA		P2X purinoceptor 7-like [Source:NCBI gene;Acc:102435432]
ENSMLUT00000004615	2038	1334	848	496	2334	1766	1276	1444	1249	847	1363.12	1549	1177	0.741	-0.433	0.00689263	0.0521902	785	928	961	778	1069	1128	889	769	794	845	894.61	900	890	0.986	-0.021	0.902684	1	ZER1	zyg-11 related cell cycle regulator [Source:HGNC Symbol;Acc:HGNC:30960]
ENSMLUT00000006322	40	162	46	403	74	123	103	93	84	86	121.48	69	173	2.168	1.117	0.00691338	0.0522806	69	52	42	79	26	39	46	94	47	63	55.79	46	65	1.416	0.501	0.118432	1	STK10	serine/threonine kinase 10 [Source:HGNC Symbol;Acc:HGNC:11388]
ENSMLUT00000010302	15	61	6	15	9	14	7	6	3	19	15.55	8	23	2.518	1.332	0.00691351	0.0522806	NA	NA	NA	NA	NA	NA	NA	NA	NA	NA	NA	NA	NA	NA	NA	NA	NA	UBXN11	UBX domain protein 11 [Source:HGNC Symbol;Acc:HGNC:30600]
ENSMLUT00000002473	209	89	161	166	150	68	159	126	101	64	129.12	156	103	0.637	-0.652	0.0069241	0.0523268	116	100	224	228	142	140	158	93	134	163	149.88	155	145	0.912	-0.133	0.566115	1	FAM136A	family with sequence similarity 136 member A [Source:NCBI gene;Acc:102435744]
ENSMLUT00000008115	31	17	25	12	34	12	33	27	38	16	24.36	32	17	0.514	-0.959	0.00693157	0.0523495	NA	NA	NA	NA	NA	NA	NA	NA	NA	NA	NA	NA	NA	NA	NA	NA	NA	KCNRG	potassium channel regulator [Source:NCBI gene;Acc:102442101]
ENSMLUT00000006866	594	442	563	354	598	387	503	511	562	402	491.47	564	419	0.739	-0.437	0.00694303	0.0523684	748	850	874	894	1076	833	1045	910	803	774	880.68	909	852	0.946	-0.081	0.641696	1		solute carrier family 25 member 51 [Source:NCBI gene;Acc:102440527]
ENSMLUT00000010230	6803	7765	7205	8433	5556	9406	3980	6054	5306	7292	6779.91	5770	7790	1.364	0.448	0.00693914	0.0523684	5718	6263	3755	4123	3418	4239	2876	2570	4782	4521	4226.58	4110	4343	1.047	0.067	0.766374	1	DDX3X	DEAD-box helicase 3 X-linked [Source:NCBI gene;Acc:102427440]
ENSMLUT00000005512	781	332	766	347	495	438	552	561	780	662	571.38	675	468	0.683	-0.549	0.00694904	0.0523799	583	557	262	474	313	657	431	230	395	302	420.45	397	444	1.082	0.114	0.677731	1	FDFT1	farnesyl-diphosphate farnesyltransferase 1 [Source:NCBI gene;Acc:102429845]
ENSMLUT00000010380	160	137	410	247	152	52	266	177	294	287	218.45	256	180	0.66	-0.599	0.00695714	0.0524072	212	236	315	243	286	244	137	135	270	213	229.17	244	214	0.892	-0.165	0.393213	1	FEN1	flap structure-specific endonuclease 1 [Source:NCBI gene;Acc:102435517]
ENSMLUT00000000390	856	635	544	416	1039	737	889	754	487	378	673.45	763	584	0.766	-0.384	0.00696644	0.0524435	612	741	995	954	983	567	1058	981	913	1096	889.98	912	868	0.945	-0.082	0.677618	1	INTS5	integrator complex subunit 5 [Source:NCBI gene;Acc:102437673]
ENSMLUT00000010658	374	281	1091	834	1012	786	2128	1900	684	464	955.48	1058	853	0.772	-0.373	0.00698675	0.0525624	1231	1279	1043	1117	997	865	1271	1139	1451	1477	1186.9	1199	1175	0.975	-0.036	0.820747	1	TYMP	thymidine phosphorylase [Source:NCBI gene;Acc:102425315]
ENSMLUT00000003098	14	175	8	62	4	41	9	1	12	16	34.21	9	59	3.718	1.895	0.00700532	0.052618	24	21	36	20	6	86	27	18	15	37	29.09	22	36	1.455	0.541	0.357829	1	KRT23	keratin 23 [Source:NCBI gene;Acc:102437902]
ENSMLUT00000010861	101	44	94	124	296	162	102	62	224	108	131.75	163	100	0.622	-0.686	0.00700557	0.052618	257	196	143	137	122	210	125	158	101	103	155.27	150	161	1.1	0.138	0.56179	1	PRRC1	proline rich coiled-coil 1 [Source:NCBI gene;Acc:102439792]
ENSMLUT00000028851	86	120	43	94	27	61	39	42	69	115	69.67	53	86	1.643	0.716	0.00700764	0.052618	64	113	103	75	65	109	67	45	34	65	73.87	67	81	1.232	0.301	0.350665	1
ENSMLUT00000010428	44	19	36	21	27	10	17	17	18	2	21.02	28	14	0.451	-1.149	0.00701976	0.0526752	18	10	20	20	23	26	14	17	34	21	20.2	22	19	0.876	-0.19	0.628732	1	ORAI2	ORAI calcium release-activated calcium modulator 2 [Source:NCBI gene;Acc:102441100]
ENSMLUT00000006330	23	105	8	31	13	38	21	24	27	24	31.39	18	44	2.219	1.15	0.00703044	0.0527215	41	37	43	58	37	24	45	48	38	24	39.38	41	38	0.899	-0.153	0.649317	1		keratin 16 [Source:NCBI gene;Acc:102441635]
ENSMLUT00000001591	128	384	99	290	97	176	46	33	160	179	159.22	106	212	1.715	0.779	0.00704158	0.0527712	42	39	43	36	15	76	25	23	27	34	35.79	30	42	1.32	0.401	0.342995	1	PLEKHA7	pleckstrin homology domain containing A7 [Source:HGNC Symbol;Acc:HGNC:27049]
ENSMLUT00000003678	5354	8367	2605	4511	2072	4786	2246	2539	4585	4086	4115.04	3372	4858	1.445	0.531	0.00704732	0.0527804	979	940	549	638	877	997	366	307	460	523	663.63	646	681	1.04	0.057	0.740498	1	TMEM45A	transmembrane protein 45A [Source:NCBI gene;Acc:102423009]
ENSMLUT00000000218	103	158	89	117	53	90	57	118	116	140	104.1	84	125	1.527	0.611	0.0071022	0.0530641	82	55	82	68	86	121	44	42	91	85	75.43	77	74	0.932	-0.101	0.717999	1	SNRPA	small nuclear ribonucleoprotein polypeptide A [Source:HGNC Symbol;Acc:HGNC:11151]
ENSMLUT00000008525	858	536	520	367	820	672	304	264	433	335	510.77	587	435	0.752	-0.411	0.00710631	0.0530641	617	679	435	526	702	628	310	306	737	666	560.61	560	561	1.012	0.017	0.923335	1	KDELC2	KDEL motif containing 2 [Source:HGNC Symbol;Acc:HGNC:28496]
ENSMLUT00000012802	1249	978	1243	919	1431	1149	1456	1292	1152	786	1165.4	1306	1025	0.776	-0.365	0.0070938	0.0530641	1147	1213	1232	1209	1223	878	1437	1603	1431	1482	1285.38	1294	1277	0.971	-0.042	0.803703	1	NFIX	nuclear factor I X [Source:NCBI gene;Acc:102439826]
ENSMLUT00000025456	25	86	16	73	66	50	13	32	6	11	37.91	25	50	2.191	1.131	0.00710453	0.0530641	1	5	15	26	8	22	74	44	62	40	29.57	32	27	1.25	0.322	0.480511	1		protein piccolo-like [Source:NCBI gene;Acc:102437367]
ENSMLUT00000029860	44	97	56	67	18	59	29	30	26	64	49.1	35	63	1.836	0.876	0.00710789	0.0530641	48	34	30	37	32	23	30	30	26	27	31.7	33	30	0.921	-0.118	0.723652	1		SRY-box 7 [Source:NCBI gene;Acc:102432573]
ENSMLUT00000017074	31	135	55	221	9	31	50	51	69	53	70.52	43	98	2.116	1.081	0.00712525	0.0531598	48	39	46	39	24	48	25	49	23	29	36.96	33	41	1.268	0.343	0.335206	1	GPAT3	glycerol-3-phosphate acyltransferase 3 [Source:NCBI gene;Acc:102433531]
ENSMLUT00000003843	372	757	386	539	342	496	394	384	352	456	447.74	369	526	1.39	0.475	0.00713727	0.0532154	353	304	331	269	309	240	291	254	240	263	285.33	305	266	0.877	-0.19	0.300986	1	PGM3	phosphoglucomutase 3 [Source:NCBI gene;Acc:102421571]
ENSMLUT00000002188	39	20	42	18	43	11	27	35	62	21	31.95	43	21	0.488	-1.036	0.00714271	0.0532221	9	10	7	15	16	15	30	23	10	25	15.96	14	18	1.285	0.362	0.413947	1	NKPD1	NTPase KAP family P-loop domain containing 1 [Source:NCBI gene;Acc:102442022]
ENSMLUT00000023568	8	55	16	162	17	15	15	19	16	26	34.85	14	55	2.625	1.392	0.00715976	0.0533151	26	15	12	10	7	16	33	48	20	19	20.67	20	22	1.062	0.087	0.835405	1
ENSMLUT00000007111	495	1017	445	937	390	473	593	696	510	485	604.1	487	722	1.425	0.511	0.00717221	0.0533739	472	485	561	482	403	495	401	368	370	412	444.95	441	448	1.021	0.029	0.874986	1	RNF149	ring finger protein 149 [Source:HGNC Symbol;Acc:HGNC:23137]
ENSMLUT00000000047	122	195	37	112	142	164	457	478	24	47	177.83	156	199	1.577	0.657	0.00718703	0.0534161	21	50	75	101	103	131	73	36	61	55	70.64	67	75	1.127	0.172	0.604493	1	CHMP4C	charged multivesicular body protein 4C [Source:NCBI gene;Acc:102435477]
ENSMLUT00000003206	312	507	214	744	240	278	240	239	234	334	334.22	248	420	1.558	0.64	0.00718626	0.0534161	295	273	216	149	205	250	195	228	162	152	212.37	215	210	0.971	-0.043	0.837335	1	ARID5A	AT-rich interaction domain 5A [Source:HGNC Symbol;Acc:HGNC:17361]
ENSMLUT00000016833	23	18	29	14	105	78	6	1	66	17	35.61	46	26	0.487	-1.038	0.0071985	0.0534674	35	39	23	27	5	18	50	34	14	34	27.82	25	30	1.419	0.505	0.225928	1	ENPP3	ectonucleotide pyrophosphatase/phosphodiesterase 3 [Source:NCBI gene;Acc:102442736]
ENSMLUT00000010476	2433	1772	2828	2106	1839	1509	3370	2874	2601	1937	2326.75	2614	2040	0.777	-0.364	0.0072232	0.0536168	2029	2423	2329	2230	3144	2042	2143	1756	2545	2466	2310.71	2438	2183	0.9	-0.152	0.435694	1	RXRA	retinoid X receptor alpha [Source:NCBI gene;Acc:102430829]
ENSMLUT00000002477	141	62	58	65	145	85	184	127	119	61	104.46	129	80	0.63	-0.666	0.00724782	0.0537334	143	139	114	108	122	96	109	143	126	108	120.91	123	119	0.96	-0.059	0.799552	1	HYAL1	hyaluronidase 1 [Source:NCBI gene;Acc:102423475]
ENSMLUT00000015249	1935	2397	2675	3650	2266	3795	1555	2007	1665	1774	2371.79	2019	2725	1.313	0.393	0.0072481	0.0537334	1985	2325	2508	2887	2013	2295	1833	2044	2059	2802	2275.03	2080	2471	1.185	0.245	0.169094	1	HIF1A	hypoxia inducible factor 1 subunit alpha [Source:NCBI gene;Acc:102436791]
ENSMLUT00000002958	191	312	218	217	108	270	175	171	114	288	206.69	161	252	1.576	0.657	0.00725715	0.053763	1273	152	181	84	119	70	412	2065	448	897	570.2	487	654	0.806	-0.31	0.581001	1	TBX15	T-box 15 [Source:NCBI gene;Acc:102419323]
ENSMLUT00000015329	249	189	291	143	328	262	357	282	225	172	249.86	290	210	0.712	-0.49	0.0072613	0.053763	229	315	487	592	302	326	364	467	429	442	395.26	362	428	1.19	0.252	0.174513	1	NHSL1	NHS like 1 [Source:NCBI gene;Acc:102438063]
ENSMLUT00000007849	1806	2285	1642	2161	1817	1989	1019	1382	1127	1584	1681.17	1482	1880	1.283	0.36	0.00727019	0.0537948	1017	989	863	1111	857	1166	928	792	1405	1218	1034.62	1014	1055	1.047	0.067	0.706189	1	HNRNPC	heterogeneous nuclear ribonucleoprotein C (C1/C2) [Source:NCBI gene;Acc:102433342]
ENSMLUT00000007432	18	22	15	62	8	50	18	10	3	90	29.73	12	47	3.355	1.746	0.00728943	0.053903	110	13	40	28	16	21	60	207	120	100	71.44	69	74	0.833	-0.263	0.61641	1	DTNA	dystrobrevin alpha [Source:NCBI gene;Acc:102429813]
ENSMLUT00000025497	1493	1166	785	366	1580	1137	766	714	732	641	938.17	1071	805	0.737	-0.44	0.00731976	0.0540931	286	384	268	334	506	325	442	420	288	269	352.22	358	346	0.99	-0.014	0.945473	1
ENSMLUT00000009312	2847	1838	5378	3217	2334	2000	4346	4312	3082	2149	3150.38	3597	2703	0.745	-0.425	0.00734641	0.0542557	1434	2063	1584	1225	1884	1375	2126	1685	1842	2337	1755.56	1774	1737	0.96	-0.059	0.766915	1	COL16A1	collagen type XVI alpha 1 chain [Source:HGNC Symbol;Acc:HGNC:2193]
ENSMLUT00000009629	44	167	62	205	123	304	66	72	102	69	121.36	79	163	1.884	0.914	0.00735304	0.0542705	248	221	182	138	155	240	146	130	117	194	177.01	170	185	1.09	0.125	0.593866	1	TBC1D9	TBC1 domain family member 9 [Source:HGNC Symbol;Acc:HGNC:21710]
ENSMLUT00000009110	11132	16886	16581	21887	6346	11079	7999	8973	7914	10682	11947.9	9994	13901	1.395	0.481	0.00738821	0.0544956	6686	6789	5985	5170	6451	7515	4091	3156	5905	5376	5712.3	5824	5601	0.936	-0.096	0.70675	1		RNA polymerase II subunit A [Source:NCBI gene;Acc:102424372]
ENSMLUT00000015128	2169	1322	732	637	2107	1717	1474	1364	1117	710	1334.93	1520	1150	0.761	-0.395	0.00741257	0.0546409	931	886	963	974	840	916	652	743	915	1100	891.92	860	924	1.075	0.104	0.530347	1	EPHA1	EPH receptor A1 [Source:NCBI gene;Acc:102432447]
ENSMLUT00000028178	2833	3782	1805	2572	3285	3735	1304	2185	1989	2184	2567.42	2243	2892	1.318	0.398	0.00742412	0.0546915	2334	1586	2391	2008	858	2018	800	1056	1624	1833	1650.88	1601	1700	1.144	0.194	0.415944	1	ANKRD12	ankyrin repeat domain 12 [Source:NCBI gene;Acc:102423882]
ENSMLUT00000006632	21	12	27	27	57	18	48	29	31	3	27.22	37	18	0.441	-1.182	0.007441	0.0547813	63	93	55	63	105	95	65	65	38	46	68.74	65	72	1.133	0.18	0.513657	1	CDCA7	cell division cycle associated 7 [Source:HGNC Symbol;Acc:HGNC:14628]
ENSMLUT00000006394	69	41	86	59	84	56	120	90	93	48	74.76	90	59	0.641	-0.641	0.00745731	0.054845	66	68	67	51	37	59	27	33	102	73	58.47	60	57	1.004	0.006	0.984586	1	G6PC3	glucose-6-phosphatase catalytic subunit 3 [Source:NCBI gene;Acc:102425980]
ENSMLUT00000017347	81	54	190	117	116	85	70	54	84	43	89.36	108	71	0.653	-0.616	0.00745904	0.054845	345	313	259	268	243	237	456	428	418	376	334.29	344	324	0.949	-0.075	0.676047	1	2019-03-02	mitochondrial amidoxime reducing component 2 [Source:HGNC Symbol;Acc:HGNC:26064]
ENSMLUT00000006235	22	13	35	14	8	8	25	8	17	3	15.23	21	9	0.432	-1.212	0.00747132	0.0549008	NA	NA	NA	NA	NA	NA	NA	NA	NA	NA	NA	NA	NA	NA	NA	NA	NA	MGP	matrix Gla protein [Source:NCBI gene;Acc:102437847]
ENSMLUT00000010317	4499	2895	1589	1263	2164	1617	3303	3169	4015	2787	2730.07	3114	2346	0.76	-0.395	0.00747839	0.0549182	992	1372	1023	1346	1570	1388	1055	1075	704	846	1137.05	1069	1205	1.145	0.195	0.258149	1	SASH1	SAM and SH3 domain containing 1 [Source:NCBI gene;Acc:102426974]
ENSMLUT00000027169	18	79	8	21	0	21	9	11	5	4	17.65	8	27	2.818	1.495	0.00750154	0.0550537	32	30	32	28	28	33	35	43	40	36	33.84	33	34	1.018	0.025	0.936134	1
ENSMLUT00000029480	23	64	75	86	35	78	65	69	17	51	56.13	43	70	1.806	0.853	0.00751397	0.0551103	257	49	122	120	51	94	128	313	176	249	156.04	147	165	1.093	0.128	0.757604	1
ENSMLUT00000014260	8	47	36	61	21	36	3	7	36	48	30.46	21	40	2.058	1.041	0.00752314	0.055143	34	23	18	12	22	16	10	16	13	20	18.5	19	17	0.943	-0.085	0.835737	1	ZNF699	zinc finger protein 699 [Source:HGNC Symbol;Acc:HGNC:24750]
ENSMLUT00000009981	276	558	555	972	305	459	583	610	536	527	537.91	451	625	1.402	0.487	0.00754554	0.0552379	420	351	545	477	400	492	531	531	531	549	482.79	485	480	0.986	-0.021	0.910189	1	TMEM165	transmembrane protein 165 [Source:NCBI gene;Acc:102441531]
ENSMLUT00000027436	167	98	14	10	36	31	102	56	145	72	73.21	93	53	0.613	-0.706	0.00754428	0.0552379	81	115	66	66	28	30	63	114	19	22	60.56	51	69	1.278	0.354	0.228609	1
ENSMLUT00000000303	133	286	258	567	284	448	102	108	252	239	267.8	206	330	1.504	0.589	0.00755243	0.0552537	127	189	136	133	145	172	118	120	129	225	149.5	131	168	1.254	0.327	0.152562	1	PRAG1	PEAK1 related, kinase-activating pseudokinase 1 [Source:NCBI gene;Acc:102425835]
ENSMLUT00000025012	31	17	73	39	40	21	98	65	54	37	47.49	59	36	0.595	-0.749	0.00756232	0.0552583	73	49	74	74	78	46	62	64	89	55	66.3	75	58	0.762	-0.392	0.169551	1	ZDHHC24	zinc finger DHHC-type containing 24 [Source:NCBI gene;Acc:102439062]
ENSMLUT00000025431	164	281	370	401	75	185	143	144	208	344	231.57	192	271	1.489	0.574	0.00756251	0.0552583	240	160	112	164	147	144	234	225	261	212	189.88	199	181	0.938	-0.093	0.667222	1		protein arginine methyltransferase 1 [Source:NCBI gene;Acc:102436870]
ENSMLUT00000002357	47	135	141	248	72	147	88	81	177	206	134.31	105	163	1.595	0.673	0.00758426	0.0553481	117	65	49	45	48	75	71	65	38	49	62.2	65	60	0.983	-0.025	0.935116	1	RBM12B	RNA binding motif protein 12B [Source:NCBI gene;Acc:102441699]
ENSMLUT00000017697	108	197	181	347	369	510	55	58	100	118	204.3	163	246	1.453	0.539	0.00758267	0.0553481	521	654	305	333	340	785	261	315	295	418	422.7	344	501	1.401	0.487	0.0195564	1	ENPP4	ectonucleotide pyrophosphatase/phosphodiesterase 4 [Source:HGNC Symbol;Acc:HGNC:3359]
ENSMLUT00000014939	218	152	194	129	164	104	348	267	149	119	184.4	215	154	0.712	-0.49	0.00761555	0.0555417	70	70	57	98	47	52	71	89	60	34	64.71	61	69	1.074	0.103	0.735715	1	ANKMY2	ankyrin repeat and MYND domain containing 2 [Source:NCBI gene;Acc:102430377]
ENSMLUT00000003038	560	782	453	766	418	596	550	502	547	797	597.17	506	689	1.35	0.433	0.00762241	0.0555571	878	719	379	297	237	523	198	171	234	342	397.79	385	410	1.119	0.162	0.508819	1	TOP1	DNA topoisomerase I [Source:NCBI gene;Acc:102421034]
ENSMLUT00000012234	153	348	383	572	120	202	251	235	474	584	332.2	276	388	1.448	0.534	0.00763934	0.0556458	314	298	96	77	153	374	77	43	122	122	167.68	152	183	1.018	0.026	0.926484	1	CORO1C	coronin 1C [Source:HGNC Symbol;Acc:HGNC:2254]
ENSMLUT00000005033	93	67	97	54	79	38	91	47	60	54	68.07	84	52	0.621	-0.688	0.00765829	0.0557491	58	78	52	65	74	85	45	39	112	81	68.79	68	70	1.044	0.062	0.826871	1	PHF19	PHD finger protein 19 [Source:NCBI gene;Acc:102441525]
ENSMLUT00000016831	610	305	105	110	355	267	167	132	233	120	240.31	294	187	0.687	-0.541	0.0076719	0.0558134	132	133	166	173	197	157	151	179	121	83	149.36	153	145	0.931	-0.103	0.647333	1	DGKH	diacylglycerol kinase eta [Source:HGNC Symbol;Acc:HGNC:2854]
ENSMLUT00000011543	423	249	291	211	507	459	381	294	274	189	327.78	375	280	0.731	-0.453	0.00769117	0.0559097	336	341	522	523	544	426	563	559	641	615	507.01	521	493	0.946	-0.08	0.654857	1	SIAH2	siah E3 ubiquitin protein ligase 2 [Source:NCBI gene;Acc:102426104]
ENSMLUT00000028669	70	102	43	62	54	85	61	86	78	142	78.39	61	95	1.539	0.622	0.0076947	0.0559097	216	193	223	264	244	167	244	209	283	234	227.64	242	213	0.877	-0.19	0.341027	1		heterogeneous nuclear ribonucleoprotein A1-like [Source:NCBI gene;Acc:102426522]
ENSMLUT00000000046	136	215	46	140	70	91	38	42	48	78	90.27	68	113	1.632	0.707	0.00773701	0.0561474	41	47	26	27	19	64	53	45	20	31	37.34	32	43	1.385	0.47	0.206413	1	CEP192	centrosomal protein 192 [Source:HGNC Symbol;Acc:HGNC:25515]
ENSMLUT00000013478	22	66	5	80	27	54	22	22	38	51	38.79	23	55	2.416	1.273	0.00773571	0.0561474	33	34	19	12	27	21	29	20	5	22	22.29	23	22	1.03	0.043	0.920855	1	PITPNC1	phosphatidylinositol transfer protein cytoplasmic 1 [Source:NCBI gene;Acc:102441217]
ENSMLUT00000012154	1648	1000	661	558	1512	1001	1234	1314	1155	770	1085.16	1242	929	0.752	-0.411	0.00776486	0.0563145	431	417	460	458	453	641	255	236	280	340	396.98	376	418	1.091	0.126	0.513197	1	PPME1	protein phosphatase methylesterase 1 [Source:NCBI gene;Acc:102434956]
ENSMLUT00000002775	52	92	182	232	129	180	53	62	73	159	121.46	98	145	1.513	0.597	0.00779509	0.0564156	90	87	89	78	102	88	100	100	58	65	85.77	88	84	0.955	-0.067	0.787034	1	HACL1	2-hydroxyacyl-CoA lyase 1 [Source:NCBI gene;Acc:102419042]
ENSMLUT00000005618	74	152	152	194	39	58	90	110	102	168	114	91	136	1.507	0.591	0.00778564	0.0564156	99	100	45	63	32	79	27	32	61	44	58.2	53	64	1.24	0.311	0.339526	1	UBE2A	ubiquitin conjugating enzyme E2 A [Source:NCBI gene;Acc:102422419]
ENSMLUT00000008994	364	414	284	393	356	481	131	189	298	447	335.85	287	385	1.354	0.437	0.00780293	0.0564156	420	349	188	239	147	335	148	174	260	260	252.04	233	271	1.225	0.293	0.200974	1	SRP54	signal recognition particle 54 [Source:NCBI gene;Acc:102428665]
ENSMLUT00000014171	285	118	124	75	176	111	163	189	90	52	138.18	168	109	0.642	-0.64	0.00779628	0.0564156	105	115	89	97	97	77	138	102	150	157	112.66	116	110	0.941	-0.088	0.7074	1		dystrobrevin beta [Source:NCBI gene;Acc:102422440]
ENSMLUT00000015719	134	58	285	147	164	98	378	345	120	119	184.73	216	153	0.662	-0.594	0.00780206	0.0564156	173	192	253	298	288	184	247	231	295	224	238.52	251	226	0.902	-0.149	0.474495	1	SHTN1	shootin 1 [Source:HGNC Symbol;Acc:HGNC:29319]
ENSMLUT00000016826	155	108	234	153	241	189	308	248	201	132	196.77	228	166	0.718	-0.479	0.00782679	0.0565531	82	101	93	118	105	95	80	103	118	106	100.11	96	105	1.103	0.142	0.567226	1	ABCA3	ATP binding cassette subfamily A member 3 [Source:NCBI gene;Acc:102427998]
ENSMLUT00000011101	1681	1056	2591	1945	2595	1601	2465	2466	2843	2415	2165.8	2435	1897	0.757	-0.402	0.00787108	0.0568381	1198	1215	1486	1759	726	768	570	705	1454	1326	1120.87	1087	1155	1.074	0.103	0.534435	1	ACAT1	acetyl-CoA acetyltransferase 1 [Source:HGNC Symbol;Acc:HGNC:93]
ENSMLUT00000008419	1056	739	905	729	1056	723	912	759	1019	885	878.41	990	767	0.775	-0.368	0.00789898	0.0569776	890	913	901	932	826	1017	780	907	723	795	868.33	824	913	1.108	0.148	0.377061	1	STAU1	staufen double-stranded RNA binding protein 1 [Source:NCBI gene;Acc:102423413]
ENSMLUT00000010163	1310	770	1349	876	1943	1374	1359	1453	1179	978	1258.98	1428	1090	0.751	-0.412	0.00790015	0.0569776	1406	1444	1669	2052	1763	1473	1349	1689	2229	1987	1706.02	1683	1729	1.033	0.047	0.789634	1	PCM1	pericentriolar material 1 [Source:HGNC Symbol;Acc:HGNC:8727]
ENSMLUT00000012019	321	267	605	376	416	316	576	519	321	194	391.09	448	334	0.736	-0.443	0.00792519	0.057123	275	291	344	472	454	263	333	346	630	584	399.18	407	391	0.96	-0.06	0.780201	1	KAT2A	lysine acetyltransferase 2A [Source:NCBI gene;Acc:102424621]
ENSMLUT00000003858	1377	873	2998	2064	2852	1946	3828	4100	2974	2247	2525.78	2806	2246	0.753	-0.41	0.00793931	0.0571403	576	563	444	407	358	481	439	557	322	363	451.12	428	474	1.115	0.157	0.40676	1	ME1	malic enzyme 1 [Source:NCBI gene;Acc:102420976]
ENSMLUT00000006204	116	63	201	92	105	94	182	161	89	50	115.27	139	92	0.648	-0.625	0.00793853	0.0571403	136	118	186	186	114	47	111	164	283	200	154.49	166	143	0.833	-0.264	0.319885	1
ENSMLUT00000017115	22	104	75	512	56	125	64	63	82	57	115.9	60	172	2.184	1.127	0.00794226	0.0571403	178	178	131	132	147	133	66	116	105	109	129.39	125	134	1.102	0.14	0.560239	1	ACSL5	acyl-CoA synthetase long chain family member 5 [Source:NCBI gene;Acc:102426690]
ENSMLUT00000004973	69	261	64	111	138	201	42	53	81	87	110.78	79	143	1.669	0.739	0.0079485	0.05715	2	0	7	0	14	25	11	25	6	32	12.3	8	16	1.199	0.261	0.742245	1	INA	internexin neuronal intermediate filament protein alpha [Source:NCBI gene;Acc:102418788]
ENSMLUT00000003531	1049	622	1081	853	1046	639	1115	926	760	768	886.01	1010	762	0.752	-0.411	0.00796476	0.0571966	737	980	958	994	981	1051	723	510	1085	1019	903.72	897	911	0.997	-0.004	0.9832	1	CACTIN	cactin, spliceosome C complex subunit [Source:NCBI gene;Acc:102426361]
ENSMLUT00000004539	1224	2025	2060	3354	852	1523	1166	1256	1619	1472	1655.06	1384	1926	1.364	0.448	0.00796374	0.0571966	1405	1640	1013	959	988	1350	916	1134	864	1107	1137.5	1037	1238	1.191	0.252	0.130478	1	SEC14L1	SEC14 like lipid binding 1 [Source:NCBI gene;Acc:102421975]
ENSMLUT00000002696	242	118	251	163	349	236	334	310	273	231	250.75	290	212	0.705	-0.505	0.00797548	0.0572178	177	245	284	269	321	339	244	275	232	200	258.65	252	266	1.061	0.086	0.655812	1		WD repeat domain 81 [Source:NCBI gene;Acc:102437315]
ENSMLUT00000014570	412	552	505	524	828	1384	463	659	769	935	703.03	595	811	1.322	0.403	0.00797751	0.0572178	739	449	282	270	287	423	191	398	154	319	351.25	331	372	1.295	0.373	0.15566	1	FAM214A	family with sequence similarity 214 member A [Source:NCBI gene;Acc:102440776]
ENSMLUT00000007997	55	93	165	124	10	73	112	228	70	124	105.42	82	128	1.847	0.885	0.00799026	0.0572741	64	44	66	36	27	25	52	52	33	30	42.9	48	37	0.786	-0.347	0.279799	1	C11orf96	chromosome unknown C11orf96 homolog [Source:NCBI gene;Acc:102423307]
ENSMLUT00000011044	921	443	1460	1218	1174	682	1096	1076	1159	1041	1027.05	1162	892	0.731	-0.452	0.00799756	0.0572914	1599	1832	1380	1376	1762	1807	1517	1049	1822	1493	1563.78	1616	1511	0.922	-0.117	0.511081	1		DEAD-box helicase 23 [Source:NCBI gene;Acc:102434620]
ENSMLUT00000009886	324	179	305	211	284	216	309	271	330	251	268.11	310	226	0.722	-0.471	0.00801199	0.0573595	443	519	407	415	373	427	371	306	353	438	405.2	389	421	1.071	0.099	0.599037	1	AMBRA1	autophagy and beclin 1 regulator 1 [Source:NCBI gene;Acc:102431271]
ENSMLUT00000000981	101	114	50	89	49	63	15	37	42	93	65.44	51	79	1.663	0.734	0.00803893	0.0574422	36	28	9	3	11	15	21	14	6	14	15.66	17	15	0.899	-0.153	0.742263	1	INPP5B	inositol polyphosphate-5-phosphatase B [Source:HGNC Symbol;Acc:HGNC:6077]
[truncated: 25,206 more rows]

## Sheet: Legend
Id	Ensemble Transcript Id
[truncated: 36 more rows]
