# Supplementary material for: Resistance is futile: RNA-sequencing reveals differing responses to bat fungal pathogen in Nearctic Myotis lucifugus and Palearctic Myotis myotis
Source: Oecologia. 2019 Sep 10;191(2):295–309. doi: 10.1007/s00442-019-04499-6 (PMC6763535; doi:10.1007/s00442-019-04499-6)
Supplement: Supplementary file 2 — Supplementary material 2 (XLSX 43 kb) [file 442_2019_4499_MOESM2_ESM.xlsx]

## Sheet: gProfiler_mlucifugus_1-30-2019_
source	term_name	term_id	adjusted_p_value	negative_log10_of_adjusted_p_value	term_size	query_size	intersection_size	effective_domain_size	ENSMLUT00000016442	ENSMLUT00000016388	ENSMLUT00000015576	ENSMLUT00000012452	ENSMLUT00000015157	ENSMLUT00000011937	ENSMLUT00000012733	ENSMLUT00000006728	ENSMLUT00000009966	ENSMLUT00000016291	ENSMLUT00000001615	ENSMLUT00000003802	ENSMLUT00000013176	ENSMLUT00000015211	ENSMLUT00000026896	ENSMLUT00000025909	ENSMLUT00000001378	ENSMLUT00000000036	ENSMLUT00000030207	ENSMLUT00000013163	ENSMLUT00000011056	ENSMLUT00000014987	ENSMLUT00000005513	ENSMLUT00000003344	ENSMLUT00000010134	ENSMLUT00000002641	ENSMLUT00000007627	ENSMLUT00000009596	ENSMLUT00000014934	ENSMLUT00000025560	ENSMLUT00000028726	ENSMLUT00000011431	ENSMLUT00000004293	ENSMLUT00000016768	ENSMLUT00000000984	ENSMLUT00000010215	ENSMLUT00000007585	ENSMLUT00000003560	ENSMLUT00000014337	ENSMLUT00000015353	ENSMLUT00000011317
GO:BP	striated muscle cell development	GO:0055002	5.93718e-15	14.2264	74	75	14	13229			IEA								IEA						IEA					IEA			IEA				IEA									IEA
GO:BP	muscle cell development	GO:0055001	7.37532e-15	14.1322	82	192	19	13229			IEA								IEA						IEA					IEA			IEA				IEA									IEA
GO:BP	muscle structure development	GO:0061061	1.3829e-14	13.8592	305	192	31	13229			IEA					IEA			IEA						IEA					IEA			IEA				IEA	IEA								IEA		IEA
GO:BP	myofibril assembly	GO:0030239	4.46072e-12	11.3506	29	192	12	13229			IEA																			IEA							IEA									IEA
GO:BP	muscle contraction	GO:0006936	8.24641e-12	11.0837	136	215	21	13229		IEA	IEA			IEA			IEA													IEA			IEA	IEA														IEA
GO:BP	striated muscle cell differentiation	GO:0051146	1.27848e-11	10.8933	125	75	14	13229			IEA								IEA						IEA					IEA			IEA				IEA									IEA
GO:BP	muscle system process	GO:0003012	1.8458e-11	10.7338	177	215	23	13229		IEA	IEA			IEA			IEA													IEA			IEA	IEA														IEA
GO:BP	sarcomere organization	GO:0045214	3.12794e-11	10.5047	19	277	11	13229																						IEA							IEA									IEA
GO:BP	muscle cell differentiation	GO:0042692	3.94104e-11	10.4044	164	192	21	13229			IEA								IEA						IEA					IEA			IEA				IEA									IEA
GO:BP	striated muscle tissue development	GO:0014706	4.41292e-11	10.3553	190	187	22	13229			IEA					IEA			IEA											IEA			IEA													IEA		IEA
GO:BP	striated muscle contraction	GO:0006941	1.33048e-10	9.87599	77	215	16	13229		IEA	IEA			IEA			IEA													IEA																		IEA
GO:BP	muscle tissue development	GO:0060537	1.94722e-10	9.71058	204	187	22	13229			IEA					IEA			IEA											IEA			IEA													IEA		IEA
GO:BP	cellular component assembly involved in morphogenesis	GO:0010927	3.503e-10	9.45556	46	212	13	13229			IEA																			IEA							IEA									IEA
GO:BP	actin filament-based process	GO:0030029	5.59383e-10	9.25229	410	236	33	13229		IEA	IEA		IEA																	IEA		IEA					IEA				IEA					IEA		IEA
GO:BP	skeletal muscle contraction	GO:0003009	3.64502e-08	7.4383	19	156	8	13229		IEA							IEA													IEA
GO:BP	muscle fiber development	GO:0048747	5.35114e-08	7.27155	38	75	8	13229											IEA						IEA					IEA			IEA													IEA
GO:BP	muscle organ development	GO:0007517	7.58759e-08	7.1199	174	187	18	13229								IEA			IEA											IEA			IEA					IEA								IEA		IEA
GO:BP	musculoskeletal movement	GO:0050881	4.91248e-07	6.3087	25	156	8	13229		IEA							IEA													IEA
GO:BP	multicellular organismal movement	GO:0050879	4.91248e-07	6.3087	25	156	8	13229		IEA							IEA													IEA
GO:BP	actomyosin structure organization	GO:0031032	1.42353e-06	5.84663	98	221	14	13229			IEA																			IEA							IEA									IEA
GO:BP	actin cytoskeleton organization	GO:0030036	2.3224e-06	5.63406	368	283	29	13229			IEA		IEA																	IEA		IEA					IEA				IEA					IEA
GO:BP	supramolecular fiber organization	GO:0097435	3.93155e-06	5.40544	353	283	28	13229			IEA		IEA																	IEA		IEA					IEA				IEA			IEA		IEA
GO:BP	skeletal muscle tissue development	GO:0007519	8.07458e-06	5.09288	90	187	12	13229								IEA			IEA														IEA													IEA
GO:BP	skeletal muscle organ development	GO:0060538	1.34028e-05	4.8728	94	187	12	13229								IEA			IEA														IEA													IEA
GO:BP	anatomical structure formation involved in morphogenesis	GO:0048646	2.8571e-05	4.54408	590	865	75	13229			IEA																			IEA							IEA									IEA
GO:BP	leukocyte activation involved in immune response	GO:0002366	2.95e-05	4.53018	111	482	19	13229
GO:BP	leukocyte migration	GO:0050900	3.62761e-05	4.44038	166	765	30	13229
GO:BP	cell activation involved in immune response	GO:0002263	4.63116e-05	4.33431	114	482	19	13229
GO:BP	cell chemotaxis	GO:0060326	4.88981e-05	4.31071	162	749	29	13229
GO:BP	positive regulation of immune system process	GO:0002684	6.20176e-05	4.20748	470	524	45	13229																								IEA
GO:BP	skeletal muscle fiber development	GO:0048741	7.28485e-05	4.13758	21	132	6	13229											IEA														IEA													IEA
GO:BP	cardiac muscle tissue development	GO:0048738	9.23197e-05	4.03471	101	250	13	13229			IEA																			IEA																		IEA
GO:BP	response to external stimulus	GO:0009605	0.000150257	3.82317	1065	592	85	13229			IEA																			IEA
GO:BP	heart development	GO:0007507	0.000163982	3.7852	283	250	21	13229			IEA																			IEA			IEA															IEA
GO:BP	circulatory system development	GO:0072359	0.000167787	3.77524	571	235	30	13229			IEA																			IEA			IEA															IEA
GO:BP	myotube cell development	GO:0014904	0.000176309	3.75373	24	132	6	13229											IEA														IEA													IEA
GO:BP	positive regulation of multicellular organismal process	GO:0051240	0.000218395	3.66076	853	235	38	13229									IEA															IEA						IEA
GO:BP	actin filament organization	GO:0007015	0.000247644	3.60617	212	283	19	13229					IEA																	IEA		IEA					IEA				IEA
GO:BP	leukocyte chemotaxis	GO:0030595	0.000295509	3.52943	101	749	21	13229
GO:BP	tissue development	GO:0009888	0.000299478	3.52363	973	288	47	13229			IEA					IEA			IEA											IEA			IEA													IEA		IEA
GO:BP	biological adhesion	GO:0022610	0.000342654	3.46514	676	492	53	13229
GO:BP	anatomical structure development	GO:0048856	0.000509228	3.29309	2744	250	86	13229			IEA					IEA			IEA						IEA					IEA		IEA	IEA				IEA	IEA								IEA		IEA
GO:BP	cell activation	GO:0001775	0.000560327	3.25156	436	255	26	13229
GO:BP	cell adhesion	GO:0007155	0.000618059	3.20897	670	492	52	13229
GO:BP	myotube differentiation	GO:0014902	0.000626315	3.20321	58	156	8	13229											IEA														IEA													IEA
GO:BP	heart contraction	GO:0060047	0.000644007	3.19111	95	315	13	13229			IEA																			IEA																		IEA
GO:BP	regulation of interleukin-8 production	GO:0032677	0.00068541	3.16405	40	324	9	13229
GO:BP	taxis	GO:0042330	0.000735125	3.13364	285	558	32	13229
GO:BP	chemotaxis	GO:0006935	0.000735125	3.13364	285	558	32	13229
GO:BP	inflammatory response	GO:0006954	0.000805869	3.09374	267	723	36	13229
GO:BP	cardiac muscle contraction	GO:0060048	0.000831463	3.08016	60	215	9	13229			IEA																			IEA																		IEA
GO:BP	cytoskeleton organization	GO:0007010	0.000957143	3.01902	761	245	35	13229			IEA		IEA																	IEA		IEA					IEA				IEA			IEA		IEA
GO:BP	lymphocyte activation involved in immune response	GO:0002285	0.0010604	2.97453	77	482	14	13229
GO:BP	heart process	GO:0003015	0.00111374	2.95322	100	215	11	13229			IEA																			IEA																		IEA
GO:BP	animal organ development	GO:0048513	0.00121983	2.9137	1625	242	57	13229			IEA					IEA			IEA											IEA		IEA	IEA					IEA								IEA		IEA
GO:BP	developmental process	GO:0032502	0.00122702	2.91115	2933	250	89	13229			IEA					IEA			IEA						IEA	IEA				IEA		IEA	IEA				IEA	IEA								IEA		IEA
GO:BP	system development	GO:0048731	0.00122843	2.91065	2266	242	72	13229			IEA					IEA			IEA											IEA		IEA	IEA					IEA								IEA		IEA
GO:BP	regulation of actin filament depolymerization	GO:0030834	0.00133602	2.87419	31	75	5	13229					IEA																								IEA				IEA
GO:BP	regulation of skeletal muscle contraction	GO:0014819	0.00135434	2.86827	9	309	5	13229									IEA
GO:BP	interleukin-8 production	GO:0032637	0.0016302	2.78776	44	324	9	13229
GO:BP	positive regulation of cell activation	GO:0050867	0.00168368	2.77374	152	324	16	13229
GO:BP	muscle filament sliding	GO:0030049	0.00222411	2.65284	3	145	3	13229		IEA																																						IEA
GO:BP	cardiac muscle cell differentiation	GO:0055007	0.00234473	2.62991	48	156	7	13229			IEA																			IEA
GO:BP	actin filament depolymerization	GO:0030042	0.00250794	2.60068	35	75	5	13229					IEA																								IEA				IEA
GO:BP	leukocyte activation	GO:0045321	0.00259996	2.58503	383	482	34	13229
GO:BP	detection of muscle stretch	GO:0035995	0.00277374	2.55693	3	156	3	13229			IEA																			IEA
GO:BP	cell differentiation	GO:0030154	0.00289727	2.53801	1874	217	57	13229			IEA								IEA						IEA					IEA		IEA	IEA				IEA									IEA
GO:BP	cellular developmental process	GO:0048869	0.00369676	2.43218	1987	317	79	13229			IEA								IEA						IEA					IEA		IEA	IEA				IEA									IEA
GO:BP	cell migration	GO:0016477	0.00374571	2.42647	732	530	56	13229
GO:BP	regulation of striated muscle contraction	GO:0006942	0.00427823	2.36874	38	315	8	13229									IEA
GO:BP	regulation of heart rate	GO:0002027	0.0046305	2.33437	39	215	7	13229
GO:BP	positive regulation of immune effector process	GO:0002699	0.00499719	2.30127	96	500	15	13229
GO:BP	cell-cell adhesion	GO:0098609	0.00527979	2.27738	389	512	35	13229
GO:BP	actin-mediated cell contraction	GO:0070252	0.00553587	2.25681	40	215	7	13229		IEA																																						IEA
GO:BP	positive regulation of leukocyte activation	GO:0002696	0.0059313	2.22685	148	324	15	13229
GO:BP	positive regulation of immune response	GO:0050778	0.00653711	2.18461	307	545	31	13229
GO:BP	blood circulation	GO:0008015	0.00659618	2.18071	196	215	14	13229			IEA																			IEA								IEA										IEA
GO:BP	regulation of multicellular organismal process	GO:0051239	0.00703157	2.15295	1512	235	51	13229			IEA						IEA															IEA						IEA								IEA		IEA
GO:BP	leukocyte cell-cell adhesion	GO:0007159	0.00736081	2.13307	167	255	14	13229
GO:BP	peptide cross-linking	GO:0018149	0.00777459	2.10932	20	171	5	13229
GO:BP	actin-myosin filament sliding	GO:0033275	0.0088248	2.0543	4	145	3	13229		IEA																																						IEA
GO:BP	negative regulation of endopeptidase activity	GO:0010951	0.00920224	2.03611	152	286	14	13229
GO:BP	intracellular signal transduction	GO:0035556	0.00929799	2.03161	1395	793	123	13229									IEA											IEA				IEA
GO:BP	circulatory system process	GO:0003013	0.00936885	2.02831	202	215	14	13229			IEA																			IEA								IEA										IEA
GO:BP	regulation of protein depolymerization	GO:1901879	0.0100882	1.99619	46	75	5	13229					IEA																								IEA				IEA
GO:BP	pointed-end actin filament capping	GO:0051694	0.0103913	1.98333	7	75	3	13229					IEA																								IEA
GO:BP	positive regulation of protein K63-linked ubiquitination	GO:1902523	0.0104264	1.98187	3	242	3	13229
GO:BP	positive regulation of interleukin-8 production	GO:0032757	0.0107071	1.97033	30	324	7	13229
GO:BP	MyD88-dependent toll-like receptor signaling pathway	GO:0002755	0.010988	1.95908	13	545	6	13229
GO:BP	actin filament capping	GO:0051693	0.0111227	1.95379	22	75	4	13229					IEA																								IEA				IEA
GO:BP	multicellular organism development	GO:0007275	0.0111764	1.9517	2453	250	75	13229			IEA					IEA			IEA											IEA		IEA	IEA					IEA								IEA		IEA
GO:BP	regulation of muscle contraction	GO:0006937	0.0112358	1.9494	58	390	10	13229									IEA																															IEA
GO:BP	T cell activation involved in immune response	GO:0002286	0.0118919	1.92475	38	255	7	13229
GO:BP	immune system process	GO:0002376	0.0138276	1.85925	1294	324	57	13229																								IEA
GO:BP	immune response-regulating signaling pathway	GO:0002764	0.0160232	1.79525	160	545	20	13229
GO:BP	defense response	GO:0006952	0.0160747	1.79386	658	559	52	13229
GO:BP	regulation of actin filament-based process	GO:0032970	0.016159	1.79158	193	236	14	13229					IEA																			IEA					IEA				IEA							IEA
GO:BP	cellular response to molecule of bacterial origin	GO:0071219	0.0171143	1.76664	93	723	17	13229
GO:BP	cardiac muscle cell development	GO:0055013	0.0171482	1.76578	28	65	4	13229			IEA																			IEA
GO:BP	localization of cell	GO:0051674	0.017443	1.75838	799	804	79	13229
GO:BP	cell motility	GO:0048870	0.017443	1.75838	799	804	79	13229
GO:BP	cardiocyte differentiation	GO:0035051	0.0184438	1.73415	66	101	6	13229			IEA																			IEA
GO:BP	negative regulation of actin filament depolymerization	GO:0030835	0.0189885	1.72151	25	75	4	13229					IEA																								IEA				IEA
GO:BP	cardiac cell development	GO:0055006	0.0198187	1.70292	29	65	4	13229			IEA																			IEA
GO:BP	regulation of interleukin-1 beta production	GO:0032651	0.020623	1.68565	24	872	9	13229
GO:BP	phosphorylation	GO:0016310	0.0211212	1.67528	1437	814	127	13229						IEA									IEA									IEA						IEA				IEA
GO:BP	regulation of smooth muscle cell proliferation	GO:0048660	0.0217259	1.66302	53	197	7	13229
GO:BP	immune response-activating signal transduction	GO:0002757	0.0242768	1.61481	151	545	19	13229
GO:BP	smooth muscle cell proliferation	GO:0048659	0.02465	1.60818	54	197	7	13229
GO:BP	immune response	GO:0006955	0.0258749	1.58712	752	524	54	13229																								IEA
GO:BP	regulation of heart contraction	GO:0008016	0.0262771	1.58042	78	315	10	13229			IEA
GO:BP	regulation of blood circulation	GO:1903522	0.0265851	1.57536	95	315	11	13229			IEA																											IEA
GO:BP	negative regulation of peptidase activity	GO:0010466	0.029145	1.53544	168	286	14	13229
GO:BP	regulation of actin polymerization or depolymerization	GO:0008064	0.0306988	1.51288	97	75	6	13229					IEA																			IEA					IEA				IEA
GO:BP	regulation of actin filament length	GO:0030832	0.0306988	1.51288	97	75	6	13229					IEA																			IEA					IEA				IEA
GO:BP	regulation of interleukin-1 production	GO:0032652	0.0314649	1.50217	31	872	10	13229
GO:BP	lymphocyte activation	GO:0046649	0.0324006	1.48945	322	482	28	13229
GO:BP	sarcoplasmic reticulum calcium ion transport	GO:0070296	0.0332314	1.47845	13	175	4	13229																									IEA
GO:BP	cellular response to lipopolysaccharide	GO:0071222	0.0333322	1.47714	88	723	16	13229
GO:BP	actin polymerization or depolymerization	GO:0008154	0.0334955	1.47501	114	816	20	13229					IEA																			IEA					IEA				IEA
GO:BP	muscle adaptation	GO:0043500	0.0343238	1.46441	48	156	6	13229																						IEA																		IEA
GO:BP	locomotion	GO:0040011	0.0349277	1.45683	904	530	62	13229
GO:BP	protein depolymerization	GO:0051261	0.0377894	1.42263	60	75	5	13229					IEA																								IEA				IEA
GO:BP	protein phosphorylation	GO:0006468	0.0379689	1.42057	1193	814	108	13229															IEA									IEA						IEA
GO:BP	positive regulation of cytokine production	GO:0001819	0.0381178	1.41887	215	324	17	13229
GO:BP	actin filament-based movement	GO:0030048	0.0382682	1.41716	53	215	7	13229		IEA																																						IEA
GO:BP	regulation of immune system process	GO:0002682	0.039368	1.40486	669	524	49	13229																								IEA
GO:BP	regulation of defense response	GO:0031347	0.0403577	1.39407	285	552	28	13229
GO:BP	negative regulation of actin filament polymerization	GO:0030837	0.0460304	1.33696	31	75	4	13229					IEA																								IEA				IEA
GO:BP	regulation of protein complex disassembly	GO:0043244	0.0479957	1.3188	63	75	5	13229					IEA																								IEA				IEA
GO:BP	positive regulation of cellular component movement	GO:0051272	0.049481	1.30556	265	804	34	13229
[truncated: 973 more columns]

## Sheet: Legend
source	source of the gene ontology category
term_name	term name of the functional category from GO
term_id	term ID of the functional category from GO
adjusted_p_value	g:SCS algorithm-adjusted p-value of category enrichment
negative_log10_of_adjusted_p_value	g:SCS algorithm-adjusted p-value of category enrichment
term_size	Number of genes annotated to functional term.
query_size	Number of genes in input list. In the ordered list, the field shows the number of genes from the top of the list where the optimal enrichment occurs.
intersection_size	Number of genes in input list with functional annotation, corresponding to the enrichment.
effective_domain_size	The total number of genes used for random selection
remaining columns	For each gene ontology category, it is indicated if each transcript has been annotated by Inferred from Electronic Annotation [IEA]
