# Supplementary material for: Resistance is futile: RNA-sequencing reveals differing responses to bat fungal pathogen in Nearctic Myotis lucifugus and Palearctic Myotis myotis
Source: Oecologia. 2019 Sep 10;191(2):295–309. doi: 10.1007/s00442-019-04499-6 (PMC6763535; doi:10.1007/s00442-019-04499-6)
Supplement: Supplementary file 3 — Supplementary material 3 (CSV 12 kb) [file 442_2019_4499_MOESM3_ESM.csv]

term_ID	description	frequency	plot_X	plot_Y	plot_size	log10 p-value	uniqueness	dispensability	representative	eliminated
GO:0002376	immune system process	0.600%	-3.944	-0.276	4.886	-1.8593	0.985	0.000	2376	0
GO:0006936	muscle contraction	0.066%	6.958	-0.359	3.930	-11.0835	0.650	0.000	6936	0
GO:0043500	muscle adaptation	0.013%	null	null	3.227	-1.4644	0.618	0.879	6936	1
GO:0003009	skeletal muscle contraction	0.006%	null	null	2.910	-7.4377	0.634	0.841	6936	1
GO:0050881	musculoskeletal movement	0.009%	null	null	3.075	-6.3089	0.680	0.977	6936	1
GO:0014819	regulation of skeletal muscle contraction	0.002%	null	null	2.403	-2.8683	0.600	0.906	6936	1
GO:0033275	actin-myosin filament sliding	0.002%	null	null	2.391	-2.0543	0.719	0.866	6936	1
GO:0070252	actin-mediated cell contraction	0.016%	null	null	3.312	-2.2568	0.688	0.855	6936	1
GO:0006942	regulation of striated muscle contraction	0.016%	null	null	3.302	-2.3687	0.597	0.888	6936	1
GO:0006941	striated muscle contraction	0.031%	null	null	3.603	-9.8761	0.663	0.928	6936	1
GO:0006937	regulation of muscle contraction	0.031%	null	null	3.603	-1.9494	0.585	0.931	6936	1
GO:0030049	muscle filament sliding	0.001%	null	null	2.286	-2.6528	0.503	0.775	6936	1
GO:0007155	cell adhesion	0.544%	1.424	-3.112	4.844	-3.2090	0.947	0.000	7155	0
GO:0098609	cell-cell adhesion	0.251%	null	null	4.507	-2.2774	0.948	0.924	7155	1
GO:0007159	leukocyte cell-cell adhesion	0.090%	null	null	4.061	-2.1331	0.881	0.846	7155	1
GO:0018149	peptide cross-linking	0.013%	3.137	7.051	3.234	-2.1093	0.949	0.000	18149	0
GO:0022610	biological adhesion	0.550%	0.224	-7.727	4.849	-3.4651	0.985	0.000	22610	0
GO:0032502	developmental process	2.812%	1.548	1.931	5.557	-2.9111	0.985	0.000	32502	0
GO:0040011	locomotion	0.997%	-1.230	-1.708	5.107	-1.4568	0.985	0.000	40011	0
GO:0051674	localization of cell	0.633%	-6.498	0.453	4.910	-1.7584	0.961	0.000	51674	0
GO:0061061	muscle structure development	0.142%	4.345	-5.628	4.261	-13.8601	0.707	0.000	61061	0
GO:0048660	regulation of smooth muscle cell proliferation	0.015%	5.470	4.731	3.287	-1.6630	0.836	0.053	48660	0
GO:0048659	smooth muscle cell proliferation	0.016%	null	null	3.303	-1.6082	0.910	0.935	48660	1
GO:0030029	actin filament-based process	0.398%	-4.224	-3.821	4.708	-9.2526	0.843	0.068	30029	0
GO:0002366	leukocyte activation involved in immune response	0.042%	-3.962	2.440	3.732	-4.5302	0.661	0.141	2366	0
GO:0002696	positive regulation of leukocyte activation	0.053%	null	null	3.830	-2.2269	0.626	0.927	2366	1
GO:0050867	positive regulation of cell activation	0.054%	null	null	3.842	-2.7737	0.684	0.832	2366	1
GO:0046649	lymphocyte activation	0.120%	null	null	4.188	-1.4894	0.689	0.959	2366	1
GO:0045321	leukocyte activation	0.145%	null	null	4.269	-2.5850	0.687	0.905	2366	1
GO:0002263	cell activation involved in immune response	0.043%	null	null	3.737	-4.3343	0.665	0.819	2366	1
GO:0002285	lymphocyte activation involved in immune response	0.028%	null	null	3.553	-2.9745	0.668	0.972	2366	1
GO:0002286	T cell activation involved in immune response	0.015%	null	null	3.276	-1.9247	0.652	0.935	2366	1
GO:0001775	cell activation	0.171%	-5.214	-3.777	4.341	-3.2516	0.851	0.157	1775	0
GO:0030036	actin cytoskeleton organization	0.381%	-2.448	-5.306	4.690	-5.6341	0.657	0.168	30036	0
GO:0031032	actomyosin structure organization	0.059%	null	null	3.881	-5.8466	0.692	0.847	30036	1
GO:0030832	regulation of actin filament length	0.130%	null	null	4.221	-1.5129	0.608	0.955	30036	1
GO:0030835	negative regulation of actin filament depolymerization	0.034%	null	null	3.639	-1.7215	0.602	0.982	30036	1
GO:0030834	regulation of actin filament depolymerization	0.038%	null	null	3.685	-2.8742	0.610	0.950	30036	1
GO:0007015	actin filament organization	0.240%	null	null	4.488	-3.6062	0.664	0.949	30036	1
GO:0008154	actin polymerization or depolymerization	0.153%	null	null	4.293	-1.4750	0.669	0.917	30036	1
GO:0008064	regulation of actin polymerization or depolymerization	0.130%	null	null	4.221	-1.5129	0.602	0.912	30036	1
GO:0032970	regulation of actin filament-based process	0.179%	null	null	4.362	-1.7916	0.637	0.926	30036	1
GO:0051693	actin filament capping	0.032%	null	null	3.609	-1.9538	0.601	0.970	30036	1
GO:0051694	pointed-end actin filament capping	0.006%	null	null	2.920	-1.9833	0.632	0.852	30036	1
GO:1901879	regulation of protein depolymerization	0.044%	null	null	3.750	-1.9962	0.691	0.959	30036	1
GO:0030048	actin filament-based movement	0.021%	null	null	3.422	-1.4172	0.692	0.783	30036	1
GO:0030042	actin filament depolymerization	0.053%	null	null	3.829	-2.6007	0.659	0.839	30036	1
GO:0030837	negative regulation of actin filament polymerization	0.042%	null	null	3.736	-1.3370	0.608	0.973	30036	1
GO:0070296	sarcoplasmic reticulum calcium ion transport	0.005%	-6.874	-0.443	2.766	-1.4785	0.967	0.183	70296	0
GO:0035995	detection of muscle stretch	0.001%	-4.592	4.655	1.968	-2.5569	0.900	0.188	35995	0
GO:0010951	negative regulation of endopeptidase activity	0.157%	3.735	5.198	4.304	-2.0361	0.818	0.217	10951	0
GO:0010466	negative regulation of peptidase activity	0.170%	null	null	4.338	-1.5354	0.818	0.975	10951	1
GO:0051272	positive regulation of cellular component movement	0.081%	-0.170	1.152	4.015	-1.3056	0.677	0.226	51272	0
GO:0009605	response to external stimulus	1.370%	-3.018	5.073	5.245	-3.8232	0.883	0.306	9605	0
GO:0006954	inflammatory response	0.110%	-3.655	4.548	4.151	-3.0937	0.885	0.333	6954	0
GO:0031347	regulation of defense response	0.132%	null	null	4.229	-1.3941	0.781	0.765	6954	1
GO:0051261	protein depolymerization	0.065%	-2.587	-5.834	3.923	-1.4226	0.756	0.378	51261	0
GO:0043244	regulation of protein complex disassembly	0.160%	null	null	4.311	-1.3188	0.682	0.818	51261	1
GO:0006468	protein phosphorylation	4.137%	2.296	6.964	5.725	-1.4206	0.926	0.390	6468	0
GO:0071219	cellular response to molecule of bacterial origin	0.028%	-3.416	5.542	3.555	-1.7666	0.855	0.423	71219	0
GO:0071222	cellular response to lipopolysaccharide	0.026%	null	null	3.526	-1.4771	0.855	0.964	71219	1
GO:0097435	supramolecular fiber organization	0.345%	-2.820	-5.193	4.646	-5.4054	0.781	0.433	97435	0
GO:0050879	multicellular organismal movement	0.010%	7.164	0.260	3.087	-6.3089	0.694	0.441	50879	0
GO:1902523	positive regulation of protein K63-linked ubiquitination	0.000%	3.219	5.158	1.732	-1.9819	0.838	0.441	1902523	0
GO:0006952	defense response	0.568%	-3.523	4.857	4.863	-1.7939	0.882	0.491	6952	0
GO:0035556	intracellular signal transduction	4.000%	-0.817	4.409	5.710	-2.0316	0.699	0.492	35556	0
GO:0055002	striated muscle cell development	0.037%	3.196	-5.451	3.676	-14.2262	0.610	0.495	55002	0
GO:0055001	muscle cell development	0.041%	null	null	3.717	-14.1319	0.616	0.893	55002	1
GO:0014902	myotube differentiation	0.028%	null	null	3.554	-3.2032	0.621	0.917	55002	1
GO:0014904	myotube cell development	0.011%	null	null	3.142	-3.7537	0.634	0.917	55002	1
GO:0060538	skeletal muscle organ development	0.042%	null	null	3.732	-4.8728	0.506	0.885	55002	1
GO:0030239	myofibril assembly	0.018%	null	null	3.373	-11.3507	0.495	0.946	55002	1
GO:0007517	muscle organ development	0.080%	null	null	4.009	-7.1198	0.490	0.925	55002	1
GO:0051146	striated muscle cell differentiation	0.063%	null	null	3.905	-10.8928	0.608	0.924	55002	1
GO:0045214	sarcomere organization	0.013%	null	null	3.220	-10.5045	0.504	0.926	55002	1
GO:0048741	skeletal muscle fiber development	0.010%	null	null	3.118	-4.1376	0.487	0.913	55002	1
GO:0048747	muscle fiber development	0.016%	null	null	3.311	-7.2716	0.627	0.938	55002	1
GO:0042692	muscle cell differentiation	0.089%	null	null	4.058	-10.4045	0.607	0.877	55002	1
GO:0010927	cellular component assembly involved in morphogenesis	0.049%	1.657	-5.531	3.800	-9.4559	0.625	0.505	10927	0
GO:0014706	striated muscle tissue development	0.077%	4.606	-5.578	3.995	-10.3556	0.725	0.522	14706	0
GO:0055013	cardiac muscle cell development	0.010%	null	null	3.124	-1.7658	0.479	0.932	14706	1
GO:0055006	cardiac cell development	0.011%	null	null	3.152	-1.7029	0.526	0.936	14706	1
GO:0055007	cardiac muscle cell differentiation	0.019%	null	null	3.393	-2.6299	0.467	0.905	14706	1
GO:0060537	muscle tissue development	0.081%	null	null	4.016	-9.7100	0.740	0.741	14706	1
GO:0007519	skeletal muscle tissue development	0.038%	null	null	3.688	-5.0929	0.495	0.946	14706	1
GO:0048738	cardiac muscle tissue development	0.039%	null	null	3.697	-4.0347	0.531	0.947	14706	1
GO:0072359	circulatory system development	0.235%	5.782	-2.421	4.480	-3.7752	0.519	0.568	72359	0
GO:0016310	phosphorylation	7.764%	0.696	7.543	5.998	-1.6753	0.942	0.615	16310	0
GO:0007010	cytoskeleton organization	0.786%	-2.016	-6.470	5.004	-3.0190	0.828	0.616	7010	0
GO:0048646	anatomical structure formation involved in morphogenesis	0.409%	4.626	-5.347	4.720	-4.5441	0.728	0.626	48646	0
GO:0048513	animal organ development	0.779%	null	null	5.000	-2.9137	0.481	0.888	48646	1
GO:0030154	cell differentiation	1.133%	null	null	5.162	-2.5380	0.612	0.851	48646	1
GO:0048856	anatomical structure development	2.540%	null	null	5.513	-3.2931	0.699	0.757	48646	1
GO:0048869	cellular developmental process	1.896%	null	null	5.386	-2.4322	0.608	0.909	48646	1
GO:0007275	multicellular organism development	1.559%	null	null	5.301	-1.9517	0.465	0.921	48646	1
GO:0009888	tissue development	0.491%	null	null	4.799	-3.5236	0.727	0.772	48646	1
GO:0048731	system development	1.264%	null	null	5.210	-2.9107	0.469	0.863	48646	1
GO:0051240	positive regulation of multicellular organismal process	0.303%	5.608	1.417	4.589	-3.6608	0.517	0.663	51240	0
GO:0060047	heart contraction	0.045%	6.906	-0.062	3.761	-3.1911	0.661	0.664	60047	0
GO:0003015	heart process	0.046%	null	null	3.775	-2.9532	0.664	0.898	60047	1
GO:0008016	regulation of heart contraction	0.036%	null	null	3.664	-1.5804	0.588	0.981	60047	1
GO:0008015	blood circulation	0.097%	null	null	4.097	-2.1807	0.650	0.946	60047	1
GO:0002027	regulation of heart rate	0.017%	null	null	3.350	-2.3344	0.584	0.938	60047	1
GO:1903522	regulation of blood circulation	0.046%	null	null	3.766	-1.5754	0.586	0.900	60047	1
GO:0060048	cardiac muscle contraction	0.022%	null	null	3.460	-3.0802	0.644	0.953	60047	1
GO:0050900	leukocyte migration	0.060%	-5.102	-1.148	3.890	-4.4404	0.648	0.670	50900	0
GO:0002684	positive regulation of immune system process	0.165%	null	null	4.327	-4.2075	0.695	0.736	50900	1
GO:0002682	regulation of immune system process	0.252%	null	null	4.510	-1.4049	0.726	0.871	50900	1
GO:0002699	positive regulation of immune effector process	0.031%	null	null	3.606	-2.3013	0.712	0.825	50900	1
GO:0042330	taxis	0.480%	null	null	4.789	-3.1336	0.824	0.854	50900	1
GO:0002755	MyD88-dependent toll-like receptor signaling pathway	0.008%	null	null	3.016	-1.9591	0.654	0.754	50900	1
GO:0048870	cell motility	0.633%	null	null	4.910	-1.7584	0.736	0.923	50900	1
GO:0002757	immune response-activating signal transduction	0.066%	null	null	3.925	-1.6148	0.623	0.920	50900	1
GO:0002764	immune response-regulating signaling pathway	0.069%	null	null	3.948	-1.7953	0.650	0.923	50900	1
GO:0050778	positive regulation of immune response	0.112%	null	null	4.159	-2.1846	0.652	0.904	50900	1
GO:0060326	cell chemotaxis	0.060%	null	null	3.888	-4.3107	0.703	0.785	50900	1
GO:0006955	immune response	0.337%	null	null	4.635	-1.5871	0.755	0.841	50900	1
GO:0006935	chemotaxis	0.475%	null	null	4.785	-3.1336	0.821	0.832	50900	1
GO:0030595	leukocyte chemotaxis	0.037%	null	null	3.681	-3.5294	0.618	0.760	50900	1
GO:0016477	cell migration	0.293%	null	null	4.575	-2.4265	0.748	0.760	50900	1
GO:0051239	regulation of multicellular organismal process	0.628%	5.933	1.210	4.906	-2.1529	0.601	0.672	51239	0
GO:0032677	regulation of interleukin-8 production	0.011%	6.220	0.972	3.163	-3.1640	0.614	0.677	32677	0
GO:0032757	positive regulation of interleukin-8 production	0.008%	null	null	3.026	-1.9703	0.587	0.971	32677	1
GO:0032637	interleukin-8 production	0.013%	null	null	3.211	-2.7878	0.669	0.744	32677	1
GO:0032651	regulation of interleukin-1 beta production	0.007%	null	null	2.971	-1.6856	0.622	0.733	32677	1
GO:0032652	regulation of interleukin-1 production	0.009%	null	null	3.062	-1.5022	0.618	0.969	32677	1
GO:0001819	positive regulation of cytokine production	0.070%	null	null	3.955	-1.4189	0.542	0.835	32677	1
GO:0007507	heart development	0.127%	5.871	-2.320	4.211	-3.7852	0.520	0.678	7507	0
GO:0035051	cardiocyte differentiation	0.026%	null	null	3.518	-1.7341	0.515	0.808	7507	1
GO:0003012	muscle system process	0.079%	7.079	-0.209	4.004	-10.7328	0.673	0.689	3012	0
GO:0003013	circulatory system process	0.099%	null	null	4.104	-2.0283	0.669	0.709	3012	1
