# Supplementary material for: Resistance is futile: RNA-sequencing reveals differing responses to bat fungal pathogen in Nearctic Myotis lucifugus and Palearctic Myotis myotis
Source: Oecologia. 2019 Sep 10;191(2):295–309. doi: 10.1007/s00442-019-04499-6 (PMC6763535; doi:10.1007/s00442-019-04499-6)
Supplement: Supplementary file 4 — Supplementary material 4 (XLSX 20 kb) [file 442_2019_4499_MOESM4_ESM.xlsx]

## Sheet: Dataset 2.BiopsyLocation.gProfi
source	term_name	term_id	adjusted_p_value	negative_log10_of_adjusted_p_value	term_size	query_size	intersection_size	effective_domain_size	ENSMLUT00000024382	ENSMLUT00000000873	ENSMLUT00000010168	ENSMLUT00000016442	ENSMLUT00000000135	ENSMLUT00000015157	ENSMLUT00000011937	ENSMLUT00000010675	ENSMLUT00000015576	ENSMLUT00000005680	ENSMLUT00000008703	ENSMLUT00000009966	ENSMLUT00000001266	ENSMLUT00000006728	ENSMLUT00000010134	ENSMLUT00000000247	ENSMLUT00000003448	ENSMLUT00000016388	ENSMLUT00000028556	ENSMLUT00000003802	ENSMLUT00000010354	ENSMLUT00000002641	ENSMLUT00000028726	ENSMLUT00000016291	ENSMLUT00000005645	ENSMLUT00000022636	ENSMLUT00000016768	ENSMLUT00000017230	ENSMLUT00000015353	ENSMLUT00000003560	ENSMLUT00000010215	ENSMLUT00000011317	ENSMLUT00000013311	ENSMLUT00000026896	ENSMLUT00000005952	ENSMLUT00000001615	ENSMLUT00000011056	ENSMLUT00000012262	ENSMLUT00000015106	ENSMLUT00000015211	ENSMLUT00000012733
GO:BP	striated muscle cell development	GO:0055002	1.06501e-19	18.9726	74	123	19	13229									IEA		IEA		IEA		IEA				IEA											IEA						IEA
GO:BP	muscle cell development	GO:0055001	9.22804e-19	18.0349	82	123	19	13229									IEA		IEA		IEA		IEA				IEA											IEA						IEA
GO:BP	muscle structure development	GO:0061061	2.04482e-18	17.6893	305	123	29	13229		IEA							IEA		IEA		IEA	IEA	IEA				IEA							IEA		IEA	IEA	IEA						IEA
GO:BP	myofibril assembly	GO:0030239	1.55545e-16	15.8081	29	123	13	13229									IEA				IEA						IEA											IEA
GO:BP	muscle contraction	GO:0006936	2.05797e-15	14.6866	136	92	18	13229							IEA	IEA	IEA			IEA	IEA		IEA			IEA	IEA			IEA						IEA	IEA
GO:BP	sarcomere organization	GO:0045214	2.58956e-15	14.5868	19	123	11	13229													IEA						IEA											IEA
GO:BP	striated muscle cell differentiation	GO:0051146	4.57073e-15	14.34	125	123	19	13229									IEA		IEA		IEA		IEA				IEA											IEA						IEA
GO:BP	muscle system process	GO:0003012	1.19534e-14	13.9225	177	92	19	13229							IEA	IEA	IEA			IEA	IEA		IEA			IEA	IEA			IEA						IEA	IEA
GO:BP	muscle cell differentiation	GO:0042692	4.90537e-14	13.3093	164	123	20	13229									IEA		IEA		IEA		IEA				IEA											IEA						IEA
GO:BP	cellular component assembly involved in morphogenesis	GO:0010927	2.04407e-13	12.6895	46	123	13	13229									IEA				IEA						IEA											IEA
GO:BP	striated muscle contraction	GO:0006941	6.06806e-12	11.217	77	92	13	13229							IEA		IEA			IEA	IEA					IEA										IEA	IEA
GO:BP	striated muscle tissue development	GO:0014706	1.32785e-11	10.8769	190	123	19	13229		IEA							IEA		IEA			IEA	IEA				IEA									IEA	IEA	IEA						IEA
GO:BP	skeletal muscle contraction	GO:0003009	3.11576e-11	10.5064	19	119	9	13229												IEA	IEA					IEA										IEA
GO:BP	muscle tissue development	GO:0060537	4.92455e-11	10.3076	204	123	19	13229		IEA							IEA		IEA			IEA	IEA				IEA									IEA	IEA	IEA						IEA
GO:BP	muscle organ development	GO:0007517	5.47753e-10	9.26142	174	123	17	13229		IEA												IEA	IEA											IEA		IEA	IEA	IEA						IEA
GO:BP	multicellular organismal movement	GO:0050879	6.58678e-10	9.18133	25	119	9	13229												IEA	IEA					IEA										IEA
GO:BP	musculoskeletal movement	GO:0050881	6.58678e-10	9.18133	25	119	9	13229												IEA	IEA					IEA										IEA
GO:BP	actin filament-based process	GO:0030029	4.03449e-09	8.39421	410	123	23	13229		IEA				IEA			IEA				IEA					IEA	IEA						IEA			IEA	IEA	IEA
GO:BP	actomyosin structure organization	GO:0031032	7.20539e-09	8.14234	98	123	13	13229									IEA				IEA						IEA											IEA
GO:BP	muscle fiber development	GO:0048747	1.06742e-08	7.97166	38	64	8	13229											IEA				IEA															IEA						IEA
GO:BP	supramolecular fiber organization	GO:0097435	7.69512e-07	6.11378	353	123	19	13229						IEA			IEA				IEA						IEA						IEA					IEA	IEA
GO:BP	actin cytoskeleton organization	GO:0030036	1.54427e-06	5.81128	368	123	19	13229		IEA				IEA			IEA				IEA						IEA						IEA					IEA
GO:BP	cardiac muscle tissue development	GO:0048738	2.87196e-06	5.54182	101	123	11	13229		IEA							IEA		IEA								IEA									IEA	IEA
GO:BP	muscle filament sliding	GO:0030049	1.21435e-05	4.91566	3	29	3	13229																		IEA										IEA	IEA
GO:BP	skeletal muscle tissue development	GO:0007519	1.30735e-05	4.88361	90	123	10	13229														IEA	IEA															IEA						IEA
GO:BP	myotube cell development	GO:0014904	1.70467e-05	4.76836	24	94	6	13229															IEA															IEA						IEA
GO:BP	skeletal muscle organ development	GO:0060538	2.00274e-05	4.69838	94	123	10	13229														IEA	IEA															IEA						IEA
GO:BP	actin-myosin filament sliding	GO:0033275	4.85022e-05	4.31424	4	29	3	13229																		IEA										IEA	IEA
GO:BP	skeletal muscle fiber development	GO:0048741	5.55469e-05	4.25534	21	64	5	13229															IEA															IEA						IEA
GO:BP	myotube differentiation	GO:0014902	7.39732e-05	4.13093	58	123	8	13229															IEA															IEA						IEA
GO:BP	heart development	GO:0007507	0.000148018	3.82969	283	29	8	13229		IEA							IEA		IEA				IEA				IEA						IEA			IEA	IEA
GO:BP	muscle organ morphogenesis	GO:0048644	0.000194524	3.71103	48	113	7	13229		IEA																								IEA		IEA	IEA
GO:BP	cardiac muscle tissue morphogenesis	GO:0055008	0.000577963	3.2381	35	113	6	13229		IEA																										IEA	IEA
GO:BP	regulation of skeletal muscle contraction	GO:0014819	0.000906778	3.0425	9	28	3	13229												IEA	IEA															IEA
GO:BP	detection of muscle stretch	GO:0035995	0.000909992	3.04096	3	119	3	13229									IEA
GO:BP	system process	GO:0003008	0.000931754	3.0307	1251	29	13	13229					IEA		IEA	IEA	IEA			IEA	IEA		IEA			IEA	IEA			IEA				IEA		IEA	IEA
GO:BP	regulation of actin filament depolymerization	GO:0030834	0.000993451	3.00285	31	75	5	13229						IEA													IEA
GO:BP	actin filament depolymerization	GO:0030042	0.00186488	2.72935	35	75	5	13229						IEA													IEA
GO:BP	muscle tissue morphogenesis	GO:0060415	0.00205352	2.6875	43	113	6	13229		IEA																										IEA	IEA
GO:BP	cardiac muscle cell development	GO:0055013	0.00217971	2.6616	28	42	4	13229									IEA		IEA								IEA
GO:BP	cytoskeleton organization	GO:0007010	0.00225151	2.64753	761	123	22	13229		IEA				IEA			IEA				IEA						IEA						IEA					IEA	IEA
GO:BP	cardiac cell development	GO:0055006	0.00252265	2.59814	29	42	4	13229									IEA		IEA								IEA
GO:BP	response to muscle stretch	GO:0035994	0.00373627	2.42756	12	119	4	13229									IEA
GO:BP	heart morphogenesis	GO:0003007	0.00481801	2.31713	132	123	9	13229		IEA													IEA													IEA	IEA
GO:BP	regulation of system process	GO:0044057	0.00650704	2.18662	209	29	6	13229									IEA			IEA	IEA													IEA		IEA	IEA
GO:BP	cardiac muscle cell differentiation	GO:0055007	0.0065344	2.18479	48	123	6	13229									IEA		IEA								IEA
GO:BP	muscle adaptation	GO:0043500	0.0065344	2.18479	48	123	6	13229																												IEA	IEA
GO:BP	regulation of protein depolymerization	GO:1901879	0.00750146	2.12485	46	75	5	13229						IEA													IEA
GO:BP	pointed-end actin filament capping	GO:0051694	0.00772684	2.112	7	75	3	13229						IEA
GO:BP	actin filament capping	GO:0051693	0.00827073	2.08246	22	75	4	13229						IEA
GO:BP	regulation of muscle contraction	GO:0006937	0.00933335	2.02996	58	29	4	13229												IEA	IEA															IEA	IEA
GO:BP	tissue development	GO:0009888	0.0140668	1.8518	973	64	16	13229		IEA							IEA		IEA			IEA	IEA				IEA									IEA	IEA	IEA						IEA			IEA
GO:BP	negative regulation of actin filament depolymerization	GO:0030835	0.0141197	1.85017	25	75	4	13229						IEA
GO:BP	heart contraction	GO:0060047	0.0151808	1.81871	95	42	5	13229					IEA				IEA																			IEA	IEA
GO:BP	cardiac muscle hypertrophy	GO:0003300	0.0158186	1.80083	33	123	5	13229									IEA																			IEA
GO:BP	voluntary skeletal muscle contraction	GO:0003010	0.0165943	1.78004	3	28	2	13229												IEA																IEA
GO:BP	twitch skeletal muscle contraction	GO:0014721	0.0165943	1.78004	3	28	2	13229												IEA																IEA
GO:BP	regulation of twitch skeletal muscle contraction	GO:0014724	0.0165943	1.78004	3	28	2	13229												IEA																IEA
GO:BP	actin-mediated cell contraction	GO:0070252	0.0176444	1.75339	40	49	4	13229																		IEA										IEA	IEA
GO:BP	muscle hypertrophy	GO:0014896	0.0184086	1.73498	34	123	5	13229									IEA																			IEA
GO:BP	striated muscle hypertrophy	GO:0014897	0.0184086	1.73498	34	123	5	13229									IEA																			IEA
GO:BP	heart process	GO:0003015	0.019497	1.71003	100	42	5	13229					IEA				IEA																			IEA	IEA
GO:BP	cardiac muscle contraction	GO:0060048	0.0201578	1.69556	60	119	6	13229									IEA																			IEA	IEA
GO:BP	sarcoplasmic reticulum calcium ion transport	GO:0070296	0.0204294	1.68974	13	52	3	13229													IEA		IEA
GO:BP	actin filament organization	GO:0007015	0.0269573	1.56932	212	119	10	13229						IEA													IEA						IEA
GO:BP	protein depolymerization	GO:0051261	0.0280998	1.5513	60	75	5	13229						IEA													IEA
GO:BP	circulatory system development	GO:0072359	0.0282264	1.54934	571	29	8	13229		IEA							IEA		IEA				IEA				IEA						IEA			IEA	IEA
GO:BP	negative regulation of actin filament polymerization	GO:0030837	0.0342277	1.46562	31	75	4	13229						IEA
GO:BP	regulation of protein complex disassembly	GO:0043244	0.0356891	1.44746	63	75	5	13229						IEA													IEA
GO:BP	cellular calcium ion homeostasis	GO:0006874	0.0358194	1.44588	164	15	4	13229									IEA			IEA	IEA		IEA
GO:BP	organelle assembly	GO:0070925	0.0384299	1.41533	414	123	14	13229									IEA				IEA						IEA		IEA									IEA
GO:BP	cardiocyte differentiation	GO:0035051	0.0422146	1.37454	66	123	6	13229									IEA		IEA								IEA
GO:BP	blood circulation	GO:0008015	0.0422634	1.37404	196	42	6	13229					IEA				IEA																	IEA		IEA	IEA
GO:BP	calcium ion homeostasis	GO:0055074	0.0462072	1.33529	175	15	4	13229									IEA			IEA	IEA		IEA
GO:BP	regulation of muscle system process	GO:0090257	0.0490215	1.30961	88	29	4	13229												IEA	IEA															IEA	IEA
GO:BP	muscle cell cellular homeostasis	GO:0046716	0.0493067	1.30709	8	119	3	13229
[truncated: 84 more columns]

## Sheet: Legend
source	source of the gene ontology category
term_name	term name of the functional category from GO
term_id	term ID of the functional category from GO
adjusted_p_value	g:SCS algorithm-adjusted p-value of category enrichment
negative_log10_of_adjusted_p_value	g:SCS algorithm-adjusted p-value of category enrichment
term_size	Number of genes annotated to functional term.
query_size	Number of genes in input list. In the ordered list, the field shows the number of genes from the top of the list where the optimal enrichment occurs.
intersection_size	Number of genes in input list with functional annotation, corresponding to the enrichment.
effective_domain_size	The total number of genes used for random selection
remaining columns	For each gene ontology category, it is indicated if each transcript has been annotated by Inferred from Electronic Annotation [IEA]
